# Supplementary material for: Identification and Regulatory Roles of a New Csr Small RNA from Arctic Pseudoalteromonas fuliginea BSW20308 in Temperature Responses
Source: Microbiol Spectr. 2023 Jan 10;11(1):e04094-22. doi: 10.1128/spectrum.04094-22 (PMC9927453; doi:10.1128/spectrum.04094-22)
Supplement: Supplemental file 2 — Data Set S1. Download spectrum.04094-22-s0002.xlsx, XLSX file, 0.01 MB [file spectrum.04094-22-s0002.xlsx]

## Sheet: S1
Data Set S1. The promoter sequences tested in this study.
Promoter	Sequence (5’-3’)
P1	CATTTTTGTGACGCTTATTTATTTAATGTTAAGTCCTATTACTCACACTCGTTTGCTTTAAACTTTACTTTGTCAAGAAGACATAGCTCAATGATTGAGTTACTGCCAAGGAT
P2	CATTTTTGTGACGCTTATTTATTTAATGTTAAGTCCTATTACTCACACTCGTTTGCTTTAAACTTTACTTTGTCAAGAAGACATAGCTCAATGATTGAGTTACTGCCAAGGATATGGAATAGGCAACGTAGCGGACGCTAGCAGGAAGCAAAAAGGACAAGTTAACAAGGAAAGCAAGGACGAATAGGAAGTGCAAGGTGCGCTAAAGTAGCAGGAGCTACTTAAAGGATTACCACGGATGATGCTAAAGGATATA
P3	CATTGTTGTGAGCATAATCAGTTTAAGGCTACTATTAAGTGGCTTTTTTAAATTTAAGTTGCTGTTATTAAATGTTTATTTTGTTTTTTCATTTTTGTGACGCTTATTTATTTAATGTTAAGTCCTATTACTCACACTCGTTTGCTTTAAACTTTACTTTGTCAAGAAGACATAGCTCAATGATTGAGTTACTGCCAAGGATATGGAATAGGCAACGTAGCGGACGCTAGCAGGAAGCAAAAAGGACAAGTTAACAAGGAAAGCAAGGACGAATAGGAAGTGCAAGGTGCGCTAAAGTAGCAGGAGCTACTTAAAGGATTACCACGGATGATGCTAAAGGATATA
P4	CATTGTTGTGAGCATAATCAGTTTAAGGCTACTATTAAGTGGCTTTTTTAAATTTAAGTTGCTGTTATTAAATGTTTATTTTGTTTTTTCATTTTTGTGACGCTTATTTATTTAATGTTAAGTCCTATTACTCACACTCGTTTGCTTTAAACTTTACTTTGTCAAGAAGACATAGCTCAATGATTGAGTTACTGCCAAGGAT
P5	ATGGAATAGGCAACGTAGCGGACGCTAGCAGGAAGCAAAAAGGACAAGTTAACAAGGAAAGCAAGGACGAATAGGAAGTGCAAGGTGCGCTAAAGTAGCAGGAGCTACTTAAAGGATTACCACGGATGATGCTAAAGGATATA
P1-1	CATTTTTGTGACGCTTATTTATTTAATGTTAAGTCCTATTACTCACACTCGTTTGCTTTAAACTTTACTTTGTCAAGAAGACATAGCTCAATGATTGAGTTAC
P1-2	CATTTTTGTGACGCTTATTTATTTAATGTTAAGTCCTATTACTCACACTCGTTTGCTTTAAACTTTACTTTGTCAAGAAGACATAGCTCAATG
P1-3	CATTTTTGTGACGCTTATTTATTTAATGTTAAGTCCTATTACTCACACTCGTTTGCTTTAAACTTTACTTTGTCAAGAAGACA
P1-4	ACGCTTATTTATTTAATGTTAAGTCCTATTACTCACACTCGTTTGCTTTAAACTTTACTTTGTCAAGAAGACATAGCTCAATGATTGAGTTACTGCCAAGGAT
P1-5	ATTTAATGTTAAGTCCTATTACTCACACTCGTTTGCTTTAAACTTTACTTTGTCAAGAAGACATAGCTCAATGATTGAGTTACTGCCAAGGAT
P1-3-D1	CATTTTTGTGACGCTTATTTATTTAATGTTAAGTCCTATTACTCACACTCGTTTGCTTTAAACTTTACTTTGTCAAGAAGAC
P1-3-D2	CATTTTTGTGACGCTTATTTATTTAATGTTAAGTCCTATTACTCACACTCGTTTGCTTTAAACTTTACTTTGTCAAGAAGA
P1-3-D3	CATTTTTGTGACGCTTATTTATTTAATGTTAAGTCCTATTACTCACACTCGTTTGCTTTAAACTTTACTTTGTCAAGAAG
P1-3-D4	CATTTTTGTGACGCTTATTTATTTAATGTTAAGTCCTATTACTCACACTCGTTTGCTTTAAACTTTACTTTGTCAAGAA
P1-3-D5	CATTTTTGTGACGCTTATTTATTTAATGTTAAGTCCTATTACTCACACTCGTTTGCTTTAAACTTTACTTTGTCAAGA
P1-3-D6	CATTTTTGTGACGCTTATTTATTTAATGTTAAGTCCTATTACTCACACTCGTTTGCTTTAAACTTTACTTTGTCAAG
P1-3-D7	CATTTTTGTGACGCTTATTTATTTAATGTTAAGTCCTATTACTCACACTCGTTTGCTTTAAACTTTACTTTGTCAA
P1-3-D8	CATTTTTGTGACGCTTATTTATTTAATGTTAAGTCCTATTACTCACACTCGTTTGCTTTAAACTTTACTTTGTCA
D4-9	GACGCTTATTTATTTAATGTTAAGTCCTATTACTCACACTCGTTTGCTTTAAACTTTACTTTGTCAAGAA
D4-10	AGTCCTATTACTCACACTCGTTTGCTTTAAACTTTACTTTGTCAAGAA
D4-11	CTCACACTCGTTTGCTTTAAACTTTACTTTGTCAAGAA
D4-12	TTTGCTTTAAACTTTACTTTGTCAAGAA
