# Supplementary material for: Identification and Regulatory Roles of a New Csr Small RNA from Arctic Pseudoalteromonas fuliginea BSW20308 in Temperature Responses
Source: Microbiol Spectr. 2023 Jan 10;11(1):e04094-22. doi: 10.1128/spectrum.04094-22 (PMC9927453; doi:10.1128/spectrum.04094-22)
Supplement: Supplemental file 3 — Data Set S2. Download spectrum.04094-22-s0003.xlsx, XLSX file, 0.2 MB [file spectrum.04094-22-s0003.xlsx]

## Sheet: S2A
Data Set S2A. BSW20308 and DPf1 transcriptomic data 4℃ upregulated
gene_id	symbol	product_accession	description	location	start	end	strand	cog	cog_description	cog_class1	KO_id	KO_name	KO_des	paths	paths_class1	paths_class2	pfam	go	go_lev2	nr	swissprot	Log2FC(4M/4W)	Padjust
D172_RS18425		ALQ10057.1	tyrosine-type recombinase/integrase	NZ_CP013139.1	264030	264863	+	COG0582(L:Replication, recombination and repair); COG4974(L:Replication, recombination and repair); ENOG410XS3W(S:Function unknown)	COG0582(Integrase); COG4974(Site-specific tyrosine recombinase, which acts by catalyzing the cutting and rejoining of the recombining DNA molecules. The XerC-XerD complex is essential to convert dimers of the bacterial chromosome into monomers to permit their segregation at cell division. It also contributes to the segregational stability of plasmids (By similarity)); ENOG410XS3W(Integrase)	INFORMATION STORAGE AND PROCESSING;INFORMATION STORAGE AND PROCESSING;POORLY CHARACTERIZED							PF00589.19(Phage_integrase:Phage integrase family); PF13495.3(Phage_int_SAM_4:Phage integrase, N-terminal SAM-like domain); PF02899.14(Phage_int_SAM_1:Phage integrase, N-terminal SAM-like domain)	GO:0006310(biological_process:DNA recombination); GO:0015074(biological_process:DNA integration); GO:0003677(molecular_function:DNA binding)	GO:0005488;GO:0009987;GO:0008152	WP_007375649.1(integrase [Pseudoalteromonas sp. Bsw20308])	sp|P55632|Y4QK_SINFN(Putative integrase/recombinase y4qK OS=Sinorhizobium fredii (strain NBRC 101917 / NGR234) OX=394 GN=NGR_a01870 PE=3 SV=1)	2.71771	1.64758e-46
D172_RS17880		ALQ09960.1	IS110 family transposase	NZ_CP013139.1	139321	140475	-	ENOG410XRA0(L:Replication, recombination and repair)	ENOG410XRA0(transposase)	INFORMATION STORAGE AND PROCESSING							PF02371.13(Transposase_20:Transposase IS116/IS110/IS902 family); PF01548.14(DEDD_Tnp_IS110:Transposase)	GO:0004803(molecular_function:transposase activity); GO:0006313(biological_process:transposition, DNA-mediated); GO:0003677(molecular_function:DNA binding)	GO:0005488;GO:0009987;GO:0003824;GO:0008152	WP_058230574.1(IS110 family transposase [Pseudoalteromonas sp. Bsw20308])	sp|P55626|Y4QE_SINFN(Putative transposase y4qE OS=Sinorhizobium fredii (strain NBRC 101917 / NGR234) OX=394 GN=NGR_a01930 PE=3 SV=1)	2.67597	3.54939e-30
D172_RS08965		ALQ08177.1	IS110 family transposase	NZ_CP013138.1	2078909	2080063	+	ENOG410XRA0(L:Replication, recombination and repair)	ENOG410XRA0(transposase)	INFORMATION STORAGE AND PROCESSING							PF02371.13(Transposase_20:Transposase IS116/IS110/IS902 family); PF01548.14(DEDD_Tnp_IS110:Transposase)	GO:0004803(molecular_function:transposase activity); GO:0006313(biological_process:transposition, DNA-mediated); GO:0003677(molecular_function:DNA binding)	GO:0005488;GO:0009987;GO:0003824;GO:0008152	WP_033040661.1(IS110 family transposase [Pseudoalteromonas])	sp|P55626|Y4QE_SINFN(Putative transposase y4qE OS=Sinorhizobium fredii (strain NBRC 101917 / NGR234) OX=394 GN=NGR_a01930 PE=3 SV=1)	2.60242	2.6771e-39
D172_RS18430		ALQ10058.1	IS91 family transposase	NZ_CP013139.1	264860	265951	+	ENOG410XRAH(L:Replication, recombination and repair)	ENOG410XRAH(Pfam:Transposase_32)	INFORMATION STORAGE AND PROCESSING							PF04986.10(Y2_Tnp:Putative transposase); PF14319.3(Zn_Tnp_IS91:Transposase zinc-binding domain)	GO:0004803(molecular_function:transposase activity); GO:0006313(biological_process:transposition, DNA-mediated); GO:0003677(molecular_function:DNA binding)	GO:0005488;GO:0009987;GO:0003824;GO:0008152	WP_033023067.1(IS91 family transposase [Pseudoalteromonas sp. Bsw20308])	sp|P55631|Y4QJ_SINFN(Putative transposase y4qJ OS=Sinorhizobium fredii (strain NBRC 101917 / NGR234) OX=394 GN=NGR_a01880 PE=3 SV=1)	2.44804	7.47261e-22
D172_RS02920		ALQ07106.1	DUF3545 family protein	NZ_CP013138.1	688720	688908	-	ENOG410Y2XM(S:Function unknown)	ENOG410Y2XM(Protein of unknown function (DUF3545))	POORLY CHARACTERIZED							PF12065.5(DUF3545:Protein of unknown function (DUF3545))			WP_002961395.1(DUF3545 domain-containing protein [Pseudoalteromonas])		2.32966	2.66905e-12
D172_RS11000		ALQ08547.1	YeaH/YhbH family protein	NZ_CP013138.1	2550251	2551534	+	COG2718(S:Function unknown)	COG2718(UPF0229 protein)	POORLY CHARACTERIZED	K09786		uncharacterized protein				PF04285.9(DUF444:Protein of unknown function (DUF444))			WP_024592690.1(YeaH/YhbH family protein [Pseudoalteromonas sp. TB13])	sp|P59352|Y2883_SHEON(UPF0229 protein SO_2883 OS=Shewanella oneidensis (strain MR-1) OX=211586 GN=SO_2883 PE=3 SV=1)	2.2771	1.93231e-32
D172_RS10395	bglB	ALQ08434.1	beta-glucosidase	NZ_CP013138.1	2421638	2422966	+	COG2723(G:Carbohydrate transport and metabolism)	COG2723(beta-glucosidase)	METABOLISM	K05350	bglB	beta-glucosidase [EC:3.2.1.21]	map00460(Cyanoamino acid metabolism); map00940(Phenylpropanoid biosynthesis); map00500(Starch and sucrose metabolism)	Metabolism;Metabolism;Metabolism	Metabolism of other amino acids;Biosynthesis of other secondary metabolites;Carbohydrate metabolism	PF00232.15(Glyco_hydro_1:Glycosyl hydrolase family 1)	GO:0102483(molecular_function:scopolin beta-glucosidase activity); GO:0030245(biological_process:cellulose catabolic process); GO:0008422(molecular_function:beta-glucosidase activity)	GO:0009987;GO:0003824;GO:0008152	WP_007375485.1(beta-glucosidase [Pseudoalteromonas sp. Bsw20308])	sp|P12614|BGLS_AGRSA(Beta-glucosidase OS=Agrobacterium sp. (strain ATCC 21400) OX=74562 GN=abg PE=3 SV=1)	2.27383	1.25261e-12
D172_RS10995	prkA	ALQ08546.1	PrkA family serine protein kinase	NZ_CP013138.1	2548297	2550219	+	COG2766(T:Signal transduction mechanisms)	COG2766(Serine protein kinase)	CELLULAR PROCESSES AND SIGNALING	K07180	prkA	serine protein kinase				PF08298.8(AAA_PrkA:PrkA AAA domain); PF06798.9(PrkA:PrkA serine protein kinase C-terminal domain)	GO:0004674(molecular_function:protein serine/threonine kinase activity); GO:0004672(molecular_function:protein kinase activity)	GO:0003824	WP_007375848.1(PrkA family serine protein kinase [Pseudoalteromonas])	sp|P0ACY3|YEAG_ECOLI(Uncharacterized protein YeaG OS=Escherichia coli (strain K12) OX=83333 GN=yeaG PE=3 SV=1)	2.23428	5.10965e-25
D172_RS01985		ALQ06928.1	hypothetical protein	NZ_CP013138.1	474168	474380	-	ENOG410Z1EA(S:Function unknown)	ENOG410Z1EA(-)	POORLY CHARACTERIZED								GO:0016021(cellular_component:integral component of membrane)	GO:0044425	WP_007375989.1(hypothetical protein [Pseudoalteromonas])		2.1785	3.19032e-18
D172_RS20240		ALQ10398.1	IS481 family transposase	NZ_CP013139.1	684751	685791	-	ENOG410XQAB(L:Replication, recombination and repair)	ENOG410XQAB(Integrase catalytic subunit)	INFORMATION STORAGE AND PROCESSING							PF00665.23(rve:Integrase core domain); PF13551.3(HTH_29:Winged helix-turn helix); PF13683.3(rve_3:Integrase core domain); PF13333.3(rve_2:Integrase core domain); PF13518.3(HTH_28:Helix-turn-helix domain); PF13384.3(HTH_23:Homeodomain-like domain); PF13565.3(HTH_32:Homeodomain-like domain)	GO:0015074(biological_process:DNA integration); GO:0003677(molecular_function:DNA binding)	GO:0005488;GO:0009987;GO:0008152	WP_058230579.1(IS481 family transposase [Pseudoalteromonas sp. Bsw20308])	sp|Q32J95|YLBG_SHIDS(Uncharacterized protein YlbG OS=Shigella dysenteriae serotype 1 (strain Sd197) OX=300267 GN=ylbG PE=4 SV=2)	2.13802	4.82311e-25
D172_RS10825		ALQ08515.1	zinc-binding alcohol dehydrogenase family protein	NZ_CP013138.1	2506157	2507182	+	COG0604(K:Transcription)	COG0604(Transcriptional regulator, LysR family)	INFORMATION STORAGE AND PROCESSING							PF13602.3(ADH_zinc_N_2:Zinc-binding dehydrogenase); PF00107.23(ADH_zinc_N:Zinc-binding dehydrogenase); PF08240.9(ADH_N:Alcohol dehydrogenase GroES-like domain)	GO:0008270(molecular_function:zinc ion binding); GO:0016491(molecular_function:oxidoreductase activity)	GO:0003824;GO:0005488	WP_007375817.1(zinc-binding alcohol dehydrogenase family protein [Pseudoalteromonas sp. Bsw20308])	sp|Q5HM44|ZDH1_STAEQ(Zinc-type alcohol dehydrogenase-like protein SERP1785 OS=Staphylococcus epidermidis (strain ATCC 35984 / RP62A) OX=176279 GN=SERP1785 PE=3 SV=1)	2.10743	1.0435e-19
D172_RS19155		ALQ10198.1	IS91 family transposase	NZ_CP013139.1	443750	444841	+	ENOG410XRAH(L:Replication, recombination and repair)	ENOG410XRAH(Pfam:Transposase_32)	INFORMATION STORAGE AND PROCESSING							PF04986.10(Y2_Tnp:Putative transposase); PF14319.3(Zn_Tnp_IS91:Transposase zinc-binding domain)			WP_007375502.1(IS91 family transposase [Pseudoalteromonas sp. Bsw20308])	sp|P55631|Y4QJ_SINFN(Putative transposase y4qJ OS=Sinorhizobium fredii (strain NBRC 101917 / NGR234) OX=394 GN=NGR_a01880 PE=3 SV=1)	2.07167	8.57503e-24
D172_RS16615	coxA	ALQ09543.1	cytochrome c oxidase subunit I	NZ_CP013138.1	3785834	3787426	-	COG0843(O:Posttranslational modification, protein turnover, chaperones)	COG0843(Cytochrome C oxidase assembly protein)	CELLULAR PROCESSES AND SIGNALING	K02274	coxA	cytochrome c oxidase subunit I [EC:1.9.3.1]	map00190(Oxidative phosphorylation)	Metabolism	Energy metabolism	PF00115.17(COX1:Cytochrome C and Quinol oxidase polypeptide I)	GO:0004129(molecular_function:cytochrome-c oxidase activity); GO:0020037(molecular_function:heme binding); GO:0015990(biological_process:electron transport coupled proton transport); GO:0016021(cellular_component:integral component of membrane); GO:0006119(biological_process:oxidative phosphorylation); GO:0009060(biological_process:aerobic respiration); GO:0005886(cellular_component:plasma membra…	GO:0016020;GO:0044425;GO:0005488;GO:0003824;GO:0008152;GO:0005215;GO:0044464;GO:0009987;GO:0051179;GO:0032991	WP_002959615.1(cytochrome c oxidase subunit I [Pseudoalteromonas])	sp|Q1RI42|COX1_RICBR(Probable cytochrome c oxidase subunit 1 OS=Rickettsia bellii (strain RML369-C) OX=336407 GN=ctaD PE=3 SV=1)	2.05316	1.93371e-16
D172_RS03670		ALQ07238.1	oxidative damage protection protein	NZ_CP013138.1	856518	856790	+	COG2924(P:Inorganic ion transport and metabolism)	COG2924(Could be a mediator in iron transactions between iron acquisition and iron-requiring processes, such as synthesis and or repair of Fe-S clusters in biosynthetic enzymes (By similarity))	METABOLISM							PF04362.11(Iron_traffic:Bacterial Fe(2+) trafficking)	GO:0005506(molecular_function:iron ion binding)	GO:0005488	WP_007378389.1(oxidative damage protection protein [Pseudoalteromonas])	sp|Q3ILI9|FETP_PSEHT(Probable Fe(2+)-trafficking protein OS=Pseudoalteromonas haloplanktis (strain TAC 125) OX=326442 GN=PSHAa0555 PE=3 SV=1)	2.05135	0.0415945
D172_RS00620		ALQ06678.1	hypothetical protein	NZ_CP013138.1	159581	160282	-	ENOG4111IGM(S:Function unknown)	ENOG4111IGM(Spondin_N)	POORLY CHARACTERIZED							PF06468.10(Spond_N:Spondin_N)			WP_007377306.1(hypothetical protein [Pseudoalteromonas])		2.02813	2.37098e-07
D172_RS00615		ALQ06677.1	hypothetical protein	NZ_CP013138.1	158845	159570	-	ENOG4111PQV(S:Function unknown)	ENOG4111PQV(Spondin_N)	POORLY CHARACTERIZED							PF06468.10(Spond_N:Spondin_N)			WP_007377305.1(hypothetical protein [Pseudoalteromonas])		2.02189	6.55141e-10
D172_RS04750		ALQ07438.1	MarR family transcriptional regulator	NZ_CP013138.1	1104806	1105294	+	ENOG41122K6(K:Transcription); ENOG410XUB6(K:Transcription)	ENOG41122K6(MarR family Transcriptional regulator); ENOG410XUB6(MarR family Transcriptional regulator)	INFORMATION STORAGE AND PROCESSING;INFORMATION STORAGE AND PROCESSING							PF01047.19(MarR:MarR family); PF13463.3(HTH_27:Winged helix DNA-binding domain); PF12802.4(MarR_2:MarR family)	GO:0003700(molecular_function:transcription factor activity, sequence-specific DNA binding); GO:0006351(biological_process:transcription, DNA-templated); GO:0003677(molecular_function:DNA binding)	GO:0005488;GO:0140110;GO:0009987;GO:0008152	WP_007376097.1(MarR family transcriptional regulator [Pseudoalteromonas])	sp|B1LEP4|SLYA_ECOSM(Transcriptional regulator SlyA OS=Escherichia coli (strain SMS-3-5 / SECEC) OX=439855 GN=slyA PE=3 SV=1)	2.00412	2.6909e-15
D172_RS19035		ALQ10175.1	DUF1761 domain-containing protein	NZ_CP013139.1	412667	413071	+	ENOG41127BZ(S:Function unknown)	ENOG41127BZ(-)	POORLY CHARACTERIZED							PF08570.7(DUF1761:Protein of unknown function (DUF1761))	GO:0016021(cellular_component:integral component of membrane)	GO:0044425	WP_007375528.1(DUF1761 domain-containing protein [Pseudoalteromonas])		1.99414	3.2559e-13
D172_RS08850	rmf	ALQ08157.1	ribosome modulation factor	NZ_CP013138.1	2060588	2060758	-	COG3130(J:Translation, ribosomal structure and biogenesis)	COG3130(During stationary phase, converts 70S ribosomes to an inactive dimeric form (100S ribosomes) (By similarity))	INFORMATION STORAGE AND PROCESSING	K03812	rmf	ribosome modulation factor				PF04957.9(RMF:Ribosome modulation factor)	GO:0006417(biological_process:regulation of translation); GO:0005737(cellular_component:cytoplasm)	GO:0065007;GO:0044464	WP_002960897.1(ribosome modulation factor [Pseudoalteromonas])	sp|F5Z7V5|RMF_ALTNA(Ribosome modulation factor OS=Alteromonas naphthalenivorans OX=715451 GN=rmf PE=3 SV=1)	1.98534	6.44193e-21
D172_RS16610	cox11	ALQ09542.1	cytochrome c oxidase assembly protein	NZ_CP013138.1	3785304	3785834	-	COG3175(O:Posttranslational modification, protein turnover, chaperones)	COG3175(Cytochrome C oxidase assembly protein)	CELLULAR PROCESSES AND SIGNALING	K02258	cox11	cytochrome c oxidase assembly protein subunit 11	map00190(Oxidative phosphorylation)	Metabolism	Energy metabolism	PF04442.11(CtaG_Cox11:Cytochrome c oxidase assembly protein CtaG/Cox11)	GO:0016021(cellular_component:integral component of membrane); GO:0005507(molecular_function:copper ion binding)	GO:0005488;GO:0044425	WP_007376398.1(cytochrome c oxidase assembly protein [Pseudoalteromonas sp. Bsw20308])	sp|B3PSB4|COXZ_RHIE6(Cytochrome c oxidase assembly protein CtaG OS=Rhizobium etli (strain CIAT 652) OX=491916 GN=ctaG PE=3 SV=1)	1.98285	7.21338e-19
D172_RS00385		ALQ06636.1	hypothetical protein	NZ_CP013138.1	91892	93877	-													WP_007377364.1(hypothetical protein [Pseudoalteromonas sp. Bsw20308])		1.98065	3.92574e-11
D172_RS20840		ALQ07218.1	hypothetical protein	NZ_CP013139.1	830063	830245	+											GO:0016021(cellular_component:integral component of membrane)	GO:0044425	WP_058230582.1(hypothetical protein [Pseudoalteromonas sp. Bsw20308])		1.97155	8.52001e-14
D172_RS06020	hns	ALQ07671.1	H-NS histone family protein	NZ_CP013138.1	1410975	1411277	+	ENOG410Y3CI(S:Function unknown)	ENOG410Y3CI(histone family protein nucleoid-structuring protein h-ns)	POORLY CHARACTERIZED	K03746	hns	DNA-binding protein H-NS				PF00816.18(Histone_HNS:H-NS histone family)	GO:0006355(biological_process:regulation of transcription, DNA-templated); GO:0005622(cellular_component:intracellular); GO:0003677(molecular_function:DNA binding)	GO:0005488;GO:0065007;GO:0044464	WP_007378190.1(H-NS histone family protein [Pseudoalteromonas sp. Bsw20308])		1.95676	1.10059e-17
D172_RS00390		ALQ06637.1	hypothetical protein	NZ_CP013138.1	93950	95590	-													WP_007377365.1(hypothetical protein [Pseudoalteromonas sp. Bsw20308])		1.95017	3.50184e-11
D172_RS19430	betA	ALQ10246.1	choline dehydrogenase	NZ_CP013139.1	496363	498030	-	COG2303(P:Inorganic ion transport and metabolism)	COG2303(Transporter)	METABOLISM	K00108	betA	choline dehydrogenase [EC:1.1.99.1]	map00260(Glycine, serine and threonine metabolism)	Metabolism	Amino acid metabolism	PF00732.16(GMC_oxred_N:GMC oxidoreductase); PF05199.10(GMC_oxred_C:GMC oxidoreductase)	GO:0008812(molecular_function:choline dehydrogenase activity); GO:0050660(molecular_function:flavin adenine dinucleotide binding); GO:0019285(biological_process:glycine betaine biosynthetic process from choline)	GO:0005488;GO:0065007;GO:0009987;GO:0003824;GO:0008152	WP_096794553.1(choline dehydrogenase [Pseudoalteromonas sp. 1_2015MBL_MicDiv])	sp|A7N2P9|BETA_VIBCB(Oxygen-dependent choline dehydrogenase OS=Vibrio campbellii (strain ATCC BAA-1116 / BB120) OX=338187 GN=betA PE=3 SV=1)	1.94787	2.86381e-19
D172_RS21410		ALQ07023.1	hypothetical protein	NZ_CP013139.1	586169	586363	-													WP_076914923.1(hypothetical protein [Pseudoalteromonas])		1.936	5.99743e-15
D172_RS02020		ALQ06935.1	EAL and GGDEF domain-containing protein	NZ_CP013138.1	483046	484830	+	ENOG410XNMH(U:Intracellular trafficking, secretion, and vesicular transport)	ENOG410XNMH(Part of the Sec protein translocase complex. Interacts with the SecYEG preprotein conducting channel. SecDF uses the proton motive force (PMF) to complete protein translocation after the ATP-dependent function of SecA (By similarity))	CELLULAR PROCESSES AND SIGNALING							PF00563.17(EAL:EAL domain); PF00990.18(GGDEF:Diguanylate cyclase, GGDEF domain); PF00571.25(CBS:CBS domain)			WP_007375996.1(GGDEF domain-containing protein [Pseudoalteromonas])	sp|P23842|PDEA_ECOLI(Probable cyclic di-GMP phosphodiesterase PdeA OS=Escherichia coli (strain K12) OX=83333 GN=pdeA PE=2 SV=2)	1.90328	1.50202e-32
D172_RS11005		ALQ08548.1	SpoVR family protein	NZ_CP013138.1	2551554	2553068	+	COG2719(S:Function unknown)	COG2719(spovr family)	POORLY CHARACTERIZED							PF04293.10(SpoVR:SpoVR like protein)			WP_007375850.1(SpoVR family protein [Pseudoalteromonas sp. Bsw20308])	sp|P29013|YCGB_ECOLI(Uncharacterized protein YcgB OS=Escherichia coli (strain K12) OX=83333 GN=ycgB PE=4 SV=2)	1.90128	2.75915e-25
D172_RS16605	coxC	ALQ09541.1	cytochrome c oxidase subunit 3	NZ_CP013138.1	3784393	3785268	-	COG1845(S:Function unknown)	COG1845(Surfeit locus 1 family protein)	POORLY CHARACTERIZED	K02276	coxC	cytochrome c oxidase subunit III [EC:1.9.3.1]	map00190(Oxidative phosphorylation)	Metabolism	Energy metabolism	PF00510.15(COX3:Cytochrome c oxidase subunit III)	GO:0004129(molecular_function:cytochrome-c oxidase activity); GO:0016021(cellular_component:integral component of membrane); GO:0019646(biological_process:aerobic electron transport chain); GO:0005886(cellular_component:plasma membrane)	GO:0016020;GO:0009987;GO:0005215;GO:0003824;GO:0008152;GO:0044464;GO:0044425	WP_002959610.1(cytochrome c oxidase subunit 3 [Pseudoalteromonas])	sp|Q9ZZY5|COX3_HIPAM(Cytochrome c oxidase subunit 3 OS=Hippopotamus amphibius OX=9833 GN=MT-CO3 PE=3 SV=1)	1.88681	9.58062e-16
D172_RS21175	ssrS		-	NZ_CP013138.1	867241	867423	-											GO:0016021(cellular_component:integral component of membrane)	GO:0044425	ENN96943.1(hypothetical protein J139_20003 [Pseudoalteromonas agarivorans S816])		1.86839	9.06742e-22
D172_RS02025		ALQ06936.1	transporter substrate-binding domain-containing protein	NZ_CP013138.1	484848	485657	+	ENOG4111IZZ(S:Function unknown); ENOG4111XG5(S:Function unknown); ENOG4111X72(S:Function unknown)	ENOG4111IZZ(-); ENOG4111XG5(-); ENOG4111X72(-)	POORLY CHARACTERIZED;POORLY CHARACTERIZED;POORLY CHARACTERIZED							PF00497.17(SBP_bac_3:Bacterial extracellular solute-binding proteins, family 3)			WP_007375997.1(hypothetical protein [Pseudoalteromonas])		1.86376	2.15075e-27
D172_RS21350		ALQ09541.1	DUF2909 family protein	NZ_CP013138.1	3784182	3784490	+										PF11137.5(DUF2909:Protein of unknown function (DUF2909))			WP_083503347.1(DUF2909 domain-containing protein [Pseudoalteromonas sp. Bsw20308])		1.86347	1.84115e-15
D172_RS18060		ALQ09993.1	TonB-dependent receptor	NZ_CP013139.1	174142	176532	-	ENOG410YEYT(S:Function unknown)	ENOG410YEYT(ketosteroid isomerase-like protein)	POORLY CHARACTERIZED							PF00593.21(TonB_dep_Rec:TonB dependent receptor); PF07715.12(Plug:TonB-dependent Receptor Plug Domain)	GO:0016021(cellular_component:integral component of membrane); GO:0009279(cellular_component:cell outer membrane)	GO:0016020;GO:0044464;GO:0044425	WP_007378861.1(TonB-dependent receptor [Pseudoalteromonas sp. Bsw20308])	sp|P06971|FHUA_ECOLI(Ferrichrome outer membrane transporter/phage receptor OS=Escherichia coli (strain K12) OX=83333 GN=fhuA PE=1 SV=2)	1.83807	1.02595e-18
D172_RS00130	fadA	ALQ06592.1	acetyl-CoA C-acyltransferase FadA	NZ_CP013138.1	27035	28204	+	COG0183(I:Lipid transport and metabolism)	COG0183(acetyl-coa acetyltransferase)	METABOLISM	K00632	fadA	acetyl-CoA acyltransferase [EC:2.3.1.16]	map00280(Valine, leucine and isoleucine degradation); map00281(Geraniol degradation); map00642(Ethylbenzene degradation); map00592(alpha-Linolenic acid metabolism); map00362(Benzoate degradation); map00071(Fatty acid degradation)	Metabolism;Metabolism;Metabolism;Metabolism;Metabolism;Metabolism	Amino acid metabolism;Metabolism of terpenoids and polyketides;Xenobiotics biodegradation and metabolism;Lipid metabolism;Xenobiotics biodegradation and metabolism;Lipid metabolism	PF00108.20(Thiolase_N:Thiolase, N-terminal domain); PF02803.15(Thiolase_C:Thiolase, C-terminal domain); PF00109.23(ketoacyl-synt:Beta-ketoacyl synthase, N-terminal domain)	GO:0005737(cellular_component:cytoplasm); GO:0003988(molecular_function:acetyl-CoA C-acyltransferase activity); GO:0006635(biological_process:fatty acid beta-oxidation)	GO:0009987;GO:0003824;GO:0008152;GO:0044464	WP_004335189.1(acetyl-CoA C-acyltransferase FadA [Pseudoalteromonas])	sp|Q3IJ24|FADA_PSEHT(3-ketoacyl-CoA thiolase OS=Pseudoalteromonas haloplanktis (strain TAC 125) OX=326442 GN=fadA PE=3 SV=1)	1.83164	1.43742e-13
D172_RS20910		ALQ10523.1	phosphate ABC transporter substrate-binding protein	NZ_CP013139.1	851020	851427	+	ENOG4111ZYD(S:Function unknown); ENOG41125T6(S:Function unknown)	ENOG4111ZYD(-); ENOG41125T6(-)	POORLY CHARACTERIZED;POORLY CHARACTERIZED							PF12849.4(PBP_like_2:PBP superfamily domain)			WP_007377412.1(phosphate ABC transporter substrate-binding protein [Pseudoalteromonas])		1.83094	4.78398e-15
D172_RS17480		ALQ09886.1	organic hydroperoxide resistance protein	NZ_CP013139.1	50031	50459	+	COG1764(O:Posttranslational modification, protein turnover, chaperones)	COG1764(Organic hydroperoxide resistance protein)	CELLULAR PROCESSES AND SIGNALING							PF02566.16(OsmC:OsmC-like protein)	GO:0006979(biological_process:response to oxidative stress)	GO:0050896	WP_007377113.1(organic hydroperoxide resistance protein [Pseudoalteromonas sp. Bsw20308])	sp|P0A0V5|OHR_XANCH(Organic hydroperoxide resistance protein OS=Xanthomonas campestris pv. phaseoli OX=317013 GN=ohr PE=3 SV=1)	1.79453	1.95445e-12
D172_RS12875		ALQ08854.1	YIP1 family protein	NZ_CP013138.1	2925054	2925653	+	ENOG4111H2T(S:Function unknown)	ENOG4111H2T(inner membrane protein yohC)	POORLY CHARACTERIZED							PF06930.9(DUF1282:Protein of unknown function (DUF1282)); PF04893.14(Yip1:Yip1 domain)	GO:0016021(cellular_component:integral component of membrane)	GO:0044425	WP_007376851.1(YIP1 family protein [Pseudoalteromonas])	sp|P0AD18|YOHC_ECOL6(Inner membrane protein YohC OS=Escherichia coli O6:H1 (strain CFT073 / ATCC 700928 / UPEC) OX=199310 GN=yohC PE=3 SV=1)	1.77969	2.57149e-12
D172_RS14705			hypothetical protein	NZ_CP013138.1	3329729	3329920	-	ENOG4111RIT(T:Signal transduction mechanisms); ENOG4111PF8(T:Signal transduction mechanisms)	ENOG4111RIT(HisKA); ENOG4111PF8(Histidine kinase)	CELLULAR PROCESSES AND SIGNALING;CELLULAR PROCESSES AND SIGNALING								GO:0000155(molecular_function:phosphorelay sensor kinase activity); GO:0016021(cellular_component:integral component of membrane); GO:0005622(cellular_component:intracellular)	GO:0003824;GO:0044425;GO:0044464	WP_058230560.1(sensor histidine kinase [Pseudoalteromonas sp. Bsw20308])		1.77941	0.010039
D172_RS09995		ALQ08358.1	hypothetical protein	NZ_CP013138.1	2336924	2337382	-	ENOG410XYPQ(S:Function unknown)	ENOG410XYPQ(Predicted integral membrane protein (DUF2282))	POORLY CHARACTERIZED										WP_007375404.1(hypothetical protein [Pseudoalteromonas])		1.77229	7.59848e-11
D172_RS13450	flrC	ALQ08962.1	sigma-54-dependent Fis family transcriptional regulator	NZ_CP013138.1	3044911	3046350	-	COG2204(N:Cell motility)	COG2204(flagellar hook-basal body complex protein fliE)	CELLULAR PROCESSES AND SIGNALING	K10943	flrC	two-component system, response regulator FlrC	map05111(Biofilm formation - Vibrio cholerae); map02020(Two-component system)	Cellular Processes;Environmental Information Processing	Cellular community - prokaryotes;Signal transduction	PF00158.23(Sigma54_activat:Sigma-54 interaction domain); PF00072.21(Response_reg:Response regulator receiver domain); PF14532.3(Sigma54_activ_2:Sigma-54 interaction domain); PF02954.16(HTH_8:Bacterial regulatory protein, Fis family); PF07728.11(AAA_5:AAA domain (dynein-related subfamily)); PF13556.3(HTH_30:PucR C-terminal helix-turn-helix domain); PF07724.11(AAA_2:AAA domain (Cdc48 subfamily)); P…	GO:0043565(molecular_function:sequence-specific DNA binding); GO:0003700(molecular_function:transcription factor activity, sequence-specific DNA binding); GO:0000160(biological_process:phosphorelay signal transduction system); GO:0008134(molecular_function:transcription factor binding); GO:0005622(cellular_component:intracellular); GO:0006351(biological_process:transcription, DNA-templated); GO:0…	GO:0065007;GO:0140110;GO:0009987;GO:0008152;GO:0044464;GO:0005488	WP_007377963.1(sigma-54-dependent Fis family transcriptional regulator [Pseudoalteromonas])	sp|Q06065|ATOC_ECOLI(Regulatory protein AtoC OS=Escherichia coli (strain K12) OX=83333 GN=atoC PE=1 SV=2)	1.77179	3.163e-13
D172_RS11130	cspA	ALQ08571.1	cold-shock protein	NZ_CP013138.1	2579011	2579214	-	COG1278(M:Cell wall/membrane/envelope biogenesis)	COG1278(TonB family)	CELLULAR PROCESSES AND SIGNALING	K03704	cspA	cold shock protein (beta-ribbon, CspA family)				PF00313.19(CSD:'Cold-shock' DNA-binding domain)	GO:0005737(cellular_component:cytoplasm); GO:0006355(biological_process:regulation of transcription, DNA-templated); GO:0003677(molecular_function:DNA binding)	GO:0005488;GO:0065007;GO:0044464	WP_002961702.1(cold-shock protein [Pseudoalteromonas])	sp|P0A355|CSPA_LISMO(Cold shock-like protein CspLA OS=Listeria monocytogenes serovar 1/2a (strain ATCC BAA-679 / EGD-e) OX=169963 GN=cspLA PE=1 SV=1)	1.76541	6.13106e-12
D172_RS20275		ALQ10405.1	IS481 family transposase	NZ_CP013139.1	691038	692078	+	ENOG410XQAB(L:Replication, recombination and repair)	ENOG410XQAB(Integrase catalytic subunit)	INFORMATION STORAGE AND PROCESSING							PF00665.23(rve:Integrase core domain); PF13551.3(HTH_29:Winged helix-turn helix); PF13683.3(rve_3:Integrase core domain); PF13333.3(rve_2:Integrase core domain); PF13518.3(HTH_28:Helix-turn-helix domain); PF13384.3(HTH_23:Homeodomain-like domain); PF13565.3(HTH_32:Homeodomain-like domain)	GO:0015074(biological_process:DNA integration); GO:0003677(molecular_function:DNA binding)	GO:0005488;GO:0009987;GO:0008152	WP_058230581.1(IS481 family transposase [Pseudoalteromonas sp. Bsw20308])	sp|Q32J95|YLBG_SHIDS(Uncharacterized protein YlbG OS=Shigella dysenteriae serotype 1 (strain Sd197) OX=300267 GN=ylbG PE=4 SV=2)	1.76144	5.22458e-08
D172_RS14775		ALQ09203.1	hypothetical protein	NZ_CP013138.1	3346212	3346976	+	ENOG410XYNG(S:Function unknown); ENOG4111TD5(S:Function unknown); ENOG410ZQB2(S:Function unknown)	ENOG410XYNG(-); ENOG4111TD5(-); ENOG410ZQB2(-)	POORLY CHARACTERIZED;POORLY CHARACTERIZED;POORLY CHARACTERIZED										WP_007376936.1(hypothetical protein [Pseudoalteromonas sp. Bsw20308])		1.74454	3.21124e-14
D172_RS16620	coxB	ALQ09544.1	cytochrome c oxidase subunit II	NZ_CP013138.1	3787426	3788568	-	COG1622(O:Posttranslational modification, protein turnover, chaperones)	COG1622(Cytochrome C oxidase assembly protein)	CELLULAR PROCESSES AND SIGNALING	K02275	coxB	cytochrome c oxidase subunit II [EC:1.9.3.1]	map00190(Oxidative phosphorylation)	Metabolism	Energy metabolism	PF00116.17(COX2:Cytochrome C oxidase subunit II, periplasmic domain); PF02790.12(COX2_TM:Cytochrome C oxidase subunit II, transmembrane domain); PF13442.3(Cytochrome_CBB3:Cytochrome C oxidase, cbb3-type, subunit III); PF00034.18(Cytochrom_C:Cytochrome c)	GO:0004129(molecular_function:cytochrome-c oxidase activity); GO:0020037(molecular_function:heme binding); GO:0016021(cellular_component:integral component of membrane); GO:0005886(cellular_component:plasma membrane); GO:0070469(cellular_component:respiratory chain); GO:0005507(molecular_function:copper ion binding)	GO:0005488;GO:0016020;GO:0005215;GO:0003824;GO:0044464;GO:0044425	WP_007376397.1(cytochrome c oxidase subunit II [Pseudoalteromonas])	sp|Q92I65|COX2_RICCN(Probable cytochrome c oxidase subunit 2 OS=Rickettsia conorii (strain ATCC VR-613 / Malish 7) OX=272944 GN=ctaC PE=3 SV=1)	1.71928	1.31646e-11
D172_RS00055	dprA	ALQ06577.1	DNA-protecting protein DprA	NZ_CP013138.1	10235	11326	-	COG0758(L:Replication, recombination and repair)	COG0758(DNA protecting protein DprA)	INFORMATION STORAGE AND PROCESSING	K04096	smf	DNA processing protein				PF02481.12(DNA_processg_A:DNA recombination-mediator protein A)	GO:0009294(biological_process:DNA mediated transformation)	GO:0009987;GO:0051704	WP_007377628.1(DNA-protecting protein DprA [Pseudoalteromonas])	sp|P43862|DPRA_HAEIN(DNA-processing protein A OS=Haemophilus influenzae (strain ATCC 51907 / DSM 11121 / KW20 / Rd) OX=71421 GN=dprA PE=3 SV=1)	1.70599	3.18398e-23
D172_RS16005		ALQ09432.1	phosphotransferase	NZ_CP013138.1	3651863	3652963	+	ENOG410XP56(S:Function unknown)	ENOG410XP56(Aminoglycoside phosphotransferase)	POORLY CHARACTERIZED							PF01636.20(APH:Phosphotransferase enzyme family)	GO:0016740(molecular_function:transferase activity)	GO:0003824	WP_033023715.1(aminoglycoside phosphotransferase [Pseudoalteromonas sp. Bsw20308])	sp|E8MF12|NAHK_BIFL2(N-acetylhexosamine 1-kinase OS=Bifidobacterium longum subsp. longum (strain ATCC 15707 / DSM 20219 / JCM 1217 / NCTC 11818 / E194b) OX=565042 GN=nahK PE=1 SV=1)	1.69456	1.92145e-08
D172_RS00125	fadB	ALQ06591.1	fatty acid oxidation complex subunit alpha FadB	NZ_CP013138.1	24871	27030	+	COG1024(I:Lipid transport and metabolism)	COG1024(Enoyl-CoA hydratase)	METABOLISM	K01825	fadB	3-hydroxyacyl-CoA dehydrogenase / enoyl-CoA hydratase / 3-hydroxybutyryl-CoA epimerase / enoyl-CoA isomerase [EC:1.1.1.35 4.2.1.17 5.1.2.3 5.3.3.8]	map00310(Lysine degradation); map00280(Valine, leucine and isoleucine degradation); map00281(Geraniol degradation); map00650(Butanoate metabolism); map00903(Limonene and pinene degradation); map00930(Caprolactam degradation); map00410(beta-Alanine metabolism); map00362(Benzoate degradation); map01040(Biosynthesis of unsaturated fatty acids); map00071(Fatty acid degradation); map00640(Propanoate m…	Metabolism;Metabolism;Metabolism;Metabolism;Metabolism;Metabolism;Metabolism;Metabolism;Metabolism;Metabolism;Metabolism;Metabolism	Amino acid metabolism;Amino acid metabolism;Metabolism of terpenoids and polyketides;Carbohydrate metabolism;Metabolism of terpenoids and polyketides;Xenobiotics biodegradation and metabolism;Metabolism of other amino acids;Xenobiotics biodegradation and metabolism;Lipid metabolism;Lipid metabolism;Carbohydrate metabolism;Amino acid metabolism	PF02737.15(3HCDH_N:3-hydroxyacyl-CoA dehydrogenase, NAD binding domain); PF00378.17(ECH_1:Enoyl-CoA hydratase/isomerase); PF00725.19(3HCDH:3-hydroxyacyl-CoA dehydrogenase, C-terminal domain); PF16113.2(ECH_2:Enoyl-CoA hydratase/isomerase)	GO:0004165(molecular_function:dodecenoyl-CoA delta-isomerase activity); GO:0008692(molecular_function:3-hydroxybutyryl-CoA epimerase activity); GO:0006635(biological_process:fatty acid beta-oxidation); GO:0036125(cellular_component:fatty acid beta-oxidation multienzyme complex); GO:0004300(molecular_function:enoyl-CoA hydratase activity); GO:0003857(molecular_function:3-hydroxyacyl-CoA dehydrogen…	GO:0009987;GO:0003824;GO:0008152;GO:0032991	WP_007377643.1(fatty acid oxidation complex subunit alpha FadB [Pseudoalteromonas sp. Bsw20308])	sp|A4STF2|FADB_AERS4(Fatty acid oxidation complex subunit alpha OS=Aeromonas salmonicida (strain A449) OX=382245 GN=fadB PE=3 SV=1)	1.67699	4.32434e-15
D172_RS15935		ALQ09419.1	DUF971 domain-containing protein	NZ_CP013138.1	3634409	3634783	+	COG3536(S:Function unknown)	COG3536(Protein of unknown function (DUF971))	POORLY CHARACTERIZED							PF06155.9(DUF971:Protein of unknown function (DUF971))			WP_007377249.1(DUF971 domain-containing protein [Pseudoalteromonas])		1.66783	3.04938e-08
D172_RS19100		ALQ10188.1	xanthine dehydrogenase family protein molybdopterin-binding subunit	NZ_CP013139.1	426084	428375	+	COG1529(C:Energy production and conversion)	COG1529(Aldehyde oxidase and xanthine dehydrogenase, molybdopterin binding)	METABOLISM							PF02738.15(Ald_Xan_dh_C2:Molybdopterin-binding domain of aldehyde dehydrogenase)	GO:0016491(molecular_function:oxidoreductase activity)	GO:0003824	WP_007375514.1(xanthine dehydrogenase family protein molybdopterin-binding subunit [Pseudoalteromonas])	sp|P17201|DHAQ_GLUPO(Membrane-bound aldehyde dehydrogenase [pyrroloquinoline-quinone] OS=Gluconacetobacter polyoxogenes OX=439 PE=1 SV=1)	1.64546	4.30924e-11
D172_RS06335		ALQ07721.1	acyl-CoA dehydrogenase	NZ_CP013138.1	1469783	1472059	+	COG1960(S:Function unknown)	COG1960(-)	POORLY CHARACTERIZED							PF09317.8(DUF1974:Domain of unknown function (DUF1974)); PF02771.13(Acyl-CoA_dh_N:Acyl-CoA dehydrogenase, N-terminal domain); PF00441.21(Acyl-CoA_dh_1:Acyl-CoA dehydrogenase, C-terminal domain); PF02770.16(Acyl-CoA_dh_M:Acyl-CoA dehydrogenase, middle domain)	GO:0003995(molecular_function:acyl-CoA dehydrogenase activity); GO:0033539(biological_process:fatty acid beta-oxidation using acyl-CoA dehydrogenase); GO:0050660(molecular_function:flavin adenine dinucleotide binding)	GO:0009987;GO:0003824;GO:0008152;GO:0005488	WP_007377976.1(acyl-CoA dehydrogenase [Pseudoalteromonas sp. Bsw20308])	sp|Q8X7R2|FADE_ECO57(Acyl-coenzyme A dehydrogenase OS=Escherichia coli O157:H7 OX=83334 GN=fadE PE=3 SV=2)	1.6398	1.88412e-13
D172_RS03970		ALQ07292.1	hypothetical protein	NZ_CP013138.1	923673	923855	-	ENOG4112CFW(S:Function unknown)	ENOG4112CFW(-)	POORLY CHARACTERIZED							PF12728.4(HTH_17:Helix-turn-helix domain); PF04545.13(Sigma70_r4:Sigma-70, region 4)			WP_007378484.1(hypothetical protein [Pseudoalteromonas])		1.63963	3.6649e-21
D172_RS07345		ALQ07887.1	glycosyltransferase	NZ_CP013138.1	1709828	1711633	+	COG2148(M:Cell wall/membrane/envelope biogenesis)	COG2148(sugar transferase)	CELLULAR PROCESSES AND SIGNALING							PF02397.13(Bac_transf:Bacterial sugar transferase); PF13641.3(Glyco_tranf_2_3:Glycosyltransferase like family 2); PF00535.23(Glycos_transf_2:Glycosyl transferase family 2); PF13632.3(Glyco_trans_2_3:Glycosyl transferase family group 2); PF13506.3(Glyco_transf_21:Glycosyl transferase family 21)	GO:0016021(cellular_component:integral component of membrane)	GO:0044425	WP_033022900.1(intercellular adhesion protein A [Pseudoalteromonas sp. Bsw20308])	sp|B3FN88|WECA_AERHY(UDP-N-acetylgalactosamine-undecaprenyl-phosphate N-acetylgalactosaminephosphotransferase OS=Aeromonas hydrophila OX=644 GN=wecA PE=1 SV=2)	1.63574	6.98719e-14
D172_RS20595	ABC.FEV.P	ALQ10467.1	iron ABC transporter permease	NZ_CP013139.1	770369	771340	+	COG0609(P:Inorganic ion transport and metabolism)	COG0609(permease protein)	METABOLISM	K02015	ABC.FEV.P	iron complex transport system permease protein	map02010(ABC transporters)	Environmental Information Processing	Membrane transport	PF01032.15(FecCD:FecCD transport family)	GO:0005215(molecular_function:transporter activity); GO:0016021(cellular_component:integral component of membrane); GO:0005886(cellular_component:plasma membrane)	GO:0005215;GO:0016020;GO:0044464;GO:0044425	KDC52651.1(iron ABC transporter [Pseudoalteromonas fuliginea])	sp|Q56992|HMUU_YERPE(Hemin transport system permease protein HmuU OS=Yersinia pestis OX=632 GN=hmuU PE=1 SV=2)	1.63339	1.42634e-12
D172_RS03575		ALQ07220.1	IS481 family transposase	NZ_CP013138.1	833945	834985	-	ENOG410XQAB(L:Replication, recombination and repair)	ENOG410XQAB(Integrase catalytic subunit)	INFORMATION STORAGE AND PROCESSING							PF13551.3(HTH_29:Winged helix-turn helix); PF00665.23(rve:Integrase core domain); PF13683.3(rve_3:Integrase core domain); PF13518.3(HTH_28:Helix-turn-helix domain); PF13333.3(rve_2:Integrase core domain); PF13384.3(HTH_23:Homeodomain-like domain); PF13565.3(HTH_32:Homeodomain-like domain)	GO:0015074(biological_process:DNA integration); GO:0003677(molecular_function:DNA binding)	GO:0005488;GO:0009987;GO:0008152	WP_007378918.1(IS481 family transposase [Pseudoalteromonas sp. Bsw20308])	sp|Q7DC27|YLBG_ECO57(Uncharacterized protein YlbG OS=Escherichia coli O157:H7 OX=83334 GN=ylbG PE=4 SV=2)	1.62694	1.3643e-10
D172_RS14510	actP	ALQ09156.1	cation acetate symporter	NZ_CP013138.1	3278296	3280020	-	COG4147(S:Function unknown)	COG4147(solute symporter)	POORLY CHARACTERIZED	K14393	actP	cation/acetate symporter				PF00474.14(SSF:Sodium:solute symporter family)	GO:0022857(molecular_function:transmembrane transporter activity); GO:0016021(cellular_component:integral component of membrane)	GO:0005215;GO:0044425	WP_007377497.1(cation acetate symporter [Pseudoalteromonas])	sp|P31640|Y2524_CUPNH(Uncharacterized symporter H16_A2524 OS=Cupriavidus necator (strain ATCC 17699 / H16 / DSM 428 / Stanier 337) OX=381666 GN=H16_A2524 PE=3 SV=2)	1.60675	4.80417e-07
D172_RS16135	eptA	ALQ09456.1	phosphoethanolamine--lipid A transferase	NZ_CP013138.1	3684208	3685878	+	COG2194(S:Function unknown)	COG2194(sulfuric ester hydrolase activity)	POORLY CHARACTERIZED	K03760	eptA	lipid A ethanolaminephosphotransferase [EC:2.7.8.43]	map01503(Cationic antimicrobial peptide (CAMP) resistance)	Human Diseases	Drug resistance: Antimicrobial	PF08019.9(DUF1705:Domain of unknown function (DUF1705)); PF00884.20(Sulfatase:Sulfatase)	GO:0016021(cellular_component:integral component of membrane); GO:0016740(molecular_function:transferase activity); GO:0008152(biological_process:metabolic process); GO:0008484(molecular_function:sulfuric ester hydrolase activity)	GO:0003824;GO:0008152;GO:0044425	WP_007377289.1(lipid A phosphoethanolamine transferase [Pseudoalteromonas sp. Bsw20308])	sp|P30845|EPTA_ECOLI(Phosphoethanolamine transferase EptA OS=Escherichia coli (strain K12) OX=83333 GN=eptA PE=1 SV=2)	1.59518	0.0398662
D172_RS05520	glnB	ALQ07583.1	nitrogen regulatory protein P-II	NZ_CP013138.1	1292215	1292553	+	COG0347(U:Intracellular trafficking, secretion, and vesicular transport)	COG0347(general secretion pathway protein h)	CELLULAR PROCESSES AND SIGNALING	K04751	glnB	nitrogen regulatory protein P-II 1	map02020(Two-component system)	Environmental Information Processing	Signal transduction	PF00543.19(P-II:Nitrogen regulatory protein P-II)	GO:0006355(biological_process:regulation of transcription, DNA-templated); GO:0030234(molecular_function:enzyme regulator activity); GO:0006808(biological_process:regulation of nitrogen utilization); GO:0006351(biological_process:transcription, DNA-templated)	GO:0098772;GO:0065007;GO:0009987;GO:0008152	WP_007378368.1(nitrogen regulatory protein P-II [Pseudoalteromonas sp. Bsw20308])	sp|Q9CJK1|GLNB_PASMU(Nitrogen regulatory protein P-II OS=Pasteurella multocida (strain Pm70) OX=272843 GN=glnB PE=3 SV=1)	1.59039	8.6266e-06
D172_RS18195		ALQ10016.1	hypothetical protein	NZ_CP013139.1	204688	205395	-	ENOG410YKZW(S:Function unknown)	ENOG410YKZW(-)	POORLY CHARACTERIZED										WP_007377199.1(hypothetical protein [Pseudoalteromonas])		1.58205	1.26836e-15
D172_RS16600		ALQ09540.1	SURF1 family protein	NZ_CP013138.1	3783427	3784167	-	COG3346(S:Function unknown)	COG3346(Surfeit locus 1 family protein)	POORLY CHARACTERIZED							PF02104.12(SURF1:SURF1 family)	GO:0016021(cellular_component:integral component of membrane); GO:0005886(cellular_component:plasma membrane)	GO:0016020;GO:0044464;GO:0044425	WP_007376399.1(SURF1 family protein [Pseudoalteromonas sp. Bsw20308])		1.57766	1.08899e-18
D172_RS16450		ALQ09512.1	hypothetical protein	NZ_CP013138.1	3752210	3755212	+	ENOG410XR1D(S:Function unknown)	ENOG410XR1D(-)	POORLY CHARACTERIZED								GO:0055114(biological_process:oxidation-reduction process); GO:0020037(molecular_function:heme binding)	GO:0005488;GO:0008152	WP_007376428.1(hypothetical protein [Pseudoalteromonas sp. Bsw20308])	sp|F2JXJ3|LODA_MARM1(L-lysine 6-oxidase OS=Marinomonas mediterranea (strain ATCC 700492 / JCM 21426 / NBRC 103028 / MMB-1) OX=717774 GN=lodA PE=1 SV=1)	1.57667	3.31477e-12
D172_RS16585	cyoE	ALQ09537.1	protoheme IX farnesyltransferase	NZ_CP013138.1	3780983	3781912	-	COG0109(S:Function unknown)	COG0109(Electron transport protein SCO1 SenC)	POORLY CHARACTERIZED	K02301	cyoE		map00860(Porphyrin and chlorophyll metabolism); map00190(Oxidative phosphorylation)	Metabolism;Metabolism	Metabolism of cofactors and vitamins;Energy metabolism	PF01040.15(UbiA:UbiA prenyltransferase family)	GO:0016021(cellular_component:integral component of membrane); GO:0048034(biological_process:heme O biosynthetic process); GO:0008495(molecular_function:protoheme IX farnesyltransferase activity); GO:0005886(cellular_component:plasma membrane)	GO:0016020;GO:0009987;GO:0003824;GO:0008152;GO:0044464;GO:0044425	WP_007376402.1(protoheme IX farnesyltransferase [Pseudoalteromonas sp. Bsw20308])	sp|Q3IJQ0|CYOE2_PSEHT(Protoheme IX farnesyltransferase 2 OS=Pseudoalteromonas haloplanktis (strain TAC 125) OX=326442 GN=cyoE2 PE=3 SV=1)	1.5734	1.08947e-10
D172_RS14605	lacZ	ALQ09174.1	beta-galactosidase	NZ_CP013138.1	3309896	3312982	+	COG3250(G:Carbohydrate transport and metabolism)	COG3250(hydrolase family 2)	METABOLISM	K01190	lacZ	beta-galactosidase [EC:3.2.1.23]	map00600(Sphingolipid metabolism); map00511(Other glycan degradation); map00052(Galactose metabolism)	Metabolism;Metabolism;Metabolism	Lipid metabolism;Glycan biosynthesis and metabolism;Carbohydrate metabolism	PF02836.14(Glyco_hydro_2_C:Glycosyl hydrolases family 2, TIM barrel domain); PF02929.14(Bgal_small_N:Beta galactosidase small chain); PF02837.15(Glyco_hydro_2_N:Glycosyl hydrolases family 2, sugar binding domain); PF00703.18(Glyco_hydro_2:Glycosyl hydrolases family 2); PF16353.2(DUF4981:Domain of unknown function(DUF4981))	GO:0005975(biological_process:carbohydrate metabolic process); GO:0000287(molecular_function:magnesium ion binding); GO:0004565(molecular_function:beta-galactosidase activity); GO:0030246(molecular_function:carbohydrate binding); GO:0009341(cellular_component:beta-galactosidase complex)	GO:0005488;GO:0003824;GO:0008152;GO:0032991	WP_007378230.1(beta-galactosidase [Pseudoalteromonas sp. Bsw20308])	sp|P81650|BGAL_PSEHA(Beta-galactosidase OS=Pseudoalteromonas haloplanktis OX=228 GN=lacZ PE=1 SV=2)	1.57284	2.6909e-15
D172_RS11835		ALQ08682.1	DUF1656 domain-containing protein	NZ_CP013138.1	2720461	2720664	-	ENOG410Y5FJ(S:Function unknown)	ENOG410Y5FJ(Protein of unknown function (DUF1656))	POORLY CHARACTERIZED							PF07869.9(DUF1656:Protein of unknown function (DUF1656))	GO:0016021(cellular_component:integral component of membrane)	GO:0044425	WP_007378096.1(DUF1656 domain-containing protein [Pseudoalteromonas])		1.5701	6.47603e-07
D172_RS00805		ALQ06712.1	CBS domain-containing protein	NZ_CP013138.1	196471	196881	-	COG0517(S:Function unknown)	COG0517(Catalyzes the conversion of inosine 5'-phosphate (IMP) to xanthosine 5'-phosphate (XMP), the first committed and rate- limiting step in the de novo synthesis of guanine nucleotides, and therefore plays an important role in the regulation of cell growth (By similarity))	POORLY CHARACTERIZED							PF00571.25(CBS:CBS domain)			WP_007377343.1(CBS domain-containing protein [Pseudoalteromonas])	sp|Q58410|Y1004_METJA(Uncharacterized protein MJ1004 OS=Methanocaldococcus jannaschii (strain ATCC 43067 / DSM 2661 / JAL-1 / JCM 10045 / NBRC 100440) OX=243232 GN=MJ1004 PE=4 SV=1)	1.56584	5.96372e-15
D172_RS15000	mraZ	ALQ09244.1	division/cell wall cluster transcriptional repressor MraZ	NZ_CP013138.1	3399330	3399788	-	COG2001(S:Function unknown)	COG2001(Cell division protein mraZ)	POORLY CHARACTERIZED	K03925	mraZ	MraZ protein				PF02381.15(MraZ:MraZ protein, putative antitoxin-like)	GO:0005737(cellular_component:cytoplasm); GO:0003700(molecular_function:transcription factor activity, sequence-specific DNA binding); GO:0006351(biological_process:transcription, DNA-templated); GO:0003677(molecular_function:DNA binding); GO:0009295(cellular_component:nucleoid); GO:0051301(biological_process:cell division)	GO:0005488;GO:0009295;GO:0140110;GO:0009987;GO:0008152;GO:0044464	WP_007376985.1(transcriptional regulator MraZ [Pseudoalteromonas])	sp|Q3IFZ5|MRAZ_PSEHT(Transcriptional regulator MraZ OS=Pseudoalteromonas haloplanktis (strain TAC 125) OX=326442 GN=mraZ PE=3 SV=1)	1.54868	8.1522e-16
D172_RS21130		ALQ09656.1	transposase	NZ_CP013138.1	81060	81506	+	ENOG4111TQZ(S:Function unknown); ENOG41124VV(S:Function unknown)	ENOG4111TQZ(TPR repeatcontaining protein); ENOG41124VV(Pfam:Transposase_17)	POORLY CHARACTERIZED;POORLY CHARACTERIZED							PF01797.13(Y1_Tnp:Transposase IS200 like)			WP_083503334.1(transposase [Pseudoalteromonas sp. Bsw20308])	sp|P44014|Y554_HAEIN(Uncharacterized protein HI_0554 OS=Haemophilus influenzae (strain ATCC 51907 / DSM 11121 / KW20 / Rd) OX=71421 GN=HI_0554 PE=4 SV=1)	1.54781	1.65646e-17
D172_RS00395		ALQ09657.1	hypothetical protein	NZ_CP013138.1	95943	96407	+													WP_007377366.1(hypothetical protein [Pseudoalteromonas])		1.54554	9.00799e-11
D172_RS01965	phoU	ALQ06924.1	phosphate signaling complex protein PhoU	NZ_CP013138.1	470303	471004	+	COG0704(P:Inorganic ion transport and metabolism)	COG0704(Plays a role in the regulation of phosphate uptake)	METABOLISM	K02039	phoU	phosphate transport system protein				PF01895.16(PhoU:PhoU domain)	GO:0005737(cellular_component:cytoplasm); GO:0006817(biological_process:phosphate ion transport); GO:0030643(biological_process:cellular phosphate ion homeostasis); GO:0045936(biological_process:negative regulation of phosphate metabolic process)	GO:0065007;GO:0009987;GO:0051179;GO:0044464	WP_007375985.1(phosphate transport system regulator PhoU [Pseudoalteromonas])	sp|B6ZCF1|PHOU_SERMA(Phosphate-specific transport system accessory protein PhoU OS=Serratia marcescens OX=615 GN=phoU PE=3 SV=1)	1.54168	2.06131e-14
D172_RS07245	nirD	ALQ07867.1	nitrite reductase small subunit NirD	NZ_CP013138.1	1685349	1685702	-	COG2146(C:Energy production and conversion)	COG2146(nitrite reductase (nad(p)h) small subunit)	METABOLISM	K00363	nirD	nitrite reductase (NADH) small subunit [EC:1.7.1.15]	map00910(Nitrogen metabolism)	Metabolism	Energy metabolism	PF13806.3(Rieske_2:Rieske-like [2Fe-2S] domain)	GO:0008942(molecular_function:nitrite reductase [NAD(P)H] activity); GO:0051537(molecular_function:2 iron, 2 sulfur cluster binding); GO:0042128(biological_process:nitrate assimilation)	GO:0005488;GO:0009987;GO:0003824;GO:0008152	WP_007375226.1(nitrite reductase (NAD(P)H) small subunit [Pseudoalteromonas])	sp|P0A230|NIRD_SALTI(Nitrite reductase (NADH) small subunit OS=Salmonella typhi OX=90370 GN=nirD PE=3 SV=1)	1.53728	0.000232821
D172_RS17380		ALQ09869.1	IS110 family transposase	NZ_CP013139.1	25114	26157	-	ENOG4111GG3(L:Replication, recombination and repair)	ENOG4111GG3(transposase)	INFORMATION STORAGE AND PROCESSING							PF02371.13(Transposase_20:Transposase IS116/IS110/IS902 family); PF01548.14(DEDD_Tnp_IS110:Transposase)	GO:0004803(molecular_function:transposase activity); GO:0006313(biological_process:transposition, DNA-mediated); GO:0003677(molecular_function:DNA binding)	GO:0005488;GO:0009987;GO:0003824;GO:0008152	WP_033023924.1(IS110 family transposase [Pseudoalteromonas])		1.53006	1.07488e-13
D172_RS15570		ALQ09350.1	response regulator	NZ_CP013138.1	3534817	3535998	-	COG0784(M:Cell wall/membrane/envelope biogenesis); COG3706(M:Cell wall/membrane/envelope biogenesis); ENOG4111GXA(T:Signal transduction mechanisms)	COG0784(rRNA (guanine-N2-)-methyltransferase activity); COG3706(rRNA (guanine-N2-)-methyltransferase activity); ENOG4111GXA(receiver)	CELLULAR PROCESSES AND SIGNALING;CELLULAR PROCESSES AND SIGNALING;CELLULAR PROCESSES AND SIGNALING							PF00072.21(Response_reg:Response regulator receiver domain)	GO:0000160(biological_process:phosphorelay signal transduction system); GO:0005622(cellular_component:intracellular)	GO:0009987;GO:0044464;GO:0065007	WP_007377684.1(response regulator [Pseudoalteromonas sp. Bsw20308])	sp|P54443|YRKP_BACSU(Uncharacterized transcriptional regulatory protein YrkP OS=Bacillus subtilis (strain 168) OX=224308 GN=yrkP PE=3 SV=1)	1.5175	7.67166e-16
D172_RS21520		ALQ06688.1	hypothetical protein	NZ_CP013139.1	173846	174031	-													WP_101216489.1(hypothetical protein [Pseudoalteromonas])		1.51122	8.05791e-06
D172_RS08970			IS481 family transposase	NZ_CP013138.1	2080566	2081607	+	ENOG410XQAB(L:Replication, recombination and repair)	ENOG410XQAB(Integrase catalytic subunit)	INFORMATION STORAGE AND PROCESSING							PF13551.3(HTH_29:Winged helix-turn helix); PF13518.3(HTH_28:Helix-turn-helix domain); PF13384.3(HTH_23:Homeodomain-like domain)	GO:0015074(biological_process:DNA integration); GO:0003677(molecular_function:DNA binding)	GO:0005488;GO:0009987;GO:0008152	WP_058230579.1(IS481 family transposase [Pseudoalteromonas sp. Bsw20308])	sp|Q32J95|YLBG_SHIDS(Uncharacterized protein YlbG OS=Shigella dysenteriae serotype 1 (strain Sd197) OX=300267 GN=ylbG PE=4 SV=2)	1.50945	5.13888e-06
D172_RS21305			hypothetical protein	NZ_CP013138.1	2847224	2847569	+	COG3344(L:Replication, recombination and repair)	COG3344(RNA-directed DNA polymerase)	INFORMATION STORAGE AND PROCESSING							PF08388.8(GIIM:Group II intron, maturase-specific domain)	GO:0003964(molecular_function:RNA-directed DNA polymerase activity); GO:0003723(molecular_function:RNA binding)	GO:0003824;GO:0005488	GAA80914.1(hypothetical protein P20495_3436 [Pseudoalteromonas sp. BSi20495])		1.50407	0.00757109
D172_RS13540	flgE	ALQ08979.1	flagellar hook protein FlgE	NZ_CP013138.1	3067051	3068421	-	COG1749(N:Cell motility)	COG1749(flagellar hook protein, FlgE)	CELLULAR PROCESSES AND SIGNALING	K02390	flgE	flagellar hook protein FlgE	map02040(Flagellar assembly)	Cellular Processes	Cell motility	PF07559.11(FlaE:Flagellar basal body protein FlaE); PF06429.10(Flg_bbr_C:Flagellar basal body rod FlgEFG protein C-terminal); PF00460.17(Flg_bb_rod:Flagella basal body rod protein)	GO:0071973(biological_process:bacterial-type flagellum-dependent cell motility); GO:0009425(cellular_component:bacterial-type flagellum basal body)	GO:0040011;GO:0009987;GO:0044464;GO:0044422	WP_007378707.1(flagellar hook protein FlgE [Pseudoalteromonas])	sp|P0A1J1|FLGE_SALTY(Flagellar hook protein FlgE OS=Salmonella typhimurium (strain LT2 / SGSC1412 / ATCC 700720) OX=99287 GN=flgE PE=1 SV=2)	1.50307	1.43258e-06
D172_RS11925		ALQ08699.1	SirB2 family protein	NZ_CP013138.1	2737745	2738119	-	ENOG410XUT8(S:Function unknown); COG3094(S:Function unknown)	ENOG410XUT8(Invasion gene expression up-regulator SirB); COG3094(Invasion gene expression up-regulator SirB)	POORLY CHARACTERIZED;POORLY CHARACTERIZED							PF04247.9(SirB:Invasion gene expression up-regulator, SirB)	GO:0016021(cellular_component:integral component of membrane)	GO:0044425	WP_007378114.1(transcriptional regulator [Pseudoalteromonas])		1.49644	1.96809e-09
D172_RS07860	cspD	ALQ07982.1	cold shock domain-containing protein CspD	NZ_CP013138.1	1840099	1840317	-	COG1278(C:Energy production and conversion)	COG1278(Isocitrate dehydrogenase)	METABOLISM	K03704	cspA	cold shock protein (beta-ribbon, CspA family)				PF00313.19(CSD:'Cold-shock' DNA-binding domain)	GO:0005737(cellular_component:cytoplasm); GO:0006355(biological_process:regulation of transcription, DNA-templated); GO:0006950(biological_process:response to stress); GO:0003677(molecular_function:DNA binding)	GO:0005488;GO:0065007;GO:0050896;GO:0044464	WP_002962500.1(cold shock domain protein CspD [Pseudoalteromonas])	sp|Q9KSW4|CSPD_VIBCH(Cold shock-like protein CspD OS=Vibrio cholerae serotype O1 (strain ATCC 39315 / El Tor Inaba N16961) OX=243277 GN=cspD PE=3 SV=1)	1.49627	1.96765e-13
D172_RS09630	frmA	ALQ08291.1	S-(hydroxymethyl)glutathione dehydrogenase/class III alcohol dehydrogenase	NZ_CP013138.1	2247019	2248140	+	COG1062(K:Transcription)	COG1062(LysR family (Transcriptional regulator)	INFORMATION STORAGE AND PROCESSING	K00121	frmA	S-(hydroxymethyl)glutathione dehydrogenase / alcohol dehydrogenase [EC:1.1.1.284 1.1.1.1]	map05204(Chemical carcinogenesis); map00071(Fatty acid degradation); map00980(Metabolism of xenobiotics by cytochrome P450); map00626(Naphthalene degradation); map00625(Chloroalkane and chloroalkene degradation); map00680(Methane metabolism); map00010(Glycolysis / Gluconeogenesis); map00830(Retinol metabolism); map00350(Tyrosine metabolism); map00982(Drug metabolism - cytochrome P450)	Human Diseases;Metabolism;Metabolism;Metabolism;Metabolism;Metabolism;Metabolism;Metabolism;Metabolism;Metabolism	Cancers: Overview;Lipid metabolism;Xenobiotics biodegradation and metabolism;Xenobiotics biodegradation and metabolism;Xenobiotics biodegradation and metabolism;Energy metabolism;Carbohydrate metabolism;Metabolism of cofactors and vitamins;Amino acid metabolism;Xenobiotics biodegradation and metabolism	PF08240.9(ADH_N:Alcohol dehydrogenase GroES-like domain); PF00107.23(ADH_zinc_N:Zinc-binding dehydrogenase); PF13602.3(ADH_zinc_N_2:Zinc-binding dehydrogenase); PF16912.2(Glu_dehyd_C:Glucose dehydrogenase C-terminus)	GO:0008270(molecular_function:zinc ion binding); GO:0051903(molecular_function:S-(hydroxymethyl)glutathione dehydrogenase activity); GO:0006069(biological_process:ethanol oxidation)	GO:0005488;GO:0009987;GO:0003824;GO:0008152	WP_007375333.1(S-(hydroxymethyl)glutathione dehydrogenase/class III alcohol dehydrogenase [Pseudoalteromonas])	sp|P39450|FRMA_PHODP(S-(hydroxymethyl)glutathione dehydrogenase OS=Photobacterium damsela subsp. piscicida OX=38294 GN=frmA PE=3 SV=1)	1.49366	2.336e-13
D172_RS01270	acnB	ALQ06795.1	bifunctional aconitate hydratase 2/2-methylisocitrate dehydratase	NZ_CP013138.1	299094	301691	+	COG1049(C:Energy production and conversion)	COG1049(Aconitate hydratase 2)	METABOLISM	K01682	acnB	aconitate hydratase 2 / 2-methylisocitrate dehydratase [EC:4.2.1.3 4.2.1.99]	map00020(Citrate cycle (TCA cycle)); map00630(Glyoxylate and dicarboxylate metabolism); map00720(Carbon fixation pathways in prokaryotes); map00640(Propanoate metabolism)	Metabolism;Metabolism;Metabolism;Metabolism	Carbohydrate metabolism;Carbohydrate metabolism;Energy metabolism;Carbohydrate metabolism	PF06434.10(Aconitase_2_N:Aconitate hydratase 2 N-terminus); PF11791.5(Aconitase_B_N:Aconitate B N-terminal domain); PF00330.17(Aconitase:Aconitase family (aconitate hydratase))	GO:0051539(molecular_function:4 iron, 4 sulfur cluster binding); GO:0047456(molecular_function:2-methylisocitrate dehydratase activity); GO:0005829(cellular_component:cytosol); GO:0006099(biological_process:tricarboxylic acid cycle); GO:0003994(molecular_function:aconitate hydratase activity); GO:0046872(molecular_function:metal ion binding)	GO:0005488;GO:0009987;GO:0003824;GO:0008152;GO:0044464	WP_007376231.1(bifunctional aconitate hydratase 2/2-methylisocitrate dehydratase [Pseudoalteromonas])	sp|P36683|ACNB_ECOLI(Aconitate hydratase B OS=Escherichia coli (strain K12) OX=83333 GN=acnB PE=1 SV=3)	1.47745	4.34616e-10
D172_RS04745	mcp	ALQ07437.1	methyl-accepting chemotaxis protein	NZ_CP013138.1	1103029	1104696	+	COG0840(S:Function unknown)	COG0840(endo alpha-1,4 polygalactosaminidase)	POORLY CHARACTERIZED	K03406	mcp	methyl-accepting chemotaxis protein	map02030(Bacterial chemotaxis); map02020(Two-component system)	Cellular Processes;Environmental Information Processing	Cell motility;Signal transduction	PF00015.18(MCPsignal:Methyl-accepting chemotaxis protein (MCP) signalling domain); PF17200.1(sCache_2:Single Cache domain 2); PF08269.8(dCache_2:Cache domain); PF00672.22(HAMP:HAMP domain); PF17201.1(Cache_3-Cache_2:Cache 3/Cache 2 fusion domain)	GO:0016021(cellular_component:integral component of membrane); GO:0006935(biological_process:chemotaxis); GO:0004871(molecular_function:signal transducer activity)	GO:0040011;GO:0044425	WP_007376096.1(methyl-accepting chemotaxis protein [Pseudoalteromonas])	sp|Q9I0I6|MALCR_PSEAE(Methyl-accepting chemotaxis protein PA2652 OS=Pseudomonas aeruginosa (strain ATCC 15692 / DSM 22644 / CIP 104116 / JCM 14847 / LMG 12228 / 1C / PRS 101 / PAO1) OX=208964 GN=PA2652 PE=4 SV=1)	1.47327	1.89034e-11
D172_RS13095		ALQ08896.1	two-component sensor histidine kinase	NZ_CP013138.1	2976519	2977811	+	COG0642(S:Function unknown)	COG0642(Protein of unknown function (DUF3019))	POORLY CHARACTERIZED							PF02518.23(HATPase_c:Histidine kinase-, DNA gyrase B-, and HSP90-like ATPase); PF00512.22(HisKA:His Kinase A (phospho-acceptor) domain); PF13589.3(HATPase_c_3:Histidine kinase-, DNA gyrase B-, and HSP90-like ATPase); PF00672.22(HAMP:HAMP domain); PF14501.3(HATPase_c_5:GHKL domain)	GO:0000155(molecular_function:phosphorelay sensor kinase activity); GO:0016021(cellular_component:integral component of membrane); GO:0005524(molecular_function:ATP binding); GO:0005622(cellular_component:intracellular)	GO:0005488;GO:0003824;GO:0044464;GO:0044425	WP_007377792.1(two-component sensor histidine kinase [Pseudoalteromonas])	sp|P18392|RSTB_ECOLI(Sensor protein RstB OS=Escherichia coli (strain K12) OX=83333 GN=rstB PE=1 SV=2)	1.45745	1.25646e-06
D172_RS02260		ALQ06980.1	hypothetical protein	NZ_CP013138.1	535970	536644	-	ENOG410ZW87(S:Function unknown); ENOG410YEN1(S:Function unknown)	ENOG410ZW87(ABC-type amino acid transport signal transduction); ENOG410YEN1(Bacterial protein of unknown function (Gcw_chp))	POORLY CHARACTERIZED;POORLY CHARACTERIZED							PF09694.7(Gcw_chp:Bacterial protein of unknown function (Gcw_chp))			WP_007376042.1(hypothetical protein [Pseudoalteromonas sp. Bsw20308])		1.44594	8.37865e-18
D172_RS07015	yceD	ALQ07825.1	23S rRNA accumulation protein YceD	NZ_CP013138.1	1631379	1631903	+	COG1399(S:Function unknown)	COG1399(nucleic acidbinding protein)	POORLY CHARACTERIZED	K07040		uncharacterized protein				PF02620.14(DUF177:Uncharacterized ACR, COG1399)			WP_007375269.1(23S rRNA accumulation protein YceD [Pseudoalteromonas])	sp|P0AB30|YCED_ECO57(Large ribosomal RNA subunit accumulation protein YceD OS=Escherichia coli O157:H7 OX=83334 GN=yceD PE=3 SV=1)	1.44556	6.38744e-11
D172_RS04030		ALQ07302.1	DUF1842 domain-containing protein	NZ_CP013138.1	936575	936958	-	ENOG410YYGG(S:Function unknown)	ENOG410YYGG(Domain of unknown function (DUF1842))	POORLY CHARACTERIZED							PF08896.7(DUF1842:Domain of unknown function (DUF1842))			WP_007377058.1(DUF1842 domain-containing protein [Pseudoalteromonas])		1.44537	4.74291e-08
D172_RS13530	flgG	ALQ08977.1	flagellar basal-body rod protein FlgG	NZ_CP013138.1	3065305	3066093	-	COG4786(N:Cell motility)	COG4786(flagellar basal-body rod protein)	CELLULAR PROCESSES AND SIGNALING	K02392	flgG	flagellar basal-body rod protein FlgG	map02040(Flagellar assembly)	Cellular Processes	Cell motility	PF06429.10(Flg_bbr_C:Flagellar basal body rod FlgEFG protein C-terminal); PF00460.17(Flg_bb_rod:Flagella basal body rod protein)	GO:0071973(biological_process:bacterial-type flagellum-dependent cell motility); GO:0009426(cellular_component:bacterial-type flagellum basal body, distal rod)	GO:0040011;GO:0009987;GO:0044464;GO:0044422	WP_007378705.1(flagellar basal-body rod protein FlgG [Pseudoalteromonas])	sp|P0ABX5|FLGG_ECOLI(Flagellar basal-body rod protein FlgG OS=Escherichia coli (strain K12) OX=83333 GN=flgG PE=3 SV=1)	1.43317	1.00728e-07
D172_RS16765		ALQ09571.1	YheV family putative metal-binding protein	NZ_CP013138.1	3819865	3820068	-	COG3529(S:Function unknown); ENOG410Z9IT(S:Function unknown)	COG3529(nucleic-acid-binding protein); ENOG410Z9IT(nucleic-acid-binding protein)	POORLY CHARACTERIZED;POORLY CHARACTERIZED	K07070		uncharacterized protein				PF09526.7(DUF2387:Probable metal-binding protein (DUF2387)); PF01667.14(Ribosomal_S27e:Ribosomal protein S27)	GO:0003677(molecular_function:DNA binding)	GO:0005488	WP_007378899.1(DNA-binding protein [Pseudoalteromonas])	sp|P0ADX0|YHEV_ECO57(Uncharacterized protein YheV OS=Escherichia coli O157:H7 OX=83334 GN=yheV PE=4 SV=1)	1.43052	0.000593923
D172_RS00315		ALQ09655.1	acyltransferase family protein	NZ_CP013138.1	67895	69124	+	ENOG410XPR6(S:Function unknown)	ENOG410XPR6(Acyltransferase)	POORLY CHARACTERIZED							PF01757.19(Acyl_transf_3:Acyltransferase family)	GO:0016021(cellular_component:integral component of membrane); GO:0016747(molecular_function:transferase activity, transferring acyl groups other than amino-acyl groups)	GO:0003824;GO:0044425	WP_007379054.1(hypothetical protein [Pseudoalteromonas sp. Bsw20308])		1.42476	6.92645e-05
D172_RS14515		ALQ09157.1	DUF4212 domain-containing protein	NZ_CP013138.1	3280031	3280294	-	COG4327(S:Function unknown)	COG4327(solute symporter protein)	POORLY CHARACTERIZED							PF13937.3(DUF4212:Domain of unknown function (DUF4212))	GO:0016021(cellular_component:integral component of membrane)	GO:0044425	ATC87605.1(hypothetical protein PARC_a3193 [Pseudoalteromonas arctica A 37-1-2])		1.41846	1.45167e-05
D172_RS02450	radC	ALQ07017.1	JAB domain-containing protein	NZ_CP013138.1	578621	579295	+	COG2003(L:Replication, recombination and repair)	COG2003(DNA repair protein (RadC)	INFORMATION STORAGE AND PROCESSING	K03630	radC	DNA repair protein RadC				PF04002.12(RadC:RadC-like JAB domain)	GO:0046872(molecular_function:metal ion binding); GO:0008237(molecular_function:metallopeptidase activity)	GO:0003824;GO:0005488	WP_007378615.1(JAB domain-containing protein [Pseudoalteromonas])	sp|Q3IFE5|Y2643_PSEHT(UPF0758 protein PSHAa2643 OS=Pseudoalteromonas haloplanktis (strain TAC 125) OX=326442 GN=PSHAa2643 PE=3 SV=1)	1.41597	7.75562e-11
D172_RS15160		ALQ09275.1	hypothetical protein	NZ_CP013138.1	3434253	3434579	-	ENOG410YNCY(S:Function unknown)	ENOG410YNCY(-)	POORLY CHARACTERIZED										WP_004335492.1(hypothetical protein [Pseudoalteromonas])		1.41507	9.49645e-10
D172_RS16445	malZ	ALQ09511.1	glycoside hydrolase family 97 protein	NZ_CP013138.1	3749596	3751638	+	ENOG410XNZD(G:Carbohydrate transport and metabolism)	ENOG410XNZD(alphaglucosidase)	METABOLISM	K01187	malZ	alpha-glucosidase [EC:3.2.1.20]	map00500(Starch and sucrose metabolism); map00052(Galactose metabolism)	Metabolism;Metabolism	Carbohydrate metabolism;Carbohydrate metabolism	PF10566.6(Glyco_hydro_97:Glycoside hydrolase 97); PF14508.3(GH97_N:Glycosyl-hydrolase 97 N-terminal); PF14509.3(GH97_C:Glycosyl-hydrolase 97 C-terminal, oligomerisation)	GO:0032450(molecular_function:maltose alpha-glucosidase activity); GO:0003824(molecular_function:catalytic activity); GO:0004558(molecular_function:alpha-1,4-glucosidase activity); GO:0030246(molecular_function:carbohydrate binding)	GO:0003824;GO:0005488	WP_007376429.1(alpha-glucosidase [Pseudoalteromonas sp. Bsw20308])	sp|G8JZS4|SUSB_BACTN(Glucan 1,4-alpha-glucosidase SusB OS=Bacteroides thetaiotaomicron (strain ATCC 29148 / DSM 2079 / NCTC 10582 / E50 / VPI-5482) OX=226186 GN=susB PE=1 SV=1)	1.41304	7.95088e-05
D172_RS15565	rsmJ	ALQ09349.1	class I SAM-dependent methyltransferase	NZ_CP013138.1	3534004	3534759	-	ENOG410XPRJ(M:Cell wall/membrane/envelope biogenesis)	ENOG410XPRJ(rRNA (guanine-N2-)-methyltransferase activity)	CELLULAR PROCESSES AND SIGNALING	K15984	rsmJ	16S rRNA (guanine1516-N2)-methyltransferase [EC:2.1.1.242]				PF04445.10(SAM_MT:Putative SAM-dependent methyltransferase)	GO:0008990(molecular_function:rRNA (guanine-N2-)-methyltransferase activity); GO:0005737(cellular_component:cytoplasm)	GO:0044464;GO:0003824	WP_007377683.1(SAM-dependent methyltransferase [Pseudoalteromonas sp. Bsw20308])	sp|Q3IIA6|RSMJ_PSEHT(Ribosomal RNA small subunit methyltransferase J OS=Pseudoalteromonas haloplanktis (strain TAC 125) OX=326442 GN=rsmJ PE=3 SV=1)	1.41192	3.8402e-08
D172_RS16555	mcp	ALQ09842.1	methyl-accepting chemotaxis protein	NZ_CP013138.1	3774614	3776920	-	COG0840(N:Cell motility); COG0840(T:Signal transduction mechanisms)	COG0840(Probably deamidates glutamine residues to glutamate on methyl-accepting chemotaxis receptors (MCPs), playing an important role in chemotaxis (By similarity)); COG0840(Probably deamidates glutamine residues to glutamate on methyl-accepting chemotaxis receptors (MCPs), playing an important role in chemotaxis (By similarity))	CELLULAR PROCESSES AND SIGNALING;CELLULAR PROCESSES AND SIGNALING	K03406	mcp	methyl-accepting chemotaxis protein	map02030(Bacterial chemotaxis); map02020(Two-component system)	Cellular Processes;Environmental Information Processing	Cell motility;Signal transduction	PF00015.18(MCPsignal:Methyl-accepting chemotaxis protein (MCP) signalling domain); PF08447.9(PAS_3:PAS fold); PF13426.4(PAS_9:PAS domain); PF08448.7(PAS_4:PAS fold); PF00989.22(PAS:PAS fold)	GO:0000155(molecular_function:phosphorelay sensor kinase activity); GO:0016021(cellular_component:integral component of membrane); GO:0006935(biological_process:chemotaxis); GO:0005622(cellular_component:intracellular)	GO:0040011;GO:0003824;GO:0044425;GO:0044464	WP_033023365.1(methyl-accepting chemotaxis protein [Pseudoalteromonas sp. Bsw20308])	sp|Q9I3S1|BDLA_PSEAE(Biofilm dispersion protein BdlA OS=Pseudomonas aeruginosa (strain ATCC 15692 / DSM 22644 / CIP 104116 / JCM 14847 / LMG 12228 / 1C / PRS 101 / PAO1) OX=208964 GN=bdlA PE=1 SV=1)	1.40862	6.3066e-09
D172_RS06825	uspE	ALQ07790.1	universal stress protein UspE	NZ_CP013138.1	1585942	1586874	-	COG0589(D:Cell cycle control, cell division, chromosome partitioning)	COG0589(Ligates lysine onto the cytidine present at position 34 of the AUA codon-specific tRNA(Ile) that contains the anticodon CAU, in an ATP-dependent manner. Cytidine is converted to lysidine, thus changing the amino acid specificity of the tRNA from methionine to isoleucine (By similarity))	CELLULAR PROCESSES AND SIGNALING	K14055	uspE	universal stress protein E				PF00582.23(Usp:Universal stress protein family)	GO:0006950(biological_process:response to stress)	GO:0050896	WP_007375304.1(universal stress protein UspE [Pseudoalteromonas])	sp|Q8ZE81|USPE_YERPE(Universal stress protein E OS=Yersinia pestis OX=632 GN=uspE PE=3 SV=1)	1.40312	1.61511e-12
D172_RS21205	ssrA		-	NZ_CP013138.1	1325363	1325719	+															1.37697	8.39283e-08
D172_RS19150		ALQ10197.1	tyrosine-type recombinase/integrase	NZ_CP013139.1	442920	443753	+	COG0582(L:Replication, recombination and repair); ENOG410XS3W(S:Function unknown); COG4974(L:Replication, recombination and repair)	COG0582(Integrase); ENOG410XS3W(Integrase); COG4974(Site-specific tyrosine recombinase, which acts by catalyzing the cutting and rejoining of the recombining DNA molecules. The XerC-XerD complex is essential to convert dimers of the bacterial chromosome into monomers to permit their segregation at cell division. It also contributes to the segregational stability of plasmids (By similarity))	INFORMATION STORAGE AND PROCESSING;POORLY CHARACTERIZED;INFORMATION STORAGE AND PROCESSING							PF00589.19(Phage_integrase:Phage integrase family); PF13495.3(Phage_int_SAM_4:Phage integrase, N-terminal SAM-like domain)	GO:0006310(biological_process:DNA recombination); GO:0015074(biological_process:DNA integration); GO:0003677(molecular_function:DNA binding)	GO:0005488;GO:0009987;GO:0008152	WP_007375503.1(integrase [Pseudoalteromonas sp. Bsw20308])	sp|P55632|Y4QK_SINFN(Putative integrase/recombinase y4qK OS=Sinorhizobium fredii (strain NBRC 101917 / NGR234) OX=394 GN=NGR_a01870 PE=3 SV=1)	1.37519	2.77957e-13
D172_RS14545			GGDEF domain-containing protein	NZ_CP013138.1	3293382	3294212	-	ENOG410XNMH(S:Function unknown); COG2199(S:Function unknown)	ENOG410XNMH(-); COG2199(-)	POORLY CHARACTERIZED;POORLY CHARACTERIZED							PF00990.18(GGDEF:Diguanylate cyclase, GGDEF domain)			ALQ09163.1(diguanylate cyclase [Pseudoalteromonas sp. Bsw20308])	sp|Q8XAZ4|DGCF_ECO57(Probable diguanylate cyclase DgcF OS=Escherichia coli O157:H7 OX=83334 GN=dgcF PE=3 SV=1)	1.36627	6.92088e-05
D172_RS20765	katG	ALQ10497.1	catalase/peroxidase HPI	NZ_CP013139.1	807010	809190	+	COG0376(P:Inorganic ion transport and metabolism)	COG0376(Bifunctional enzyme with both catalase and broad- spectrum peroxidase activity (By similarity))	METABOLISM	K03782	katG	catalase-peroxidase [EC:1.11.1.21]	map00940(Phenylpropanoid biosynthesis); map00360(Phenylalanine metabolism); map00380(Tryptophan metabolism)	Metabolism;Metabolism;Metabolism	Biosynthesis of other secondary metabolites;Amino acid metabolism;Amino acid metabolism	PF00141.20(peroxidase:Peroxidase)	GO:0046872(molecular_function:metal ion binding); GO:0042744(biological_process:hydrogen peroxide catabolic process); GO:0006979(biological_process:response to oxidative stress); GO:0020037(molecular_function:heme binding); GO:0004096(molecular_function:catalase activity)	GO:0005488;GO:0016209;GO:0009987;GO:0003824;GO:0008152;GO:0050896	WP_007379038.1(catalase/peroxidase HPI [Pseudoalteromonas sp. Bsw20308])	sp|B3PC77|KATG1_CELJU(Catalase-peroxidase 1 OS=Cellvibrio japonicus (strain Ueda107) OX=498211 GN=katG1 PE=3 SV=1)	1.36061	1.44253e-06
D172_RS02720	ruvX	ALQ07069.1	Holliday junction resolvase RuvX	NZ_CP013138.1	646379	646825	-	COG0816(L:Replication, recombination and repair)	COG0816(Could be a nuclease that resolves Holliday junction intermediates in genetic recombination (By similarity))	INFORMATION STORAGE AND PROCESSING	K07447	ruvX	putative holliday junction resolvase [EC:3.1.-.-]				PF03652.12(RuvX:Holliday junction resolvase)	GO:0004518(molecular_function:nuclease activity); GO:0005737(cellular_component:cytoplasm); GO:0000967(biological_process:rRNA 5'-end processing)	GO:0009987;GO:0003824;GO:0008152;GO:0044464	WP_007376521.1(Holliday junction resolvase RuvX [Pseudoalteromonas])	sp|Q3IFA0|YQGF_PSEHT(Putative pre-16S rRNA nuclease OS=Pseudoalteromonas haloplanktis (strain TAC 125) OX=326442 GN=PSHAa2601 PE=3 SV=1)	1.36056	5.02852e-11
D172_RS11080		ALQ08562.1	hypothetical protein	NZ_CP013138.1	2569260	2569694	-	ENOG410ZSP3(S:Function unknown)	ENOG410ZSP3(-)	POORLY CHARACTERIZED										WP_033028610.1(hypothetical protein [Pseudoalteromonas])		1.35784	7.08234e-08
D172_RS08615			IS30 family transposase	NZ_CP013138.1	2007602	2008566	-	COG2826(L:Replication, recombination and repair)	COG2826(transposase)	INFORMATION STORAGE AND PROCESSING							PF13936.3(HTH_38:Helix-turn-helix domain); PF13565.3(HTH_32:Homeodomain-like domain)	GO:0015074(biological_process:DNA integration); GO:0003676(molecular_function:nucleic acid binding)	GO:0005488;GO:0009987;GO:0008152	WP_007379122.1(IS30 family transposase [Pseudoalteromonas])	sp|P0CF88|INSI1_ECOLI(Transposase InsI for insertion sequence element IS30A OS=Escherichia coli (strain K12) OX=83333 GN=insI1 PE=3 SV=1)	1.35171	0.000441812
D172_RS19435	betB	ALQ10588.1	betaine-aldehyde dehydrogenase	NZ_CP013139.1	498042	499505	-	COG1012(P:Inorganic ion transport and metabolism)	COG1012(Transporter)	METABOLISM	K00130	betB	betaine-aldehyde dehydrogenase [EC:1.2.1.8]	map00260(Glycine, serine and threonine metabolism)	Metabolism	Amino acid metabolism	PF00171.19(Aldedh:Aldehyde dehydrogenase family)	GO:0008802(molecular_function:betaine-aldehyde dehydrogenase activity); GO:0016620(molecular_function:oxidoreductase activity, acting on the aldehyde or oxo group of donors, NAD or NADP as acceptor)	GO:0003824	WP_007376367.1(betaine-aldehyde dehydrogenase [Pseudoalteromonas sp. Bsw20308])	sp|A6W2P7|BETB_MARMS(NAD/NADP-dependent betaine aldehyde dehydrogenase OS=Marinomonas sp. (strain MWYL1) OX=400668 GN=betB PE=3 SV=1)	1.35	1.34576e-09
D172_RS19930		ALQ10338.1	transporter substrate-binding domain-containing protein	NZ_CP013139.1	617731	618624	+	ENOG4111PW6(E:Amino acid transport and metabolism)	ENOG4111PW6(amino acid AbC transporter)	METABOLISM	K02030		polar amino acid transport system substrate-binding protein				PF00497.17(SBP_bac_3:Bacterial extracellular solute-binding proteins, family 3)			WP_007377606.1(amino acid ABC transporter substrate-binding protein [Pseudoalteromonas])		1.33408	1.11801e-12
D172_RS05240		ALQ07527.1	type 1 glutamine amidotransferase domain-containing protein	NZ_CP013138.1	1222334	1223017	-	COG0693(S:Function unknown)	COG0693(rhomboid family)	POORLY CHARACTERIZED							PF01965.21(DJ-1_PfpI:DJ-1/PfpI family); PF17124.2(ThiJ_like:ThiJ/PfpI family-like)	GO:0016740(molecular_function:transferase activity)	GO:0003824	WP_007376877.1(type 1 glutamine amidotransferase domain-containing protein [Pseudoalteromonas sp. Bsw20308])	sp|Q5AF03|HSP31_CANAL(Glyoxalase 3 OS=Candida albicans (strain SC5314 / ATCC MYA-2876) OX=237561 GN=GLX3 PE=1 SV=1)	1.32701	3.88523e-09
D172_RS13500	fliC	ALQ08971.1	flagellin	NZ_CP013138.1	3057364	3058854	-	COG1344(N:Cell motility)	COG1344(Flagellin)	CELLULAR PROCESSES AND SIGNALING	K02406	fliC	flagellin	map02040(Flagellar assembly); map02020(Two-component system); map05134(Legionellosis); map04621(NOD-like receptor signaling pathway); map04626(Plant-pathogen interaction); map05132(Salmonella infection)	Cellular Processes;Environmental Information Processing;Human Diseases;Organismal Systems;Organismal Systems;Human Diseases	Cell motility;Signal transduction;Infectious diseases: Bacterial;Immune system;Environmental adaptation;Infectious diseases: Bacterial	PF00669.17(Flagellin_N:Bacterial flagellin N-terminal helical region); PF00700.18(Flagellin_C:Bacterial flagellin C-terminal helical region); PF07196.10(Flagellin_IN:Flagellin hook IN motif)	GO:0044781(biological_process:bacterial-type flagellum organization); GO:0005576(cellular_component:extracellular region); GO:0009420(cellular_component:bacterial-type flagellum filament); GO:0071973(biological_process:bacterial-type flagellum-dependent cell motility); GO:0005198(molecular_function:structural molecule activity)	GO:0071840;GO:0005198;GO:0040011;GO:0009987;GO:0044464;GO:0005576;GO:0044422	WP_007378698.1(flagellin [Pseudoalteromonas])	sp|P72151|FLICB_PSEAE(B-type flagellin OS=Pseudomonas aeruginosa (strain ATCC 15692 / DSM 22644 / CIP 104116 / JCM 14847 / LMG 12228 / 1C / PRS 101 / PAO1) OX=208964 GN=fliC PE=1 SV=2)	1.3259	0.000325503
D172_RS06275		ALQ07710.1	OsmC family protein	NZ_CP013138.1	1457514	1458716	-	COG1073(S:Function unknown)	COG1073(Hydrolase)	POORLY CHARACTERIZED	K06889;K07397	yhfA;K06889	uncharacterized protein;putative redox protein				PF02566.16(OsmC:OsmC-like protein); PF12146.5(Hydrolase_4:Serine aminopeptidase, S33); PF00561.17(Abhydrolase_1:alpha/beta hydrolase fold); PF12697.4(Abhydrolase_6:Alpha/beta hydrolase family); PF00326.18(Peptidase_S9:Prolyl oligopeptidase family)			WP_007377989.1(OsmC family protein [Pseudoalteromonas sp. Bsw20308])		1.32057	7.05645e-14
D172_RS05680		ALQ07610.1	DUF2235 domain-containing protein	NZ_CP013138.1	1330799	1332337	+	COG3673(L:Replication, recombination and repair)	COG3673(Integrase)	INFORMATION STORAGE AND PROCESSING							PF09994.6(DUF2235:Uncharacterized alpha/beta hydrolase domain (DUF2235))			WP_007377711.1(DUF2235 domain-containing protein [Pseudoalteromonas sp. Bsw20308])	sp|P39992|YEC3_YEAST(Uncharacterized protein YEL023C OS=Saccharomyces cerevisiae (strain ATCC 204508 / S288c) OX=559292 GN=YEL023C PE=1 SV=1)	1.3149	2.41299e-10
D172_RS09515		ALQ08271.1	DoxX family protein	NZ_CP013138.1	2218035	2218721	-	COG2259(S:Function unknown)	COG2259(doxx family)	POORLY CHARACTERIZED							PF07681.9(DoxX:DoxX)	GO:0016021(cellular_component:integral component of membrane)	GO:0044425	WP_007378056.1(DoxX family protein [Pseudoalteromonas sp. Bsw20308])		1.31122	5.70243e-14
D172_RS02215	prc	ALQ06971.1	S41 family peptidase	NZ_CP013138.1	527014	528270	-	COG0793(S:Function unknown)	COG0793(polysaccharide de-acetylase)	POORLY CHARACTERIZED	K03797	prc	carboxyl-terminal processing protease [EC:3.4.21.102]				PF03572.15(Peptidase_S41:Peptidase family S41); PF00595.21(PDZ:PDZ domain (Also known as DHR or GLGF)); PF13180.3(PDZ_2:PDZ domain); PF04495.11(GRASP55_65:GRASP55/65 PDZ-like domain)	GO:0008236(molecular_function:serine-type peptidase activity)	GO:0003824	WP_007376034.1(S41 family peptidase [Pseudoalteromonas])	sp|Q44879|CTPA_BARBK(Carboxy-terminal-processing protease OS=Bartonella bacilliformis (strain ATCC 35685 / KC583) OX=360095 GN=ctpA PE=3 SV=1)	1.30756	4.00363e-12
D172_RS13460	tag	ALQ08964.1	DNA-3-methyladenine glycosylase I	NZ_CP013138.1	3047590	3048186	+	COG2818(T:Signal transduction mechanisms)	COG2818(Histidine kinase)	CELLULAR PROCESSES AND SIGNALING	K01246	tag	DNA-3-methyladenine glycosylase I [EC:3.2.2.20]	map03410(Base excision repair)	Genetic Information Processing	Replication and repair	PF03352.10(Adenine_glyco:Methyladenine glycosylase)	GO:0006284(biological_process:base-excision repair); GO:0008725(molecular_function:DNA-3-methyladenine glycosylase activity)	GO:0009987;GO:0003824;GO:0008152;GO:0050896	WP_007377965.1(DNA-3-methyladenine glycosylase I [Pseudoalteromonas])	sp|Q7VG78|GUAA_HELHP(Probable GMP synthase [glutamine-hydrolyzing] OS=Helicobacter hepaticus (strain ATCC 51449 / 3B1) OX=235279 GN=guaA PE=3 SV=1)	1.30429	5.13303e-07
D172_RS09990		ALQ08357.1	DUF692 domain-containing protein	NZ_CP013138.1	2335918	2336748	-	COG3220(S:Function unknown)	COG3220(UPF0276 protein)	POORLY CHARACTERIZED	K09930		uncharacterized protein				PF05114.10(DUF692:Protein of unknown function (DUF692))			WP_007375403.1(DUF692 domain-containing protein [Pseudoalteromonas])	sp|A7HAL6|Y1558_ANADF(UPF0276 protein Anae109_1558 OS=Anaeromyxobacter sp. (strain Fw109-5) OX=404589 GN=Anae109_1558 PE=3 SV=1)	1.29896	1.1678e-06
D172_RS02210		ALQ09674.1	divergent polysaccharide deacetylase family protein	NZ_CP013138.1	526180	526935	-	COG2861(S:Function unknown)	COG2861(polysaccharide de-acetylase)	POORLY CHARACTERIZED	K09798		uncharacterized protein				PF04748.10(Polysacc_deac_2:Divergent polysaccharide deacetylase)	GO:0003824(molecular_function:catalytic activity); GO:0005975(biological_process:carbohydrate metabolic process)	GO:0003824;GO:0008152	WP_050554126.1(divergent polysaccharide deacetylase family protein [Pseudoalteromonas sp. Bsw20308])	sp|P44863|Y755_HAEIN(Uncharacterized protein HI_0755 OS=Haemophilus influenzae (strain ATCC 51907 / DSM 11121 / KW20 / Rd) OX=71421 GN=HI_0755 PE=1 SV=1)	1.29569	4.39236e-05
D172_RS07470	rexA	ALQ07910.1	hypothetical protein	NZ_CP013138.1	1737716	1738996	+	COG3405(S:Function unknown)	COG3405(glycosyl hydrolase)	POORLY CHARACTERIZED	K15531	rexA	oligosaccharide reducing-end xylanase [EC:3.2.1.156]				PF01270.14(Glyco_hydro_8:Glycosyl hydrolases family 8)	GO:0005975(biological_process:carbohydrate metabolic process); GO:0004553(molecular_function:hydrolase activity, hydrolyzing O-glycosyl compounds)	GO:0003824;GO:0008152	WP_007375181.1(hypothetical protein [Pseudoalteromonas])	sp|Q9KB30|REOX_BACHD(Reducing end xylose-releasing exo-oligoxylanase OS=Bacillus halodurans (strain ATCC BAA-125 / DSM 18197 / FERM 7344 / JCM 9153 / C-125) OX=272558 GN=BH2105 PE=1 SV=1)	1.28908	8.83462e-07
D172_RS07820		ALQ07974.1	CPXCG motif-containing cysteine-rich protein	NZ_CP013138.1	1830862	1831065	-	ENOG41124KN(S:Function unknown)	ENOG41124KN(-)	POORLY CHARACTERIZED							PF14255.3(Cys_rich_CPXG:Cysteine-rich CPXCG)			WP_007375655.1(CPXCG motif-containing cysteine-rich protein [Pseudoalteromonas])		1.28612	5.96403e-09
D172_RS11640	fbp	ALQ08660.1	class 1 fructose-bisphosphatase	NZ_CP013138.1	2684434	2685396	-	COG0158(G:Carbohydrate transport and metabolism)	COG0158(D-fructose-1,6-bisphosphate 1-phosphohydrolase class 1)	METABOLISM	K03841	fbp	fructose-1,6-bisphosphatase I [EC:3.1.3.11]	map00051(Fructose and mannose metabolism); map00710(Carbon fixation in photosynthetic organisms); map00680(Methane metabolism); map00010(Glycolysis / Gluconeogenesis); map04910(Insulin signaling pathway); map00030(Pentose phosphate pathway); map04152(AMPK signaling pathway)	Metabolism;Metabolism;Metabolism;Metabolism;Organismal Systems;Metabolism;Environmental Information Processing	Carbohydrate metabolism;Energy metabolism;Energy metabolism;Carbohydrate metabolism;Endocrine system;Carbohydrate metabolism;Signal transduction	PF00316.17(FBPase:Fructose-1-6-bisphosphatase, N-terminal domain)	GO:0005737(cellular_component:cytoplasm); GO:0042132(molecular_function:fructose 1,6-bisphosphate 1-phosphatase activity); GO:0000287(molecular_function:magnesium ion binding); GO:0016051(biological_process:carbohydrate biosynthetic process)	GO:0005488;GO:0003824;GO:0008152;GO:0044464	WP_007378588.1(class 1 fructose-bisphosphatase [Pseudoalteromonas])	sp|Q3IH61|F16A2_PSEHT(Fructose-1,6-bisphosphatase class 1 2 OS=Pseudoalteromonas haloplanktis (strain TAC 125) OX=326442 GN=fbp2 PE=3 SV=1)	1.28471	1.97755e-11
D172_RS05020		ALQ07489.1	PilZ domain-containing protein	NZ_CP013138.1	1169658	1170023	-	ENOG41121X5(S:Function unknown)	ENOG41121X5(type IV pilus assembly pilz)	POORLY CHARACTERIZED							PF07238.11(PilZ:PilZ domain)	GO:0035438(molecular_function:cyclic-di-GMP binding)	GO:0005488	WP_007376154.1(PilZ domain-containing protein [Pseudoalteromonas sp. Bsw20308])	sp|Q9HVI1|CDGBP_PSEAE(Cyclic diguanosine monophosphate-binding protein PA4608 OS=Pseudomonas aeruginosa (strain ATCC 15692 / DSM 22644 / CIP 104116 / JCM 14847 / LMG 12228 / 1C / PRS 101 / PAO1) OX=208964 GN=PA4608 PE=1 SV=1)	1.28341	7.70227e-10
D172_RS07340		ALQ07886.1	glycosyltransferase	NZ_CP013138.1	1708741	1709817	+	COG0438(M:Cell wall/membrane/envelope biogenesis)	COG0438(Polysaccharide chain length determinant protein)	CELLULAR PROCESSES AND SIGNALING							PF00534.17(Glycos_transf_1:Glycosyl transferases group 1); PF13692.3(Glyco_trans_1_4:Glycosyl transferases group 1); PF13439.3(Glyco_transf_4:Glycosyltransferase Family 4); PF13477.3(Glyco_trans_4_2:Glycosyl transferase 4-like); PF13579.3(Glyco_trans_4_4:Glycosyl transferase 4-like domain)	GO:0016740(molecular_function:transferase activity)	GO:0003824	WP_007375206.1(glycosyltransferase SypP [Pseudoalteromonas sp. Bsw20308])	sp|Q81ST7|BSHA_BACAN(N-acetyl-alpha-D-glucosaminyl L-malate synthase OS=Bacillus anthracis OX=1392 GN=bshA PE=1 SV=1)	1.28154	8.20578e-05
D172_RS17260	rnpB		-	NZ_CP013138.1	827339	827715	+	ENOG410XYGT(S:Function unknown); ENOG410ZTN7(S:Function unknown); ENOG410ZPWP(S:Function unknown)	ENOG410XYGT(-); ENOG410ZTN7(-); ENOG410ZPWP(-)	POORLY CHARACTERIZED;POORLY CHARACTERIZED;POORLY CHARACTERIZED										SDM81684.1(hypothetical protein SAMN05660875_109145 [Pseudomonas balearica DSM 6083])		1.28055	1.34836e-07
D172_RS07155	narK	ALQ07850.1	NarK family nitrate/nitrite MFS transporter	NZ_CP013138.1	1663650	1665119	+	COG2223(P:Inorganic ion transport and metabolism)	COG2223(Transporter)	METABOLISM	K02575	narK	MFS transporter, NNP family, nitrate/nitrite transporter	map00910(Nitrogen metabolism)	Metabolism	Energy metabolism	PF07690.13(MFS_1:Major Facilitator Superfamily); PF00083.21(Sugar_tr:Sugar (and other) transporter)	GO:0016021(cellular_component:integral component of membrane); GO:0015112(molecular_function:nitrate transmembrane transporter activity); GO:0015113(molecular_function:nitrite transmembrane transporter activity)	GO:0005215;GO:0044425	WP_007375244.1(NarK family nitrate/nitrite MFS transporter [Pseudoalteromonas sp. Bsw20308])	sp|B1XLL7|NRTP_SYNP2(Nitrate/nitrite transporter NrtP OS=Synechococcus sp. (strain ATCC 27264 / PCC 7002 / PR-6) OX=32049 GN=nrtP PE=1 SV=2)	1.27975	5.58389e-08
D172_RS05125	yahK	ALQ07508.1	NAD(P)-dependent alcohol dehydrogenase	NZ_CP013138.1	1194112	1195158	+	COG1064(S:Function unknown)	COG1064(Protein of unknown function (DUF1499))	POORLY CHARACTERIZED	K13979	yahK	uncharacterized zinc-type alcohol dehydrogenase-like protein [EC:1.-.-.-]				PF08240.9(ADH_N:Alcohol dehydrogenase GroES-like domain); PF00107.23(ADH_zinc_N:Zinc-binding dehydrogenase); PF01262.18(AlaDh_PNT_C:Alanine dehydrogenase/PNT, C-terminal domain); PF03446.12(NAD_binding_2:NAD binding domain of 6-phosphogluconate dehydrogenase); PF02826.16(2-Hacid_dh_C:D-isomer specific 2-hydroxyacid dehydrogenase, NAD binding domain); PF13602.3(ADH_zinc_N_2:Zinc-binding dehydrogen…	GO:0008270(molecular_function:zinc ion binding); GO:0004022(molecular_function:alcohol dehydrogenase (NAD) activity); GO:0016491(molecular_function:oxidoreductase activity)	GO:0003824;GO:0005488	WP_007376176.1(NAD(P)-dependent alcohol dehydrogenase [Pseudoalteromonas sp. Bsw20308])	sp|P0CH37|ADHC2_MYCS2(NADP-dependent alcohol dehydrogenase C 2 OS=Mycobacterium smegmatis (strain ATCC 700084 / mc(2)155) OX=246196 GN=adhC2 PE=1 SV=1)	1.27913	5.79261e-12
D172_RS17090		ALQ09851.1	hypothetical protein	NZ_CP013138.1	3893086	3893655	-	COG3397(S:Function unknown)	COG3397(Chitin-binding, domain 3 protein)	POORLY CHARACTERIZED										WP_007377890.1(hypothetical protein [Pseudoalteromonas])	sp|Q8EHY2|GBPA_SHEON(GlcNAc-binding protein A OS=Shewanella oneidensis (strain MR-1) OX=211586 GN=gbpA PE=3 SV=2)	1.27215	8.99324e-08
D172_RS16570	cheY	ALQ09534.1	response regulator	NZ_CP013138.1	3779560	3779922	-	COG0784(S:Function unknown)	COG0784(chemotaxis protein (CheW))	POORLY CHARACTERIZED	K03413	cheY	two-component system, chemotaxis family, chemotaxis protein CheY	map02030(Bacterial chemotaxis); map02020(Two-component system)	Cellular Processes;Environmental Information Processing	Cell motility;Signal transduction	PF00072.21(Response_reg:Response regulator receiver domain)	GO:0000160(biological_process:phosphorelay signal transduction system); GO:0005622(cellular_component:intracellular)	GO:0009987;GO:0044464;GO:0065007	WP_007376405.1(response regulator [Pseudoalteromonas])	sp|P28835|YCF27_PORAE(Probable transcriptional regulator ycf27 OS=Porphyridium aerugineum OX=2792 GN=ycf27 PE=3 SV=1)	1.25938	1.03887e-05
D172_RS07315		ALQ07881.1	oligosaccharide flippase family protein	NZ_CP013138.1	1702507	1703919	+	ENOG410ZWM2(S:Function unknown)	ENOG410ZWM2(membrane protein involved in the export of O-antigen and teichoic acid)	POORLY CHARACTERIZED							PF01943.14(Polysacc_synt:Polysaccharide biosynthesis protein); PF13440.3(Polysacc_synt_3:Polysaccharide biosynthesis protein)	GO:0016021(cellular_component:integral component of membrane)	GO:0044425	WP_007375211.1(Oligosaccharide translocase SypK [Pseudoalteromonas sp. Bsw20308])		1.25925	0.000336057
D172_RS11645	fbaA	ALQ08661.1	class II fructose-bisphosphate aldolase	NZ_CP013138.1	2685393	2686475	-	COG0191(G:Carbohydrate transport and metabolism)	COG0191(Aldolase)	METABOLISM	K01624	fbaA	fructose-bisphosphate aldolase, class II [EC:4.1.2.13]	map00680(Methane metabolism); map00010(Glycolysis / Gluconeogenesis); map00030(Pentose phosphate pathway); map00051(Fructose and mannose metabolism); map00710(Carbon fixation in photosynthetic organisms)	Metabolism;Metabolism;Metabolism;Metabolism;Metabolism	Energy metabolism;Carbohydrate metabolism;Carbohydrate metabolism;Carbohydrate metabolism;Energy metabolism	PF01116.17(F_bP_aldolase:Fructose-bisphosphate aldolase class-II)	GO:0008270(molecular_function:zinc ion binding); GO:0004332(molecular_function:fructose-bisphosphate aldolase activity); GO:0006096(biological_process:glycolytic process)	GO:0005488;GO:0003824;GO:0008152;GO:0009987	WP_007378589.1(class II fructose-bisphosphate aldolase [Pseudoalteromonas sp. Bsw20308])	sp|O52402|ALF_EDWI9(Fructose-bisphosphate aldolase OS=Edwardsiella ictaluri (strain 93-146) OX=634503 GN=fba PE=3 SV=2)	1.25594	1.43176e-10
D172_RS16335		ALQ09492.1	helix-turn-helix transcriptional regulator	NZ_CP013138.1	3723406	3723714	-	COG0640(S:Function unknown)	COG0640((ABC) transporter)	POORLY CHARACTERIZED							PF01022.17(HTH_5:Bacterial regulatory protein, arsR family); PF12840.4(HTH_20:Helix-turn-helix domain); PF01638.14(HxlR:HxlR-like helix-turn-helix)	GO:0003700(molecular_function:transcription factor activity, sequence-specific DNA binding)	GO:0140110	WP_007376451.1(transcriptional regulator [Pseudoalteromonas sp. Bsw20308])	sp|P52695|HLYU_VIBCH(Transcriptional activator HlyU OS=Vibrio cholerae serotype O1 (strain ATCC 39315 / El Tor Inaba N16961) OX=243277 GN=hlyU PE=1 SV=1)	1.25099	2.19746e-06
D172_RS16165	modF		ATP-binding cassette domain-containing protein	NZ_CP013138.1	3691314	3692720	-	COG1119(P:Inorganic ion transport and metabolism)	COG1119((ABC) transporter)	METABOLISM	K05776	modF	molybdate transport system ATP-binding protein	map02010(ABC transporters)	Environmental Information Processing	Membrane transport	PF00005.24(ABC_tran:ABC transporter); PF13304.3(AAA_21:AAA domain, putative AbiEii toxin, Type IV TA system); PF13555.3(AAA_29:P-loop containing region of AAA domain); PF01695.14(IstB_IS21:IstB-like ATP binding protein)	GO:0016887(molecular_function:ATPase activity); GO:0005524(molecular_function:ATP binding)	GO:0005488;GO:0003824	WP_033016147.1(molybdenum ABC transporter ATP-binding protein [Pseudoalteromonas sp. BSi20495])	sp|P31060|MODF_ECOLI(Putative molybdenum transport ATP-binding protein ModF OS=Escherichia coli (strain K12) OX=83333 GN=modF PE=3 SV=2)	1.24584	0.000356047
D172_RS17080		ALQ09624.1	hypothetical protein	NZ_CP013138.1	3890409	3890807	-													WP_033023771.1(hypothetical protein [Pseudoalteromonas sp. Bsw20308])		1.24134	3.1082e-06
D172_RS14975	murF	ALQ09239.1	UDP-N-acetylmuramoyl-tripeptide--D-alanyl-D-alanine ligase	NZ_CP013138.1	3393361	3394755	-	COG0770(M:Cell wall/membrane/envelope biogenesis)	COG0770(UDP-N-acetylmuramoylalanyl-D-glutamyl-2,6-diaminopimelate-D-alanyl-D-alanine ligase activity)	CELLULAR PROCESSES AND SIGNALING	K01929	murF	UDP-N-acetylmuramoyl-tripeptide--D-alanyl-D-alanine ligase [EC:6.3.2.10]	map00550(Peptidoglycan biosynthesis); map00300(Lysine biosynthesis); map01502(Vancomycin resistance)	Metabolism;Metabolism;Human Diseases	Glycan biosynthesis and metabolism;Amino acid metabolism;Drug resistance: Antimicrobial	PF08245.9(Mur_ligase_M:Mur ligase middle domain); PF02875.18(Mur_ligase_C:Mur ligase family, glutamate ligase domain); PF01225.22(Mur_ligase:Mur ligase family, catalytic domain)	GO:0005737(cellular_component:cytoplasm); GO:0047480(molecular_function:UDP-N-acetylmuramoyl-tripeptide-D-alanyl-D-alanine ligase activity); GO:0051301(biological_process:cell division); GO:0071555(biological_process:cell wall organization); GO:0008360(biological_process:regulation of cell shape); GO:0005524(molecular_function:ATP binding); GO:0009252(biological_process:peptidoglycan biosynthetic…	GO:0005488;GO:0071840;GO:0065007;GO:0009987;GO:0003824;GO:0008152;GO:0044464	WP_007376980.1(UDP-N-acetylmuramoyl-tripeptide--D-alanyl-D-alanine ligase [Pseudoalteromonas sp. Bsw20308])	sp|P11880|MURF_ECOLI(UDP-N-acetylmuramoyl-tripeptide--D-alanyl-D-alanine ligase OS=Escherichia coli (strain K12) OX=83333 GN=murF PE=1 SV=2)	1.23835	7.16634e-10
D172_RS01425	astD	ALQ06826.1	succinylglutamate-semialdehyde dehydrogenase	NZ_CP013138.1	339883	341352	+	COG1012(E:Amino acid transport and metabolism)	COG1012(Acetylornithine aminotransferase)	METABOLISM	K06447	astD	succinylglutamic semialdehyde dehydrogenase [EC:1.2.1.71]	map00330(Arginine and proline metabolism)	Metabolism	Amino acid metabolism	PF00171.19(Aldedh:Aldehyde dehydrogenase family)	GO:0019545(biological_process:arginine catabolic process to succinate); GO:0043824(molecular_function:succinylglutamate-semialdehyde dehydrogenase activity); GO:0019544(biological_process:arginine catabolic process to glutamate)	GO:0009987;GO:0003824;GO:0008152	WP_007376263.1(succinylglutamate-semialdehyde dehydrogenase [Pseudoalteromonas])	sp|Q3IFT7|ASTD1_PSEHT(N-succinylglutamate 5-semialdehyde dehydrogenase 1 OS=Pseudoalteromonas haloplanktis (strain TAC 125) OX=326442 GN=astD1 PE=3 SV=1)	1.23633	1.50824e-08
D172_RS03210		ALQ07152.1	hypothetical protein	NZ_CP013138.1	742442	742906	+	ENOG410YKZS(S:Function unknown)	ENOG410YKZS(-)	POORLY CHARACTERIZED							PF13505.3(OMP_b-brl:Outer membrane protein beta-barrel domain)			WP_007378741.1(hypothetical protein [Pseudoalteromonas])		1.228	2.18728e-09
D172_RS14735		ALQ09196.1	hypothetical protein	NZ_CP013138.1	3335161	3336405	+											GO:0016021(cellular_component:integral component of membrane)	GO:0044425	WP_007376928.1(hypothetical protein [Pseudoalteromonas])		1.22674	1.94654e-07
D172_RS12445		ALQ08785.1	globin	NZ_CP013138.1	2834282	2834743	+											GO:0019825(molecular_function:oxygen binding); GO:0020037(molecular_function:heme binding)	GO:0005488	WP_007378506.1(globin [Pseudoalteromonas])		1.22394	1.0904e-05
D172_RS15650		ALQ09366.1	phage tail protein	NZ_CP013138.1	3560870	3561316	-	ENOG4111GBC(S:Function unknown)	ENOG4111GBC(T4-like virus tail tube protein gp19)	POORLY CHARACTERIZED							PF06841.9(Phage_T4_gp19:T4-like virus tail tube protein gp19)	GO:0005198(molecular_function:structural molecule activity)	GO:0005198	WP_007377699.1(phage tail protein [Pseudoalteromonas])		1.22352	6.09858e-05
D172_RS21180			hypothetical protein	NZ_CP013138.1	889021	889227	+													WP_083503337.1(hypothetical protein [Pseudoalteromonas sp. Bsw20308])		1.22083	0.0422489
D172_RS20370		ALQ10421.1	hypothetical protein	NZ_CP013139.1	711880	712212	+													WP_007376710.1(hypothetical protein [Pseudoalteromonas sp. Bsw20308])		1.22014	8.1925e-05
D172_RS13220		ALQ08918.1	hypothetical protein	NZ_CP013138.1	3002439	3002741	+	ENOG410Z0IA(S:Function unknown)	ENOG410Z0IA(-)	POORLY CHARACTERIZED								GO:0016021(cellular_component:integral component of membrane)	GO:0044425	WP_007378632.1(hypothetical protein [Pseudoalteromonas sp. Bsw20308])		1.21973	0.00396438
D172_RS16580		ALQ09536.1	SCO family protein	NZ_CP013138.1	3780369	3780986	-	COG1999(S:Function unknown)	COG1999(Electron transport protein SCO1 SenC)	POORLY CHARACTERIZED	K07152		protein SCO1/2				PF02630.11(SCO1-SenC:SCO1/SenC); PF00578.18(AhpC-TSA:AhpC/TSA family)	GO:0045454(biological_process:cell redox homeostasis); GO:0005623(cellular_component:cell)	GO:0009987;GO:0005623;GO:0065007	WP_007376403.1(SCO family protein [Pseudoalteromonas])	sp|Q1RIN4|SCO22_RICBR(SCO2-like protein RBE_0699 OS=Rickettsia bellii (strain RML369-C) OX=336407 GN=RBE_0699 PE=3 SV=1)	1.21931	1.14108e-10
D172_RS20355		ALQ10599.1	DUF2955 domain-containing protein	NZ_CP013139.1	708724	709773	+	ENOG410YEGH(S:Function unknown)	ENOG410YEGH(Protein of unknown function (DUF2955))	POORLY CHARACTERIZED							PF11168.5(DUF2955:Protein of unknown function (DUF2955))	GO:0016021(cellular_component:integral component of membrane)	GO:0044425	WP_007378791.1(DUF2955 domain-containing protein [Pseudoalteromonas sp. Bsw20308])		1.21923	1.95935e-06
D172_RS19095	iorA	ALQ10187.1	(2Fe-2S)-binding protein	NZ_CP013139.1	425583	426071	+	COG2080(C:Energy production and conversion)	COG2080((2Fe-2S)-binding domain protein)	METABOLISM	K07302	iorA	isoquinoline 1-oxidoreductase subunit alpha [EC:1.3.99.16]				PF01799.17(Fer2_2:[2Fe-2S] binding domain); PF13085.3(Fer2_3:2Fe-2S iron-sulfur cluster binding domain); PF00111.24(Fer2:2Fe-2S iron-sulfur cluster binding domain); PF10418.6(DHODB_Fe-S_bind:Iron-sulfur cluster binding domain of dihydroorotate dehydrogenase B)	GO:0046872(molecular_function:metal ion binding); GO:0051537(molecular_function:2 iron, 2 sulfur cluster binding); GO:0047121(molecular_function:isoquinoline 1-oxidoreductase activity); GO:0009055(molecular_function:electron carrier activity)	GO:0003824;GO:0005488	WP_007375515.1((2Fe-2S)-binding protein [Pseudoalteromonas])	sp|Q51697|IORA_BREDI(Isoquinoline 1-oxidoreductase subunit alpha OS=Brevundimonas diminuta OX=293 GN=iorA PE=1 SV=1)	1.20584	5.66623e-07
D172_RS13495	fliC	ALQ08970.1	flagellin	NZ_CP013138.1	3055575	3057113	-	COG1344(N:Cell motility)	COG1344(Flagellin)	CELLULAR PROCESSES AND SIGNALING	K02406	fliC	flagellin	map02040(Flagellar assembly); map02020(Two-component system); map05134(Legionellosis); map04621(NOD-like receptor signaling pathway); map04626(Plant-pathogen interaction); map05132(Salmonella infection)	Cellular Processes;Environmental Information Processing;Human Diseases;Organismal Systems;Organismal Systems;Human Diseases	Cell motility;Signal transduction;Infectious diseases: Bacterial;Immune system;Environmental adaptation;Infectious diseases: Bacterial	PF00669.17(Flagellin_N:Bacterial flagellin N-terminal helical region); PF00700.18(Flagellin_C:Bacterial flagellin C-terminal helical region); PF07196.10(Flagellin_IN:Flagellin hook IN motif)			WP_058230559.1(flagellin [Pseudoalteromonas sp. Bsw20308])	sp|P72151|FLICB_PSEAE(B-type flagellin OS=Pseudomonas aeruginosa (strain ATCC 15692 / DSM 22644 / CIP 104116 / JCM 14847 / LMG 12228 / 1C / PRS 101 / PAO1) OX=208964 GN=fliC PE=1 SV=2)	1.19221	6.9916e-05
D172_RS05510		ALQ07581.1	type IV pilus biogenesis protein	NZ_CP013138.1	1290885	1291424	-	ENOG411230E(U:Intracellular trafficking, secretion, and vesicular transport); ENOG410XUG8(U:Intracellular trafficking, secretion, and vesicular transport)	ENOG411230E(type IV pilus biogenesis protein); ENOG410XUG8(Pilus assembly protein)	CELLULAR PROCESSES AND SIGNALING;CELLULAR PROCESSES AND SIGNALING							PF12019.5(GspH:Type II transport protein GspH)	GO:0008565(molecular_function:protein transporter activity); GO:0016021(cellular_component:integral component of membrane); GO:0015627(cellular_component:type II protein secretion system complex); GO:0015628(biological_process:protein secretion by the type II secretion system)	GO:0009987;GO:0005215;GO:0051179;GO:0032991;GO:0044464;GO:0044425	WP_007378370.1(type IV pilus biogenesis protein [Pseudoalteromonas])		1.19	6.5538e-05
D172_RS14300		ALQ09117.1	hypothetical protein	NZ_CP013138.1	3230470	3230961	-											GO:0016021(cellular_component:integral component of membrane)	GO:0044425	WP_007377459.1(hypothetical protein [Pseudoalteromonas])		1.18508	1.42862e-05
D172_RS13850	putA	ALQ09036.1	bifunctional proline dehydrogenase/L-glutamate gamma-semialdehyde dehydrogenase PutA	NZ_CP013138.1	3125620	3129423	+	COG0506(E:Amino acid transport and metabolism)	COG0506(Proline dehydrogenase)	METABOLISM	K13821	putA	RHH-type transcriptional regulator, proline utilization regulon repressor / proline dehydrogenase / delta 1-pyrroline-5-carboxylate dehydrogenase [EC:1.5.5.2 1.2.1.88]	map00250(Alanine, aspartate and glutamate metabolism); map00330(Arginine and proline metabolism)	Metabolism;Metabolism	Amino acid metabolism;Amino acid metabolism	PF00171.19(Aldedh:Aldehyde dehydrogenase family); PF01619.15(Pro_dh:Proline dehydrogenase); PF14850.3(Pro_dh-DNA_bdg:DNA-binding domain of Proline dehydrogenase)	GO:0006561(biological_process:proline biosynthetic process); GO:0003700(molecular_function:transcription factor activity, sequence-specific DNA binding); GO:0003677(molecular_function:DNA binding); GO:0016620(molecular_function:oxidoreductase activity, acting on the aldehyde or oxo group of donors, NAD or NADP as acceptor); GO:0003842(molecular_function:1-pyrroline-5-carboxylate dehydrogenase act…	GO:0009987;GO:0003824;GO:0008152;GO:0140110;GO:0005488	WP_007377547.1(bifunctional proline dehydrogenase/L-glutamate gamma-semialdehyde dehydrogenase PutA [Pseudoalteromonas sp. Bsw20308])	sp|P10503|PUTA_SALTY(Bifunctional protein PutA OS=Salmonella typhimurium (strain LT2 / SGSC1412 / ATCC 700720) OX=99287 GN=putA PE=2 SV=4)	1.18382	0.00243886
D172_RS01815		ALQ06897.1	c-type cytochrome	NZ_CP013138.1	435393	435716	+	COG2863(C:Energy production and conversion)	COG2863(electron transport chain)	METABOLISM							PF13442.3(Cytochrome_CBB3:Cytochrome C oxidase, cbb3-type, subunit III); PF00034.18(Cytochrom_C:Cytochrome c)	GO:0046872(molecular_function:metal ion binding); GO:0020037(molecular_function:heme binding); GO:0009055(molecular_function:electron carrier activity)	GO:0003824;GO:0005488	WP_033016362.1(cytochrome c [Pseudoalteromonas])		1.18281	1.22919e-06
D172_RS13305		ALQ08935.1	DUF2802 domain-containing protein	NZ_CP013138.1	3017443	3017844	-	ENOG41123E7(S:Function unknown)	ENOG41123E7(ATpase involved in DNA repair)	POORLY CHARACTERIZED							PF10975.5(DUF2802:Protein of unknown function (DUF2802))			WP_007377934.1(DUF2802 domain-containing protein [Pseudoalteromonas])		1.1815	4.34616e-10
D172_RS07475		ALQ07911.1	SMP-30/gluconolactonase/LRE family protein	NZ_CP013138.1	1739120	1740094	-	COG2133(S:Function unknown); COG3386(S:Function unknown)	COG2133(glycosyl hydrolase); COG3386(glycosyl hydrolase)	POORLY CHARACTERIZED;POORLY CHARACTERIZED							PF08450.9(SGL:SMP-30/Gluconolaconase/LRE-like region)			WP_007375180.1(SMP-30/gluconolactonase/LRE family protein [Pseudoalteromonas])	sp|Q01578|GNL_ZYMMO(Gluconolactonase OS=Zymomonas mobilis subsp. mobilis (strain ATCC 31821 / ZM4 / CP4) OX=264203 GN=gnl PE=1 SV=2)	1.17104	0.000372864
D172_RS04075		ALQ07311.1	transporter substrate-binding domain-containing protein	NZ_CP013138.1	946104	946805	-	ENOG4111MUT(E:Amino acid transport and metabolism); ENOG41128YN(E:Amino acid transport and metabolism); COG0834(E:Amino acid transport and metabolism)	ENOG4111MUT(amino acid ABC transporter); ENOG41128YN(Periplasmic binding protein); COG0834(Periplasmic binding protein)	METABOLISM;METABOLISM;METABOLISM	K02030		polar amino acid transport system substrate-binding protein				PF00497.17(SBP_bac_3:Bacterial extracellular solute-binding proteins, family 3)			WP_007377049.1(hypothetical protein [Pseudoalteromonas])		1.17059	0.00153832
D172_RS09635	frmB	ALQ08292.1	S-formylglutathione hydrolase	NZ_CP013138.1	2248207	2249049	+	COG0627(K:Transcription)	COG0627(LysR family (Transcriptional regulator)	INFORMATION STORAGE AND PROCESSING	K01070	frmB	S-formylglutathione hydrolase [EC:3.1.2.12]	map00680(Methane metabolism)	Metabolism	Energy metabolism	PF00756.17(Esterase:Putative esterase); PF00326.18(Peptidase_S9:Prolyl oligopeptidase family); PF12146.5(Hydrolase_4:Serine aminopeptidase, S33); PF12740.4(Chlorophyllase2:Chlorophyllase enzyme); PF10503.6(Esterase_phd:Esterase PHB depolymerase)	GO:0018738(molecular_function:S-formylglutathione hydrolase activity); GO:0052689(molecular_function:carboxylic ester hydrolase activity); GO:0046294(biological_process:formaldehyde catabolic process)	GO:0098754;GO:0009987;GO:0003824;GO:0008152	WP_007375334.1(S-formylglutathione hydrolase [Pseudoalteromonas sp. Bsw20308])	sp|A8A215|SFGH2_ECOHS(S-formylglutathione hydrolase YeiG OS=Escherichia coli O9:H4 (strain HS) OX=331112 GN=yeiG PE=3 SV=1)	1.1654	7.4899e-10
D172_RS05210		ALQ07521.1	hypothetical protein	NZ_CP013138.1	1213938	1214381	+													WP_007376871.1(hypothetical protein [Pseudoalteromonas sp. Bsw20308])		1.15606	0.00764107
D172_RS19820	hap	ALQ10318.1	virulence metalloprotease	NZ_CP013139.1	590377	592569	+	COG3227(E:Amino acid transport and metabolism)	COG3227(zinc metalloprotease)	METABOLISM	K08604	hap	vibriolysin [EC:3.4.24.25]	map05111(Biofilm formation - Vibrio cholerae); map05110(Vibrio cholerae infection)	Cellular Processes;Human Diseases	Cellular community - prokaryotes;Infectious diseases: Bacterial	PF01447.15(Peptidase_M4:Thermolysin metallopeptidase, catalytic domain); PF02868.12(Peptidase_M4_C:Thermolysin metallopeptidase, alpha-helical domain); PF04151.12(PPC:Bacterial pre-peptidase C-terminal domain); PF07504.10(FTP:Fungalysin/Thermolysin Propeptide Motif); PF03413.16(PepSY:Peptidase propeptide and YPEB domain)	GO:0004222(molecular_function:metalloendopeptidase activity)	GO:0003824	WP_007376290.1(virulence metalloprotease [Pseudoalteromonas sp. Bsw20308])	sp|Q00971|NPRV_VIBPR(Neutral protease OS=Vibrio proteolyticus OX=671 GN=nprV PE=1 SV=1)	1.15465	3.45018e-05
D172_RS14995	rsmH	ALQ09243.1	16S rRNA (cytosine(1402)-N(4))-methyltransferase RsmH	NZ_CP013138.1	3398363	3399301	-	COG0275(M:Cell wall/membrane/envelope biogenesis)	COG0275(Specifically methylates the N4 position of cytidine in position 1402 (C1402) of 16S rRNA (By similarity))	CELLULAR PROCESSES AND SIGNALING	K03438	mraW	16S rRNA (cytosine1402-N4)-methyltransferase [EC:2.1.1.199]				PF01795.16(Methyltransf_5:MraW methylase family); PF01209.15(Ubie_methyltran:ubiE/COQ5 methyltransferase family)	GO:0005737(cellular_component:cytoplasm); GO:0070475(biological_process:rRNA base methylation); GO:0071424(molecular_function:rRNA (cytosine-N4-)-methyltransferase activity)	GO:0008152;GO:0009987;GO:0003824;GO:0044464	WP_007376984.1(16S rRNA (cytosine(1402)-N(4))-methyltransferase [Pseudoalteromonas])	sp|Q3IFZ6|RSMH_PSEHT(Ribosomal RNA small subunit methyltransferase H OS=Pseudoalteromonas haloplanktis (strain TAC 125) OX=326442 GN=rsmH PE=3 SV=1)	1.15389	5.39668e-10
D172_RS15890	metL	ALQ09410.1	aspartate kinase	NZ_CP013138.1	3623270	3625615	-	COG0527(M:Cell wall/membrane/envelope biogenesis)	COG0527(penicillin-binding protein 1A)	CELLULAR PROCESSES AND SIGNALING	K12525	metL	bifunctional aspartokinase / homoserine dehydrogenase 2 [EC:2.7.2.4 1.1.1.3]	map00270(Cysteine and methionine metabolism); map00300(Lysine biosynthesis); map00260(Glycine, serine and threonine metabolism); map00261(Monobactam biosynthesis)	Metabolism;Metabolism;Metabolism;Metabolism	Amino acid metabolism;Amino acid metabolism;Amino acid metabolism;Biosynthesis of other secondary metabolites	PF00742.16(Homoserine_dh:Homoserine dehydrogenase); PF00696.25(AA_kinase:Amino acid kinase family); PF03447.13(NAD_binding_3:Homoserine dehydrogenase, NAD binding domain)	GO:0050661(molecular_function:NADP binding); GO:0004412(molecular_function:homoserine dehydrogenase activity); GO:0009089(biological_process:lysine biosynthetic process via diaminopimelate); GO:0009088(biological_process:threonine biosynthetic process); GO:0004072(molecular_function:aspartate kinase activity); GO:0005524(molecular_function:ATP binding)	GO:0009987;GO:0003824;GO:0008152;GO:0005488	WP_007378653.1(bifunctional aspartate kinase/homoserine dehydrogenase II [Pseudoalteromonas sp. Bsw20308])	sp|P57290|AKH_BUCAI(Bifunctional aspartokinase/homoserine dehydrogenase OS=Buchnera aphidicola subsp. Acyrthosiphon pisum (strain APS) OX=107806 GN=thrA PE=3 SV=1)	1.15296	3.85955e-06
D172_RS12600	cydB	ALQ08808.1	cytochrome d ubiquinol oxidase subunit II	NZ_CP013138.1	2867665	2868804	+	COG1294(C:Energy production and conversion)	COG1294(oxidoreductase activity, acting on diphenols and related substances as donors, oxygen as acceptor)	METABOLISM	K00426	cydB	cytochrome bd ubiquinol oxidase subunit II [EC:1.10.3.14]	map00190(Oxidative phosphorylation); map02020(Two-component system)	Metabolism;Environmental Information Processing	Energy metabolism;Signal transduction	PF02322.12(Cyt_bd_oxida_II:Cytochrome bd terminal oxidase subunit II)	GO:0016021(cellular_component:integral component of membrane); GO:0055114(biological_process:oxidation-reduction process); GO:0016491(molecular_function:oxidoreductase activity)	GO:0003824;GO:0008152;GO:0044425	WP_007376800.1(cytochrome d ubiquinol oxidase subunit II [Pseudoalteromonas])	sp|P0ABK4|CYDB_ECO57(Cytochrome bd-I ubiquinol oxidase subunit 2 OS=Escherichia coli O157:H7 OX=83334 GN=cydB PE=3 SV=1)	1.14728	5.03463e-07
D172_RS15690		ALQ09374.1	hypothetical protein	NZ_CP013138.1	3570151	3570645	-													WP_007377707.1(hypothetical protein [Pseudoalteromonas])		1.14717	0.000111167
D172_RS09985		ALQ08356.1	DUF2063 domain-containing protein	NZ_CP013138.1	2335148	2335921	-	ENOG4111TZV(S:Function unknown)	ENOG4111TZV(Uncharacterized protein conserved in bacteria (DUF2063))	POORLY CHARACTERIZED							PF09836.6(DUF2063:Putative DNA-binding domain)			WP_007375402.1(DUF2063 domain-containing protein [Pseudoalteromonas])		1.14471	3.32965e-06
D172_RS06490		ALQ07740.1	DUF1439 domain-containing protein	NZ_CP013138.1	1503096	1503650	+	ENOG410ZXR1(S:Function unknown)	ENOG410ZXR1(Protein of unknown function (DUF1439))	POORLY CHARACTERIZED							PF07273.9(DUF1439:Protein of unknown function (DUF1439))			WP_002960677.1(DUF1439 domain-containing protein [Pseudoalteromonas])	sp|P0AB26|YCEB_ECOLI(Uncharacterized lipoprotein YceB OS=Escherichia coli (strain K12) OX=83333 GN=yceB PE=1 SV=1)	1.14135	1.31788e-05
D172_RS07955		ALQ07998.1 ALQ07999.1	IS110 family transposase	NZ_CP013138.1	1858999	1859667	+	COG3547(L:Replication, recombination and repair)	COG3547(transposase)	INFORMATION STORAGE AND PROCESSING							PF02371.13(Transposase_20:Transposase IS116/IS110/IS902 family); PF01548.14(DEDD_Tnp_IS110:Transposase)	GO:0004803(molecular_function:transposase activity); GO:0006313(biological_process:transposition, DNA-mediated); GO:0003677(molecular_function:DNA binding)	GO:0005488;GO:0009987;GO:0003824;GO:0008152	WP_050554124.1(IS110 family transposase [Pseudoalteromonas sp. Bsw20308])	sp|Q45968|TRA1_COXBU(Transposase for insertion sequence element IS1111A OS=Coxiella burnetii (strain RSA 493 / Nine Mile phase I) OX=227377 GN=CBU_0006 PE=3 SV=2)	1.14083	2.25739e-05
D172_RS03215	mcp		methyl-accepting chemotaxis protein	NZ_CP013138.1	743060	744641	+	ENOG411002J(S:Function unknown); COG0840(S:Function unknown)	ENOG411002J(MA); COG0840(MA)	POORLY CHARACTERIZED;POORLY CHARACTERIZED	K03406	mcp	methyl-accepting chemotaxis protein	map02030(Bacterial chemotaxis); map02020(Two-component system)	Cellular Processes;Environmental Information Processing	Cell motility;Signal transduction	PF00015.18(MCPsignal:Methyl-accepting chemotaxis protein (MCP) signalling domain); PF00672.22(HAMP:HAMP domain)	GO:0016021(cellular_component:integral component of membrane); GO:0004871(molecular_function:signal transducer activity)	GO:0044425	KDC51257.1(chemotaxis protein [Pseudoalteromonas fuliginea])	sp|Q88NI1|MCPU_PSEPK(Methyl-accepting chemotaxis protein McpU OS=Pseudomonas putida (strain ATCC 47054 / DSM 6125 / NCIMB 11950 / KT2440) OX=160488 GN=mcpU PE=1 SV=1)	1.13979	3.78954e-09
D172_RS15100	fiu	ALQ09264.1	TonB-dependent siderophore receptor	NZ_CP013138.1	3418612	3420792	-	COG4774(P:Inorganic ion transport and metabolism)	COG4774(Receptor)	METABOLISM	K16090	fiu	catecholate siderophore receptor				PF00593.21(TonB_dep_Rec:TonB dependent receptor); PF07715.12(Plug:TonB-dependent Receptor Plug Domain)	GO:0005506(molecular_function:iron ion binding); GO:0009279(cellular_component:cell outer membrane); GO:0038023(molecular_function:signaling receptor activity); GO:0015891(biological_process:siderophore transport); GO:0016021(cellular_component:integral component of membrane)	GO:0060089;GO:0005488;GO:0016020;GO:0051179;GO:0044464;GO:0044425	WP_007378972.1(TonB-dependent siderophore receptor [Pseudoalteromonas sp. Bsw20308])	sp|Q8X7W7|FIU_ECO57(Catecholate siderophore receptor Fiu OS=Escherichia coli O157:H7 OX=83334 GN=fiu PE=3 SV=1)	1.13721	0.000361949
D172_RS13225	comEA	ALQ08919.1	ComEA family DNA-binding protein	NZ_CP013138.1	3002758	3003054	-	COG1555(L:Replication, recombination and repair)	COG1555(Competence protein)	INFORMATION STORAGE AND PROCESSING	K02237	comEA	competence protein ComEA				PF12836.4(HHH_3:Helix-hairpin-helix motif); PF00633.20(HHH:Helix-hairpin-helix motif); PF14520.3(HHH_5:Helix-hairpin-helix domain); PF14716.3(HHH_8:Helix-hairpin-helix domain); PF14579.3(HHH_6:Helix-hairpin-helix motif)	GO:0006281(biological_process:DNA repair); GO:0003677(molecular_function:DNA binding)	GO:0005488;GO:0009987;GO:0008152;GO:0050896	WP_007378631.1(ComEA family DNA-binding protein [Pseudoalteromonas])	sp|Q57134|Y1008_HAEIN(Uncharacterized protein HI_1008 OS=Haemophilus influenzae (strain ATCC 51907 / DSM 11121 / KW20 / Rd) OX=71421 GN=HI_1008 PE=1 SV=1)	1.13369	0.00203853
D172_RS03230		ALQ07156.1	hypothetical protein	NZ_CP013138.1	746218	746547	+											GO:0003677(molecular_function:DNA binding)	GO:0005488	WP_033023850.1(hypothetical protein [Pseudoalteromonas sp. Bsw20308])		1.13362	3.87564e-08
D172_RS16455		ALQ09513.1	dehydrogenase	NZ_CP013138.1	3755220	3756380	+	COG0644(S:Function unknown)	COG0644(-)	POORLY CHARACTERIZED							PF04820.11(Trp_halogenase:Tryptophan halogenase); PF01494.16(FAD_binding_3:FAD binding domain); PF01266.21(DAO:FAD dependent oxidoreductase); PF07992.11(Pyr_redox_2:Pyridine nucleotide-disulphide oxidoreductase); PF05834.9(Lycopene_cycl:Lycopene cyclase protein); PF13450.3(NAD_binding_8:NAD(P)-binding Rossmann-like domain)			WP_007376427.1(dehydrogenase [Pseudoalteromonas sp. Bsw20308])	sp|F2JXJ2|LODB_MARM1(Putative FAD-dependent oxidoreductase LodB OS=Marinomonas mediterranea (strain ATCC 700492 / JCM 21426 / NBRC 103028 / MMB-1) OX=717774 GN=lodB PE=1 SV=1)	1.12895	2.50253e-07
D172_RS05685		ALQ07611.1	hypothetical protein	NZ_CP013138.1	1332349	1332663	-													WP_007377712.1(hypothetical protein [Pseudoalteromonas])		1.12673	0.00364554
D172_RS01785		ALQ06892.1	extracellular solute-binding protein	NZ_CP013138.1	430812	432074	-	COG0687(E:Amino acid transport and metabolism)	COG0687(polyamine binding)	METABOLISM	K02055		putative spermidine/putrescine transport system substrate-binding protein	map02024(Quorum sensing)	Cellular Processes	Cellular community - prokaryotes	PF13416.3(SBP_bac_8:Bacterial extracellular solute-binding protein); PF13343.3(SBP_bac_6:Bacterial extracellular solute-binding protein)			WP_007375950.1(ABC transporter -binding protein [Pseudoalteromonas])	sp|P31133|POTF_ECOLI(Putrescine-binding periplasmic protein OS=Escherichia coli (strain K12) OX=83333 GN=potF PE=1 SV=3)	1.12597	5.63218e-12
D172_RS08860	acuI	ALQ08159.1	oxidoreductase	NZ_CP013138.1	2061854	2062846	+	COG0604(K:Transcription)	COG0604(Transcriptional regulator, TetR family)	INFORMATION STORAGE AND PROCESSING	K19745	acuI	acrylyl-CoA reductase (NADPH) [EC:1.3.1.-]	map00640(Propanoate metabolism)	Metabolism	Carbohydrate metabolism	PF00107.23(ADH_zinc_N:Zinc-binding dehydrogenase); PF13602.3(ADH_zinc_N_2:Zinc-binding dehydrogenase)	GO:0004022(molecular_function:alcohol dehydrogenase (NAD) activity); GO:0016491(molecular_function:oxidoreductase activity)	GO:0003824	WP_007377142.1(oxidoreductase [Pseudoalteromonas sp. Bsw20308])	sp|Q3J6K9|ACUI_RHOS4(Acrylyl-CoA reductase AcuI OS=Rhodobacter sphaeroides (strain ATCC 17023 / 2.4.1 / NCIB 8253 / DSM 158) OX=272943 GN=acuI PE=1 SV=1)	1.1241	0.000225983
D172_RS13385	fliQ	ALQ08950.1	flagellar biosynthetic protein FliQ	NZ_CP013138.1	3033477	3033746	-	COG1987(N:Cell motility)	COG1987(Flagellar biosynthetic protein fliq)	CELLULAR PROCESSES AND SIGNALING	K02420	fliQ	flagellar biosynthetic protein FliQ	map02040(Flagellar assembly)	Cellular Processes	Cell motility	PF01313.16(Bac_export_3:Bacterial export proteins, family 3)	GO:0009306(biological_process:protein secretion); GO:0044780(biological_process:bacterial-type flagellum assembly); GO:0016021(cellular_component:integral component of membrane); GO:0009425(cellular_component:bacterial-type flagellum basal body); GO:0005886(cellular_component:plasma membrane)	GO:0071840;GO:0016020;GO:0009987;GO:0044425;GO:0051179;GO:0044464;GO:0044422	WP_058548546.1(flagellar biosynthetic protein FliQ [Pseudoalteromonas])	sp|P0A0S4|FLIQ_HELPJ(Flagellar biosynthetic protein FliQ OS=Helicobacter pylori (strain J99 / ATCC 700824) OX=85963 GN=fliQ PE=3 SV=1)	1.12344	0.0029232
D172_RS05755		ALQ07623.1	hypothetical protein	NZ_CP013138.1	1346492	1346773	+	ENOG410Y7IA(S:Function unknown)	ENOG410Y7IA(-)	POORLY CHARACTERIZED										WP_007377727.1(hypothetical protein [Pseudoalteromonas])		1.12149	3.85364e-05
D172_RS13490	fliC	ALQ08969.1	flagellin	NZ_CP013138.1	3053393	3054877	-	COG1344(N:Cell motility)	COG1344(Flagellin)	CELLULAR PROCESSES AND SIGNALING	K02406	fliC	flagellin	map02040(Flagellar assembly); map02020(Two-component system); map05134(Legionellosis); map04621(NOD-like receptor signaling pathway); map04626(Plant-pathogen interaction); map05132(Salmonella infection)	Cellular Processes;Environmental Information Processing;Human Diseases;Organismal Systems;Organismal Systems;Human Diseases	Cell motility;Signal transduction;Infectious diseases: Bacterial;Immune system;Environmental adaptation;Infectious diseases: Bacterial	PF00669.17(Flagellin_N:Bacterial flagellin N-terminal helical region); PF00700.18(Flagellin_C:Bacterial flagellin C-terminal helical region); PF07196.10(Flagellin_IN:Flagellin hook IN motif)	GO:0044781(biological_process:bacterial-type flagellum organization); GO:0005576(cellular_component:extracellular region); GO:0009420(cellular_component:bacterial-type flagellum filament); GO:0071973(biological_process:bacterial-type flagellum-dependent cell motility); GO:0005198(molecular_function:structural molecule activity)	GO:0071840;GO:0005198;GO:0040011;GO:0009987;GO:0044464;GO:0005576;GO:0044422	WP_058230558.1(flagellin [Pseudoalteromonas])	sp|P72151|FLICB_PSEAE(B-type flagellin OS=Pseudomonas aeruginosa (strain ATCC 15692 / DSM 22644 / CIP 104116 / JCM 14847 / LMG 12228 / 1C / PRS 101 / PAO1) OX=208964 GN=fliC PE=1 SV=2)	1.12109	8.49898e-05
D172_RS09165	lapA	ALQ08213.1	LapA family protein	NZ_CP013138.1	2126458	2126739	-	ENOG410XYSJ(S:Function unknown)	ENOG410XYSJ(Protein of unknown function (DUF1049))	POORLY CHARACTERIZED	K08992	lapA	lipopolysaccharide assembly protein A				PF06305.8(DUF1049:Protein of unknown function (DUF1049))	GO:0005887(cellular_component:integral component of plasma membrane)	GO:0044464;GO:0044425	WP_007376596.1(DUF1049 domain-containing protein [Pseudoalteromonas])		1.11937	0.0081892
D172_RS09115		ALQ08203.1	ergothioneine biosynthesis protein EgtB	NZ_CP013138.1	2113880	2115151	-	COG1262(S:Function unknown)	COG1262(Methyltransferase)	POORLY CHARACTERIZED							PF03781.13(FGE-sulfatase:Sulfatase-modifying factor enzyme 1); PF12867.4(DinB_2:DinB superfamily)	GO:0052699(biological_process:ergothioneine biosynthetic process)	GO:0009987;GO:0008152	WP_007376588.1(ergothioneine biosynthesis protein EgtB [Pseudoalteromonas sp. Bsw20308])	sp|O69671|EGTB_MYCTU(Hercynine oxygenase OS=Mycobacterium tuberculosis (strain ATCC 25618 / H37Rv) OX=83332 GN=egtB PE=1 SV=1)	1.11456	1.05503e-06
D172_RS14980	murE	ALQ09240.1	UDP-N-acetylmuramoyl-L-alanyl-D-glutamate--2%2C6-diaminopimelate ligase	NZ_CP013138.1	3394752	3396230	-	COG0769(M:Cell wall/membrane/envelope biogenesis)	COG0769(Catalyzes the addition of meso-diaminopimelic acid to the nucleotide precursor UDP-N-acetylmuramoyl-L-alanyl-D-glutamate (UMAG) in the biosynthesis of bacterial cell-wall peptidoglycan (By similarity))	CELLULAR PROCESSES AND SIGNALING	K01928	murE	UDP-N-acetylmuramoyl-L-alanyl-D-glutamate--2,6-diaminopimelate ligase [EC:6.3.2.13]	map00550(Peptidoglycan biosynthesis); map00300(Lysine biosynthesis)	Metabolism;Metabolism	Glycan biosynthesis and metabolism;Amino acid metabolism	PF08245.9(Mur_ligase_M:Mur ligase middle domain); PF02875.18(Mur_ligase_C:Mur ligase family, glutamate ligase domain); PF01225.22(Mur_ligase:Mur ligase family, catalytic domain)	GO:0005737(cellular_component:cytoplasm); GO:0008765(molecular_function:UDP-N-acetylmuramoylalanyl-D-glutamate-2,6-diaminopimelate ligase activity); GO:0009252(biological_process:peptidoglycan biosynthetic process); GO:0000287(molecular_function:magnesium ion binding); GO:0071555(biological_process:cell wall organization); GO:0008360(biological_process:regulation of cell shape); GO:0005524(molecu…	GO:0005488;GO:0071840;GO:0065007;GO:0009987;GO:0003824;GO:0008152;GO:0044464	WP_007376981.1(UDP-N-acetylmuramoyl-L-alanyl-D-glutamate--2,6-diaminopimelate ligase [Pseudoalteromonas sp. Bsw20308])	sp|Q8X9Z2|MURE_ECO57(UDP-N-acetylmuramoyl-L-alanyl-D-glutamate--2,6-diaminopimelate ligase OS=Escherichia coli O157:H7 OX=83334 GN=murE PE=3 SV=3)	1.1134	1.63108e-09
D172_RS21075		ALQ10554.1	TonB-dependent receptor	NZ_CP013139.1	888209	890932	-	ENOG410XSDY(P:Inorganic ion transport and metabolism); COG1629(P:Inorganic ion transport and metabolism)	ENOG410XSDY(tonB-dependent Receptor); COG1629(tonB-dependent Receptor)	METABOLISM;METABOLISM							PF00593.21(TonB_dep_Rec:TonB dependent receptor); PF07715.12(Plug:TonB-dependent Receptor Plug Domain)	GO:0016021(cellular_component:integral component of membrane); GO:0009279(cellular_component:cell outer membrane)	GO:0016020;GO:0044464;GO:0044425	WP_007377447.1(TonB-dependent receptor [Pseudoalteromonas sp. Bsw20308])	sp|P17315|CIRA_ECOLI(Colicin I receptor OS=Escherichia coli (strain K12) OX=83333 GN=cirA PE=1 SV=2)	1.11137	1.24476e-07
D172_RS06190	fadE	ALQ07696.1	acyl-CoA dehydrogenase	NZ_CP013138.1	1440539	1442995	-	COG1960(S:Function unknown)	COG1960(von Willebrand factor type A)	POORLY CHARACTERIZED	K06445	fadE	acyl-CoA dehydrogenase [EC:1.3.99.-]	map00071(Fatty acid degradation)	Metabolism	Lipid metabolism	PF09317.8(DUF1974:Domain of unknown function (DUF1974)); PF02771.13(Acyl-CoA_dh_N:Acyl-CoA dehydrogenase, N-terminal domain); PF00441.21(Acyl-CoA_dh_1:Acyl-CoA dehydrogenase, C-terminal domain); PF02770.16(Acyl-CoA_dh_M:Acyl-CoA dehydrogenase, middle domain)	GO:0003995(molecular_function:acyl-CoA dehydrogenase activity); GO:0033539(biological_process:fatty acid beta-oxidation using acyl-CoA dehydrogenase); GO:0016021(cellular_component:integral component of membrane); GO:0050660(molecular_function:flavin adenine dinucleotide binding); GO:0004085(molecular_function:butyryl-CoA dehydrogenase activity)	GO:0009987;GO:0003824;GO:0008152;GO:0044425;GO:0005488	WP_007378005.1(acyl-CoA dehydrogenase [Pseudoalteromonas])	sp|Q47146|FADE_ECOLI(Acyl-coenzyme A dehydrogenase OS=Escherichia coli (strain K12) OX=83333 GN=fadE PE=2 SV=2)	1.10926	1.15915e-07
D172_RS15610		ALQ09358.1	hypothetical protein	NZ_CP013138.1	3546614	3551236	-	ENOG41124J0(S:Function unknown); COG5295(U:Intracellular trafficking, secretion, and vesicular transport); COG5295(W:Extracellular structures); ENOG410ZMUA(S:Function unknown)	ENOG41124J0(-); COG5295(domain protein); COG5295(domain protein); ENOG410ZMUA(-)	POORLY CHARACTERIZED;CELLULAR PROCESSES AND SIGNALING;CELLULAR PROCESSES AND SIGNALING;POORLY CHARACTERIZED							PF04519.10(Bactofilin:Polymer-forming cytoskeletal)			WP_007377691.1(hypothetical protein [Pseudoalteromonas sp. Bsw20308])		1.10766	1.32833e-05
D172_RS07960			hypothetical protein	NZ_CP013138.1	1859758	1860288	+	ENOG410XR5Y(S:Function unknown)	ENOG410XR5Y(-)	POORLY CHARACTERIZED								GO:0004803(molecular_function:transposase activity); GO:0006313(biological_process:transposition, DNA-mediated); GO:0003677(molecular_function:DNA binding)	GO:0005488;GO:0009987;GO:0003824;GO:0008152	WP_007375678.1(hypothetical protein [Pseudoalteromonas sp. Bsw20308])		1.10731	2.26524e-06
D172_RS02805	plsC	ALQ07086.1	1-acylglycerol-3-phosphate O-acyltransferase	NZ_CP013138.1	665055	665768	+	COG0204(L:Replication, recombination and repair)	COG0204(DNA gyrase negatively supercoils closed circular double- stranded DNA in an ATP-dependent manner and also catalyzes the interconversion of other topological isomers of double-stranded DNA rings, including catenanes and knotted rings (By similarity))	INFORMATION STORAGE AND PROCESSING	K00655	plsC	1-acyl-sn-glycerol-3-phosphate acyltransferase [EC:2.3.1.51]	map00564(Glycerophospholipid metabolism); map00561(Glycerolipid metabolism)	Metabolism;Metabolism	Lipid metabolism;Lipid metabolism	PF01553.18(Acyltransferase:Acyltransferase)	GO:0003841(molecular_function:1-acylglycerol-3-phosphate O-acyltransferase activity); GO:0016021(cellular_component:integral component of membrane); GO:0008654(biological_process:phospholipid biosynthetic process)	GO:0009987;GO:0003824;GO:0008152;GO:0044425	WP_007376504.1(1-acylglycerol-3-phosphate O-acyltransferase [Pseudoalteromonas])	sp|P44848|PLSC_HAEIN(1-acyl-sn-glycerol-3-phosphate acyltransferase OS=Haemophilus influenzae (strain ATCC 51907 / DSM 11121 / KW20 / Rd) OX=71421 GN=plsC PE=3 SV=1)	1.10304	8.66556e-05
D172_RS09285		ALQ08233.1	family 43 glycosylhydrolase	NZ_CP013138.1	2158836	2160050	-	ENOG410XT0D(G:Carbohydrate transport and metabolism)	ENOG410XT0D(glycosyl hydrolase family 32)	METABOLISM							PF04616.11(Glyco_hydro_43:Glycosyl hydrolases family 43)	GO:0005975(biological_process:carbohydrate metabolic process); GO:0004553(molecular_function:hydrolase activity, hydrolyzing O-glycosyl compounds)	GO:0003824;GO:0008152	WP_007376621.1(hypothetical protein [Pseudoalteromonas sp. Bsw20308])		1.10232	0.00155493
D172_RS05615	hsbA	ALQ07599.1	STAS domain-containing protein	NZ_CP013138.1	1315070	1315375	+	COG1366(T:Signal transduction mechanisms)	COG1366(stage II sporulation protein)	CELLULAR PROCESSES AND SIGNALING	K20978	hsbA	HptB-dependent secretion and biofilm anti anti-sigma factor	map02025(Biofilm formation - Pseudomonas aeruginosa); map02020(Two-component system)	Cellular Processes;Environmental Information Processing	Cellular community - prokaryotes;Signal transduction	PF13466.3(STAS_2:STAS domain); PF01740.18(STAS:STAS domain)	GO:0006355(biological_process:regulation of transcription, DNA-templated); GO:0045152(molecular_function:antisigma factor binding)	GO:0005488;GO:0065007	WP_007378350.1(anti-sigma factor antagonist [Pseudoalteromonas])	sp|Q02QI1|Y2077_PSEAB(STAS-domain containing protein PA14_20770 OS=Pseudomonas aeruginosa (strain UCBPP-PA14) OX=208963 GN=PA14_20770 PE=1 SV=1)	1.10177	1.37455e-05
D172_RS03045		ALQ07126.1	hypothetical protein	NZ_CP013138.1	713049	713876	+	ENOG410Y0QW(S:Function unknown)	ENOG410Y0QW(-)	POORLY CHARACTERIZED							PF15890.2(Peptidase_Mx1:Putative zinc-binding metallo-peptidase)			WP_007378823.1(hypothetical protein [Pseudoalteromonas sp. Bsw20308])		1.09799	0.00422244
D172_RS01735	hflX	ALQ06882.1	GTPase HflX	NZ_CP013138.1	414418	415707	+	COG2262(S:Function unknown)	COG2262(GTPase that associates with the 50S ribosomal subunit and may have a role during protein synthesis or ribosome biogenesis (By similarity))	POORLY CHARACTERIZED	K03665	hflX	GTPase				PF13167.3(GTP-bdg_N:GTP-binding GTPase N-terminal); PF16360.2(GTP-bdg_M:GTP-binding GTPase Middle Region); PF01926.20(MMR_HSR1:50S ribosome-binding GTPase); PF00025.18(Arf:ADP-ribosylation factor family); PF02421.15(FeoB_N:Ferrous iron transport protein B)	GO:0005737(cellular_component:cytoplasm); GO:0003924(molecular_function:GTPase activity); GO:0005525(molecular_function:GTP binding)	GO:0005488;GO:0003824;GO:0044464	WP_007375940.1(GTPase HflX [Pseudoalteromonas])	sp|P25519|HFLX_ECOLI(GTPase HflX OS=Escherichia coli (strain K12) OX=83333 GN=hflX PE=1 SV=3)	1.09693	9.25733e-09
D172_RS01395		ALQ06820.1	SDR family NAD(P)-dependent oxidoreductase	NZ_CP013138.1	333617	334435	+	COG1028(M:Cell wall/membrane/envelope biogenesis)	COG1028(udp-glucose 4-epimerase)	CELLULAR PROCESSES AND SIGNALING							PF00106.22(adh_short:short chain dehydrogenase); PF13561.3(adh_short_C2:Enoyl-(Acyl carrier protein) reductase); PF08659.7(KR:KR domain)			WP_007376257.1(KR domain-containing protein [Pseudoalteromonas sp. Bsw20308])	sp|Q91WL8|WWOX_MOUSE(WW domain-containing oxidoreductase OS=Mus musculus OX=10090 GN=Wwox PE=1 SV=1)	1.0963	8.78196e-08
D172_RS05620	hsbR	ALQ09704.1	fused response regulator/phosphatase	NZ_CP013138.1	1315375	1317024	+	COG2208(T:Signal transduction mechanisms); COG3437(T:Signal transduction mechanisms)	COG2208(protein serine threonine phosphatase); COG3437(protein serine threonine phosphatase)	CELLULAR PROCESSES AND SIGNALING;CELLULAR PROCESSES AND SIGNALING	K20977	hsbR	two-component system, HptB-dependent secretion and biofilm response regulator	map02025(Biofilm formation - Pseudomonas aeruginosa); map02020(Two-component system)	Cellular Processes;Environmental Information Processing	Cellular community - prokaryotes;Signal transduction	PF07228.9(SpoIIE:Stage II sporulation protein E (SpoIIE)); PF00072.21(Response_reg:Response regulator receiver domain); PF13581.3(HATPase_c_2:Histidine kinase-like ATPase domain)			WP_007378349.1(two-component system response regulator [Pseudoalteromonas])	sp|Q9TLQ4|YCF27_CYACA(Probable transcriptional regulator ycf27 OS=Cyanidium caldarium OX=2771 GN=ycf27 PE=3 SV=1)	1.09487	7.58221e-11
D172_RS05145			C4-dicarboxylate ABC transporter	NZ_CP013138.1	1201391	1202080	+	COG1275(P:Inorganic ion transport and metabolism)	COG1275(C4-dicarboxylate transporter malic acid transport protein)	METABOLISM							PF03595.14(SLAC1:Voltage-dependent anion channel)	GO:0016021(cellular_component:integral component of membrane); GO:0055085(biological_process:transmembrane transport)	GO:0051179;GO:0044425	WP_096793527.1(C4-dicarboxylate ABC transporter [Pseudoalteromonas sp. 1_2015MBL_MicDiv])		1.09452	0.0122424
D172_RS14950	murC	ALQ09234.1	UDP-N-acetylmuramate--L-alanine ligase	NZ_CP013138.1	3387247	3388698	-	COG0773(M:Cell wall/membrane/envelope biogenesis)	COG0773(cell wall formation (By similarity))	CELLULAR PROCESSES AND SIGNALING	K01924	murC	UDP-N-acetylmuramate--alanine ligase [EC:6.3.2.8]	map00471(D-Glutamine and D-glutamate metabolism); map00550(Peptidoglycan biosynthesis)	Metabolism;Metabolism	Metabolism of other amino acids;Glycan biosynthesis and metabolism	PF08245.9(Mur_ligase_M:Mur ligase middle domain); PF01225.22(Mur_ligase:Mur ligase family, catalytic domain); PF02875.18(Mur_ligase_C:Mur ligase family, glutamate ligase domain)	GO:0005737(cellular_component:cytoplasm); GO:0007049(biological_process:cell cycle); GO:0008763(molecular_function:UDP-N-acetylmuramate-L-alanine ligase activity); GO:0016021(cellular_component:integral component of membrane); GO:0071555(biological_process:cell wall organization); GO:0008360(biological_process:regulation of cell shape); GO:0005524(molecular_function:ATP binding); GO:0009252(biolo…	GO:0008152;GO:0005488;GO:0071840;GO:0065007;GO:0009987;GO:0003824;GO:0044464;GO:0044425	WP_007376975.1(UDP-N-acetylmuramate--L-alanine ligase [Pseudoalteromonas sp. Bsw20308])	sp|Q3IFY1|MURC_PSEHT(UDP-N-acetylmuramate--L-alanine ligase OS=Pseudoalteromonas haloplanktis (strain TAC 125) OX=326442 GN=murC PE=3 SV=2)	1.09349	1.29044e-06
D172_RS10215	phoQ	ALQ08399.1	GHKL domain-containing protein	NZ_CP013138.1	2376405	2377742	+	COG0642(S:Function unknown)	COG0642(-)	POORLY CHARACTERIZED	K07637	phoQ	two-component system, OmpR family, sensor histidine kinase PhoQ [EC:2.7.13.3]	map02020(Two-component system); map01503(Cationic antimicrobial peptide (CAMP) resistance)	Environmental Information Processing;Human Diseases	Signal transduction;Drug resistance: Antimicrobial	PF02518.23(HATPase_c:Histidine kinase-, DNA gyrase B-, and HSP90-like ATPase); PF14501.3(HATPase_c_5:GHKL domain); PF13589.3(HATPase_c_3:Histidine kinase-, DNA gyrase B-, and HSP90-like ATPase)	GO:0000155(molecular_function:phosphorelay sensor kinase activity); GO:0016021(cellular_component:integral component of membrane); GO:0016301(molecular_function:kinase activity); GO:0005622(cellular_component:intracellular); GO:0004673(molecular_function:protein histidine kinase activity); GO:0005524(molecular_function:ATP binding)	GO:0005488;GO:0003824;GO:0044464;GO:0044425	WP_007375448.1(GHKL domain-containing protein [Pseudoalteromonas])	sp|Q8X739|PHOQ_ECO57(Sensor protein PhoQ OS=Escherichia coli O157:H7 OX=83334 GN=phoQ PE=3 SV=3)	1.09283	7.68355e-06
D172_RS20905	recQ	ALQ10522.1	RecQ family ATP-dependent DNA helicase	NZ_CP013139.1	848838	850766	+	COG0514(L:Replication, recombination and repair)	COG0514(atp-dependent dna helicase)	INFORMATION STORAGE AND PROCESSING	K03654	recQ	ATP-dependent DNA helicase RecQ [EC:3.6.4.12]	map03018(RNA degradation)	Genetic Information Processing	Folding, sorting and degradation	PF00271.28(Helicase_C:Helicase conserved C-terminal domain); PF00270.26(DEAD:DEAD/DEAH box helicase); PF16124.2(RecQ_Zn_bind:RecQ zinc-binding); PF04851.12(ResIII:Type III restriction enzyme, res subunit)	GO:0003676(molecular_function:nucleic acid binding); GO:0006310(biological_process:DNA recombination); GO:0008026(molecular_function:ATP-dependent helicase activity); GO:0005524(molecular_function:ATP binding)	GO:0005488;GO:0009987;GO:0003824;GO:0008152	WP_007377411.1(RecQ family ATP-dependent DNA helicase [Pseudoalteromonas sp. Bsw20308])	sp|P15043|RECQ_ECOLI(ATP-dependent DNA helicase RecQ OS=Escherichia coli (strain K12) OX=83333 GN=recQ PE=1 SV=5)	1.08775	1.1705e-06
D172_RS01125	ybcJ	ALQ06767.1	RNA-binding S4 domain-containing protein	NZ_CP013138.1	268772	269155	-	COG2501(S:Function unknown)	COG2501(s4 domain protein)	POORLY CHARACTERIZED	K14761	ybcJ	ribosome-associated protein				PF13275.3(S4_2:S4 domain)	GO:0003723(molecular_function:RNA binding)	GO:0005488	WP_007376201.1(RNA-binding S4 domain-containing protein [Pseudoalteromonas sp. Bsw20308])		1.08582	4.25955e-05
D172_RS10845	proX	ALQ08519.1	glycine/betaine ABC transporter substrate-binding protein	NZ_CP013138.1	2509423	2510199	+	COG2113(E:Amino acid transport and metabolism)	COG2113(Glycine betaine)	METABOLISM	K02002	proX	glycine betaine/proline transport system substrate-binding protein	map02010(ABC transporters)	Environmental Information Processing	Membrane transport	PF04069.9(OpuAC:Substrate binding domain of ABC-type glycine betaine transport system)	GO:0043190(cellular_component:ATP-binding cassette (ABC) transporter complex); GO:0022857(molecular_function:transmembrane transporter activity)	GO:0044464;GO:0005215;GO:0044425;GO:0032991	WP_007375821.1(glycine/betaine ABC transporter substrate-binding protein [Pseudoalteromonas sp. Bsw20308])		1.08533	4.25955e-05
D172_RS02435		ALQ07014.1	S9 family peptidase	NZ_CP013138.1	573677	576445	-	COG1506(S:Function unknown)	COG1506(Protein of unknown function (DUF3718))	POORLY CHARACTERIZED							PF00326.18(Peptidase_S9:Prolyl oligopeptidase family); PF08840.8(BAAT_C:BAAT / Acyl-CoA thioester hydrolase C terminal)	GO:0008236(molecular_function:serine-type peptidase activity)	GO:0003824	WP_007378612.1(S9 family peptidase [Pseudoalteromonas sp. Bsw20308])	sp|P39839|YUXL_BACSU(Uncharacterized peptidase YuxL OS=Bacillus subtilis (strain 168) OX=224308 GN=yuxL PE=3 SV=3)	1.08214	0.000235946
D172_RS05985	priC	ALQ07665.1	primosomal replication protein N prime prime	NZ_CP013138.1	1399597	1400205	-	ENOG41122N8(L:Replication, recombination and repair); COG3923(L:Replication, recombination and repair)	ENOG41122N8(primosomal replication protein n''); COG3923(primosomal replication protein N)	INFORMATION STORAGE AND PROCESSING;INFORMATION STORAGE AND PROCESSING	K04067	priC	primosomal replication protein N''	map03440(Homologous recombination)	Genetic Information Processing	Replication and repair	PF07445.9(PriC:Primosomal replication protein priC)			WP_007378182.1(primosomal replication protein N prime prime [Pseudoalteromonas sp. Bsw20308])		1.07912	0.000185777
D172_RS16000	mutT	ALQ09431.1	8-oxo-dGTP diphosphatase MutT	NZ_CP013138.1	3651443	3651841	+	COG0494(U:Intracellular trafficking, secretion, and vesicular transport)	COG0494(Part of the Sec protein translocase complex. Interacts with the SecYEG preprotein conducting channel. Has a central role in coupling the hydrolysis of ATP to the transfer of proteins into and across the cell membrane, serving)	CELLULAR PROCESSES AND SIGNALING	K03574	mutT	8-oxo-dGTP diphosphatase [EC:3.6.1.55]				PF00293.25(NUDIX:NUDIX domain); PF14815.3(NUDIX_4:NUDIX domain)	GO:0008413(molecular_function:8-oxo-7,8-dihydroguanosine triphosphate pyrophosphatase activity); GO:0006281(biological_process:DNA repair)	GO:0009987;GO:0003824;GO:0008152;GO:0050896	WP_007377262.1(8-oxo-dGTP diphosphatase MutT [Pseudoalteromonas])	sp|P08337|MUTT_ECOLI(8-oxo-dGTP diphosphatase OS=Escherichia coli (strain K12) OX=83333 GN=mutT PE=1 SV=1)	1.07818	0.0268678
D172_RS05150		ALQ07512.1	IS481 family transposase	NZ_CP013138.1	1202134	1203174	-	ENOG410XQAB(L:Replication, recombination and repair)	ENOG410XQAB(Integrase catalytic subunit)	INFORMATION STORAGE AND PROCESSING							PF00665.23(rve:Integrase core domain); PF13551.3(HTH_29:Winged helix-turn helix); PF13683.3(rve_3:Integrase core domain); PF13518.3(HTH_28:Helix-turn-helix domain); PF13333.3(rve_2:Integrase core domain); PF13384.3(HTH_23:Homeodomain-like domain); PF13565.3(HTH_32:Homeodomain-like domain)	GO:0015074(biological_process:DNA integration); GO:0003677(molecular_function:DNA binding)	GO:0005488;GO:0009987;GO:0008152	WP_007379120.1(IS481 family transposase [Pseudoalteromonas])	sp|Q32J95|YLBG_SHIDS(Uncharacterized protein YlbG OS=Shigella dysenteriae serotype 1 (strain Sd197) OX=300267 GN=ylbG PE=4 SV=2)	1.07777	2.85934e-05
D172_RS12500			group II intron reverse transcriptase/maturase	NZ_CP013138.1	2843841	2844350	+	COG3344(L:Replication, recombination and repair)	COG3344(RNA-directed DNA polymerase)	INFORMATION STORAGE AND PROCESSING							PF00078.24(RVT_1:Reverse transcriptase (RNA-dependent DNA polymerase))			WP_054206945.1(group II intron reverse transcriptase/maturase, partial [Pseudoalteromonas porphyrae])	sp|Q47688|YKFC_ECOLI(Putative uncharacterized protein YkfC OS=Escherichia coli (strain K12) OX=83333 GN=ykfC PE=5 SV=2)	1.07699	1.71273e-06
D172_RS03095		ALQ07136.1	hypothetical protein	NZ_CP013138.1	721759	721968	+	ENOG410YSQP(S:Function unknown)	ENOG410YSQP(-)	POORLY CHARACTERIZED										WP_002960797.1(hypothetical protein [Pseudoalteromonas])		1.07673	1.21761e-06
D172_RS20320		ALQ10414.1	lactoylglutathione lyase family protein	NZ_CP013139.1	702284	702784	+	ENOG410XT43(S:Function unknown)	ENOG410XT43(Glyoxalase Bleomycin resistance protein (Dioxygenase)	POORLY CHARACTERIZED							PF00903.22(Glyoxalase:Glyoxalase/Bleomycin resistance protein/Dioxygenase superfamily); PF13669.3(Glyoxalase_4:Glyoxalase/Bleomycin resistance protein/Dioxygenase superfamily)			WP_007378784.1(lactoylglutathione lyase family protein [Pseudoalteromonas])		1.06916	0.0116262
D172_RS17305		ALQ09858.1	diguanylate cyclase	NZ_CP013139.1	12552	13418	+	ENOG410XNMH(L:Replication, recombination and repair); ENOG4111N2X(T:Signal transduction mechanisms)	ENOG410XNMH(transposase); ENOG4111N2X(Diguanylate cyclase)	INFORMATION STORAGE AND PROCESSING;CELLULAR PROCESSES AND SIGNALING							PF00990.18(GGDEF:Diguanylate cyclase, GGDEF domain); PF00989.22(PAS:PAS fold); PF13426.4(PAS_9:PAS domain); PF08447.9(PAS_3:PAS fold); PF08448.7(PAS_4:PAS fold); PF13188.4(PAS_8:PAS domain)	GO:0000155(molecular_function:phosphorelay sensor kinase activity); GO:0005622(cellular_component:intracellular); GO:0006355(biological_process:regulation of transcription, DNA-templated)	GO:0065007;GO:0003824;GO:0044464	WP_007379045.1(GGDEF domain-containing protein [Pseudoalteromonas sp. Bsw20308])	sp|Q9I310|Y1727_PSEAE(Uncharacterized signaling protein PA1727 OS=Pseudomonas aeruginosa (strain ATCC 15692 / DSM 22644 / CIP 104116 / JCM 14847 / LMG 12228 / 1C / PRS 101 / PAO1) OX=208964 GN=PA1727 PE=1 SV=1)	1.06567	5.5734e-08
D172_RS07290		ALQ07876.1	LruC domain-containing protein	NZ_CP013138.1	1696507	1698699	+	ENOG410YIIK(S:Function unknown)	ENOG410YIIK(Cytosolic protein)	POORLY CHARACTERIZED							PF16130.2(DUF4842:Domain of unknown function (DUF4842)); PF13448.3(DUF4114:Domain of unknown function (DUF4114))			WP_007375217.1(LruC domain-containing protein [Pseudoalteromonas])		1.06248	0.000177928
D172_RS09770	gap	ALQ08315.1	type I glyceraldehyde-3-phosphate dehydrogenase	NZ_CP013138.1	2276467	2277471	-	COG0057(O:Posttranslational modification, protein turnover, chaperones)	COG0057(endothelin-converting enzyme)	CELLULAR PROCESSES AND SIGNALING	K00134	gapA	glyceraldehyde 3-phosphate dehydrogenase [EC:1.2.1.12]	map00010(Glycolysis / Gluconeogenesis); map05010(Alzheimer's disease); map04066(HIF-1 signaling pathway); map00710(Carbon fixation in photosynthetic organisms)	Metabolism;Human Diseases;Environmental Information Processing;Metabolism	Carbohydrate metabolism;Neurodegenerative diseases;Signal transduction;Energy metabolism	PF02800.17(Gp_dh_C:Glyceraldehyde 3-phosphate dehydrogenase, C-terminal domain); PF00044.21(Gp_dh_N:Glyceraldehyde 3-phosphate dehydrogenase, NAD binding domain); PF03447.13(NAD_binding_3:Homoserine dehydrogenase, NAD binding domain)	GO:0051287(molecular_function:NAD binding); GO:0050661(molecular_function:NADP binding); GO:0006006(biological_process:glucose metabolic process); GO:0016620(molecular_function:oxidoreductase activity, acting on the aldehyde or oxo group of donors, NAD or NADP as acceptor)	GO:0005488;GO:0003824;GO:0008152	WP_007375359.1(type I glyceraldehyde-3-phosphate dehydrogenase [Pseudoalteromonas])	sp|P27726|G3P_PSEAE(Glyceraldehyde-3-phosphate dehydrogenase OS=Pseudomonas aeruginosa (strain ATCC 15692 / DSM 22644 / CIP 104116 / JCM 14847 / LMG 12228 / 1C / PRS 101 / PAO1) OX=208964 GN=gap PE=3 SV=3)	1.06218	3.04938e-08
D172_RS15835		ALQ09399.1	hypothetical protein	NZ_CP013138.1	3611289	3611588	+	ENOG410Y0ZD(S:Function unknown); ENOG410Y1ME(S:Function unknown)	ENOG410Y0ZD(-); ENOG410Y1ME(-)	POORLY CHARACTERIZED;POORLY CHARACTERIZED										WP_007378665.1(hypothetical protein [Pseudoalteromonas])		1.06013	9.00767e-06
D172_RS16370		ALQ09498.1	TonB-dependent receptor	NZ_CP013138.1	3730777	3733653	-	ENOG410XWIN(P:Inorganic ion transport and metabolism)	ENOG410XWIN(tonB-dependent Receptor)	METABOLISM							PF00593.21(TonB_dep_Rec:TonB dependent receptor); PF07715.12(Plug:TonB-dependent Receptor Plug Domain)	GO:0016021(cellular_component:integral component of membrane); GO:0009279(cellular_component:cell outer membrane)	GO:0016020;GO:0044464;GO:0044425	WP_007376445.1(TonB-dependent receptor [Pseudoalteromonas])		1.06004	0.00110797
D172_RS10095		ALQ08377.1	hypothetical protein	NZ_CP013138.1	2355106	2355537	+	ENOG410YGQB(S:Function unknown)	ENOG410YGQB(-)	POORLY CHARACTERIZED										WP_007375423.1(hypothetical protein [Pseudoalteromonas])		1.05789	3.54954e-07
D172_RS18215		ALQ10020.1	ABC transporter permease subunit	NZ_CP013139.1	207881	209635	-	COG4135(S:Function unknown)	COG4135(ABC transporter (permease))	POORLY CHARACTERIZED	K05778		putative thiamine transport system permease protein				PF00528.19(BPD_transp_1:Binding-protein-dependent transport system inner membrane component)	GO:0016021(cellular_component:integral component of membrane); GO:0055085(biological_process:transmembrane transport); GO:0005886(cellular_component:plasma membrane)	GO:0016020;GO:0044464;GO:0051179;GO:0044425	WP_007377203.1(ABC transporter permease YnjC [Pseudoalteromonas sp. Bsw20308])	sp|P76224|YNJC_ECOLI(Inner membrane ABC transporter permease protein YnjC OS=Escherichia coli (strain K12) OX=83333 GN=ynjC PE=1 SV=2)	1.05697	0.00027442
D172_RS00050	smg	ALQ06576.1	DUF494 family protein	NZ_CP013138.1	9760	10233	-	COG2922(S:Function unknown)	COG2922(Protein smg homolog)	POORLY CHARACTERIZED	K03747	smg	Smg protein				PF04361.10(DUF494:Protein of unknown function (DUF494))			WP_007377627.1(DUF494 domain-containing protein [Pseudoalteromonas])	sp|Q3IDH9|SMG_PSEHT(Protein Smg homolog OS=Pseudoalteromonas haloplanktis (strain TAC 125) OX=326442 GN=smg PE=3 SV=1)	1.05151	5.92236e-06
D172_RS20610		ALQ10470.1	TonB-dependent receptor	NZ_CP013139.1	772948	775014	-	ENOG410ZVH0(P:Inorganic ion transport and metabolism)	ENOG410ZVH0(receptor)	METABOLISM							PF00593.21(TonB_dep_Rec:TonB dependent receptor); PF07715.12(Plug:TonB-dependent Receptor Plug Domain)	GO:0015891(biological_process:siderophore transport); GO:0009279(cellular_component:cell outer membrane); GO:0016021(cellular_component:integral component of membrane)	GO:0016020;GO:0044464;GO:0044425;GO:0051179	WP_033023430.1(TonB-dependent receptor [Pseudoalteromonas sp. Bsw20308])	sp|P0C6R1|VIUA_VIBCH(Vibriobactin receptor OS=Vibrio cholerae serotype O1 (strain ATCC 39315 / El Tor Inaba N16961) OX=243277 GN=viuA PE=3 SV=1)	1.04813	0.00330183
D172_RS14640		ALQ09180.1	sterol desaturase family protein	NZ_CP013138.1	3317346	3318164	-	COG3000(S:Function unknown)	COG3000(-)	POORLY CHARACTERIZED							PF04116.10(FA_hydroxylase:Fatty acid hydroxylase superfamily)	GO:0005506(molecular_function:iron ion binding); GO:0008610(biological_process:lipid biosynthetic process); GO:0016021(cellular_component:integral component of membrane); GO:0016491(molecular_function:oxidoreductase activity)	GO:0003824;GO:0005488;GO:0008152;GO:0044425	WP_007378223.1(sterol desaturase family protein [Pseudoalteromonas sp. Bsw20308])	sp|Q6ZNB7|ALKMO_HUMAN(Alkylglycerol monooxygenase OS=Homo sapiens OX=9606 GN=AGMO PE=1 SV=1)	1.04666	0.00469253
D172_RS17515		ALQ09893.1	hypothetical protein	NZ_CP013139.1	56862	57395	-	ENOG4112167(S:Function unknown)	ENOG4112167(-)	POORLY CHARACTERIZED										WP_007377106.1(hypothetical protein [Pseudoalteromonas sp. Bsw20308])		1.04603	3.30126e-08
D172_RS06855	ccoP	ALQ07796.1	cytochrome-c oxidase%2C cbb3-type subunit III	NZ_CP013138.1	1591611	1592645	-	COG2010(C:Energy production and conversion)	COG2010(cytochrome c)	METABOLISM	K00406	ccoP	cytochrome c oxidase cbb3-type subunit III	map00190(Oxidative phosphorylation); map02020(Two-component system)	Metabolism;Environmental Information Processing	Energy metabolism;Signal transduction	PF13442.3(Cytochrome_CBB3:Cytochrome C oxidase, cbb3-type, subunit III); PF14715.3(FixP_N:N-terminal domain of cytochrome oxidase-cbb3, FixP); PF00034.18(Cytochrom_C:Cytochrome c); PF14495.3(Cytochrom_C550:Cytochrome c-550 domain)	GO:0020037(molecular_function:heme binding); GO:0016021(cellular_component:integral component of membrane); GO:0005886(cellular_component:plasma membrane); GO:0006811(biological_process:ion transport); GO:0005506(molecular_function:iron ion binding); GO:0006119(biological_process:oxidative phosphorylation); GO:0070469(cellular_component:respiratory chain); GO:0009055(molecular_function:electron c…	GO:0005488;GO:0016020;GO:0009987;GO:0003824;GO:0008152;GO:0051179;GO:0044464;GO:0044425	WP_007375299.1(cytochrome-c oxidase, cbb3-type subunit III [Pseudoalteromonas])	sp|Q8KS19|CCOP2_PSEST(Cbb3-type cytochrome c oxidase subunit CcoP2 OS=Pseudomonas stutzeri OX=316 GN=ccoP2 PE=1 SV=1)	1.04572	6.91434e-06
D172_RS09705		ALQ08304.1	hypothetical protein	NZ_CP013138.1	2262765	2263232	-											GO:0016021(cellular_component:integral component of membrane)	GO:0044425	WP_007375347.1(hypothetical protein [Pseudoalteromonas])		1.0445	0.00555953
D172_RS02130		ALQ06955.1	EAL domain-containing protein	NZ_CP013138.1	506019	508559	-	ENOG410XQQT(T:Signal transduction mechanisms); COG2200(T:Signal transduction mechanisms)	ENOG410XQQT(Diguanylate cyclase phosphodiesterase); COG2200(Diguanylate cyclase phosphodiesterase)	CELLULAR PROCESSES AND SIGNALING;CELLULAR PROCESSES AND SIGNALING							PF00563.17(EAL:EAL domain); PF07695.8(7TMR-DISM_7TM:7TM diverse intracellular signalling); PF07696.8(7TMR-DISMED2:7TMR-DISM extracellular 2); PF00990.18(GGDEF:Diguanylate cyclase, GGDEF domain)	GO:0016021(cellular_component:integral component of membrane)	GO:0044425	WP_033023248.1(diguanylate phosphodiesterase [Pseudoalteromonas sp. Bsw20308])	sp|P55552|Y4LL_SINFN(Uncharacterized protein y4lL OS=Sinorhizobium fredii (strain NBRC 101917 / NGR234) OX=394 GN=NGR_a02630 PE=4 SV=1)	1.04377	6.75782e-05
D172_RS16560	cheW	ALQ09532.1	purine-binding chemotaxis protein CheW	NZ_CP013138.1	3776976	3777461	-	COG0835(N:Cell motility); COG0835(T:Signal transduction mechanisms); ENOG410XV9U(S:Function unknown)	COG0835(Probably deamidates glutamine residues to glutamate on methyl-accepting chemotaxis receptors (MCPs), playing an important role in chemotaxis (By similarity)); COG0835(Probably deamidates glutamine residues to glutamate on methyl-accepting chemotaxis receptors (MCPs), playing an important role in chemotaxis (By similarity)); ENOG410XV9U(chemotaxis protein (CheW))	CELLULAR PROCESSES AND SIGNALING;CELLULAR PROCESSES AND SIGNALING;POORLY CHARACTERIZED	K03408	cheW	purine-binding chemotaxis protein CheW	map02030(Bacterial chemotaxis); map02020(Two-component system)	Cellular Processes;Environmental Information Processing	Cell motility;Signal transduction	PF01584.16(CheW:CheW-like domain)	GO:0006935(biological_process:chemotaxis); GO:0004871(molecular_function:signal transducer activity)	GO:0040011	WP_033030249.1(chemotaxis protein CheW [Pseudoalteromonas])	sp|P0A966|CHEW_ECO57(Chemotaxis protein CheW OS=Escherichia coli O157:H7 OX=83334 GN=cheW PE=3 SV=1)	1.04303	0.000344517
D172_RS20880		ALQ10517.1	response regulator	NZ_CP013139.1	840354	841682	-	COG3437(T:Signal transduction mechanisms)	COG3437(Response Regulator)	CELLULAR PROCESSES AND SIGNALING							PF00072.21(Response_reg:Response regulator receiver domain); PF13487.3(HD_5:HD domain)	GO:0000160(biological_process:phosphorelay signal transduction system); GO:0005622(cellular_component:intracellular)	GO:0009987;GO:0044464;GO:0065007	WP_007377405.1(two-component system response regulator [Pseudoalteromonas])	sp|P26408|HUPR_RHOCA(Hydrogenase transcriptional regulatory protein hupR1 OS=Rhodobacter capsulatus OX=1061 GN=hupR1 PE=1 SV=1)	1.0428	2.85913e-07
D172_RS16305		ALQ09486.1	hypothetical protein	NZ_CP013138.1	3716442	3717128	+	ENOG4111QHS(S:Function unknown)	ENOG4111QHS(Bacterial protein of unknown function (Gcw_chp))	POORLY CHARACTERIZED							PF09694.7(Gcw_chp:Bacterial protein of unknown function (Gcw_chp))			WP_033023360.1(hypothetical protein [Pseudoalteromonas])		1.04223	0.0127472
D172_RS04330		ALQ07359.1	IS110 family transposase	NZ_CP013138.1	999690	1000772	-	COG3547(S:Function unknown)	COG3547(caax amino terminal protease family protein)	POORLY CHARACTERIZED							PF02371.13(Transposase_20:Transposase IS116/IS110/IS902 family); PF01548.14(DEDD_Tnp_IS110:Transposase)	GO:0004803(molecular_function:transposase activity); GO:0006313(biological_process:transposition, DNA-mediated); GO:0003677(molecular_function:DNA binding)	GO:0005488;GO:0009987;GO:0003824;GO:0008152	WP_007376998.1(IS110 family transposase [Pseudoalteromonas sp. Bsw20308])	sp|Q9HI37|TPF20_PSEAE(Probable family 20 transposase OS=Pseudomonas aeruginosa (strain ATCC 15692 / DSM 22644 / CIP 104116 / JCM 14847 / LMG 12228 / 1C / PRS 101 / PAO1) OX=208964 GN=PA0445 PE=3 SV=1)	1.04092	2.45132e-07
D172_RS16660		ALQ09551.1	NnrS family protein	NZ_CP013138.1	3797754	3798986	-	COG3213(P:Inorganic ion transport and metabolism)	COG3213(nnrs family)	METABOLISM	K07234		uncharacterized protein involved in response to NO				PF05940.9(NnrS:NnrS protein)	GO:0016021(cellular_component:integral component of membrane)	GO:0044425	WP_007376388.1(NnrS family protein [Pseudoalteromonas sp. Bsw20308])		1.04003	0.0296461
D172_RS08790	smoF	ALQ08145.1	sugar ABC transporter permease	NZ_CP013138.1	2047494	2048366	-	COG1175(P:Inorganic ion transport and metabolism)	COG1175(binding-protein-dependent transport systems inner membrane Component)	METABOLISM	K10228	smoF	sorbitol/mannitol transport system permease protein	map02010(ABC transporters)	Environmental Information Processing	Membrane transport	PF00528.19(BPD_transp_1:Binding-protein-dependent transport system inner membrane component)	GO:0016021(cellular_component:integral component of membrane); GO:0055085(biological_process:transmembrane transport); GO:0005886(cellular_component:plasma membrane)	GO:0016020;GO:0044464;GO:0051179;GO:0044425	WP_007377153.1(sugar ABC transporter permease [Pseudoalteromonas])	sp|P55602|Y4OQ_SINFN(Probable ABC transporter permease protein y4oQ OS=Sinorhizobium fredii (strain NBRC 101917 / NGR234) OX=394 GN=NGR_a02190 PE=3 SV=1)	1.03796	0.0323486
D172_RS05730		ALQ07619.1	hypothetical protein	NZ_CP013138.1	1341766	1342302	-	ENOG4111X34(S:Function unknown)	ENOG4111X34(-)	POORLY CHARACTERIZED										WP_007377722.1(hypothetical protein [Pseudoalteromonas])		1.03771	3.84066e-06
D172_RS15940	mcp	ALQ09420.1	methyl-accepting chemotaxis protein	NZ_CP013138.1	3634814	3636694	-	ENOG410XRCX(S:Function unknown); ENOG410XSH8(S:Function unknown); ENOG410ZJGR(T:Signal transduction mechanisms)	ENOG410XRCX(Methyl-accepting chemotaxis); ENOG410XSH8(methyl-accepting chemotaxis protein); ENOG410ZJGR(HAMP domain)	POORLY CHARACTERIZED;POORLY CHARACTERIZED;CELLULAR PROCESSES AND SIGNALING	K03406	mcp	methyl-accepting chemotaxis protein	map02030(Bacterial chemotaxis); map02020(Two-component system)	Cellular Processes;Environmental Information Processing	Cell motility;Signal transduction	PF00015.18(MCPsignal:Methyl-accepting chemotaxis protein (MCP) signalling domain); PF00672.22(HAMP:HAMP domain); PF05227.10(CHASE3:CHASE3 domain)	GO:0016021(cellular_component:integral component of membrane); GO:0004871(molecular_function:signal transducer activity)	GO:0044425	WP_007377250.1(methyl-accepting chemotaxis protein [Pseudoalteromonas])	sp|Q88NI1|MCPU_PSEPK(Methyl-accepting chemotaxis protein McpU OS=Pseudomonas putida (strain ATCC 47054 / DSM 6125 / NCIMB 11950 / KT2440) OX=160488 GN=mcpU PE=1 SV=1)	1.03757	2.74636e-08
D172_RS17195	fumC	ALQ09642.1	class II fumarate hydratase	NZ_CP013138.1	3911945	3913321	+	COG0114(C:Energy production and conversion)	COG0114(fumarate hydratase class II)	METABOLISM	K01679	fumC	fumarate hydratase, class II [EC:4.2.1.2]	map00020(Citrate cycle (TCA cycle)); map00720(Carbon fixation pathways in prokaryotes); map05211(Renal cell carcinoma); map00620(Pyruvate metabolism); map05200(Pathways in cancer)	Metabolism;Metabolism;Human Diseases;Metabolism;Human Diseases	Carbohydrate metabolism;Energy metabolism;Cancers: Specific types;Carbohydrate metabolism;Cancers: Overview	PF00206.17(Lyase_1:Lyase); PF10415.6(FumaraseC_C:Fumarase C C-terminus)	GO:0006099(biological_process:tricarboxylic acid cycle); GO:0006106(biological_process:fumarate metabolic process); GO:0045239(cellular_component:tricarboxylic acid cycle enzyme complex); GO:0004333(molecular_function:fumarate hydratase activity)	GO:0009987;GO:0003824;GO:0008152;GO:0032991;GO:0044464	WP_007377911.1(class II fumarate hydratase [Pseudoalteromonas sp. Bsw20308])	sp|Q51404|FUMC2_PSEAE(Fumarate hydratase class II 2 OS=Pseudomonas aeruginosa (strain ATCC 15692 / DSM 22644 / CIP 104116 / JCM 14847 / LMG 12228 / 1C / PRS 101 / PAO1) OX=208964 GN=fumC2 PE=3 SV=1)	1.03748	4.04962e-05
D172_RS07300		ALQ07878.1	endonuclease/exonuclease/phosphatase family protein	NZ_CP013138.1	1699187	1700137	+	ENOG410XUDY(S:Function unknown)	ENOG410XUDY(endonuclease exonuclease phosphatase)	POORLY CHARACTERIZED							PF03372.20(Exo_endo_phos:Endonuclease/Exonuclease/phosphatase family)	GO:0004519(molecular_function:endonuclease activity); GO:0016021(cellular_component:integral component of membrane)	GO:0003824;GO:0044425	WP_007375215.1(endonuclease/exonuclease/phosphatase family protein [Pseudoalteromonas])		1.03719	0.000228522
D172_RS13310	cheW	ALQ08936.1	chemotaxis protein CheW	NZ_CP013138.1	3017862	3018356	-	COG0835(S:Function unknown)	COG0835(ATpase involved in DNA repair)	POORLY CHARACTERIZED	K03408	cheW	purine-binding chemotaxis protein CheW	map02030(Bacterial chemotaxis); map02020(Two-component system)	Cellular Processes;Environmental Information Processing	Cell motility;Signal transduction	PF01584.16(CheW:CheW-like domain)	GO:0006935(biological_process:chemotaxis); GO:0004871(molecular_function:signal transducer activity)	GO:0040011	WP_007377935.1(chemotaxis protein CheW [Pseudoalteromonas])	sp|O83453|CHEW_TREPA(Chemotaxis protein CheW OS=Treponema pallidum (strain Nichols) OX=243276 GN=cheW PE=3 SV=1)	1.03633	1.34438e-09
D172_RS08685	marC	ALQ08126.1	MarC family protein	NZ_CP013138.1	2022131	2022799	+	COG2095(S:Function unknown)	COG2095(-)	POORLY CHARACTERIZED	K05595	marC	multiple antibiotic resistance protein				PF01914.14(MarC:MarC family integral membrane protein)	GO:0016021(cellular_component:integral component of membrane); GO:0005886(cellular_component:plasma membrane)	GO:0016020;GO:0044464;GO:0044425	WP_050554132.1(MarC family protein [Pseudoalteromonas sp. Bsw20308])		1.02985	5.4395e-05
D172_RS06875		ALQ07799.1	hypothetical protein	NZ_CP013138.1	1595297	1595722	+	ENOG410XWAU(S:Function unknown)	ENOG410XWAU(Periplasmic Protein)	POORLY CHARACTERIZED										WP_007375298.1(hypothetical protein [Pseudoalteromonas sp. Bsw20308])		1.02838	0.0323486
D172_RS12865		ALQ08852.1	transporter substrate-binding domain-containing protein	NZ_CP013138.1	2923295	2924080	+	ENOG4111PW6(J:Translation, ribosomal structure and biogenesis)	ENOG4111PW6(Cysteinyl-tRNA synthetase)	INFORMATION STORAGE AND PROCESSING	K02030		polar amino acid transport system substrate-binding protein				PF00497.17(SBP_bac_3:Bacterial extracellular solute-binding proteins, family 3)			WP_007376849.1(polar amino acid transport system substrate-binding protein [Pseudoalteromonas])		1.02646	1.03822e-05
D172_RS01025	tesB	ALQ06747.1	acyl-CoA thioesterase II	NZ_CP013138.1	248162	249019	+	COG1946(S:Function unknown)	COG1946(Thymocyte nuclear protein)	POORLY CHARACTERIZED	K10805	tesB	acyl-CoA thioesterase II [EC:3.1.2.-]	map01040(Biosynthesis of unsaturated fatty acids)	Metabolism	Lipid metabolism	PF13622.3(4HBT_3:Thioesterase-like superfamily); PF02551.12(Acyl_CoA_thio:Acyl-CoA thioesterase)	GO:0006637(biological_process:acyl-CoA metabolic process); GO:0047617(molecular_function:acyl-CoA hydrolase activity)	GO:0009987;GO:0003824;GO:0008152	WP_002957902.1(acyl-CoA thioesterase II [Pseudoalteromonas])	sp|P0AGG3|TESB_ECO57(Acyl-CoA thioesterase 2 OS=Escherichia coli O157:H7 OX=83334 GN=tesB PE=3 SV=2)	1.02447	3.54954e-07
D172_RS13525	flgH	ALQ08976.1	flagellar basal body L-ring protein FlgH	NZ_CP013138.1	3064605	3065288	-	COG2063(N:Cell motility)	COG2063(Assembles around the rod to form the L-ring and probably protects the motor basal body from shearing forces during rotation (By similarity))	CELLULAR PROCESSES AND SIGNALING	K02393	flgH	flagellar L-ring protein precursor FlgH	map02040(Flagellar assembly)	Cellular Processes	Cell motility	PF02107.13(FlgH:Flagellar L-ring protein)	GO:0009279(cellular_component:cell outer membrane); GO:0009427(cellular_component:bacterial-type flagellum basal body, distal rod, L ring); GO:0003774(molecular_function:motor activity); GO:0071973(biological_process:bacterial-type flagellum-dependent cell motility)	GO:0016020;GO:0009987;GO:0003824;GO:0040011;GO:0044464;GO:0044422	WP_007378704.1(flagellar basal body L-ring protein FlgH [Pseudoalteromonas])	sp|Q3IDW1|FLGH_PSEHT(Flagellar L-ring protein OS=Pseudoalteromonas haloplanktis (strain TAC 125) OX=326442 GN=flgH PE=3 SV=1)	1.02388	0.000152879
D172_RS17020		ALQ09614.1	IS3 family transposase	NZ_CP013138.1	3871299	3872479	+	COG2801(L:Replication, recombination and repair)	COG2801(Retrotransposon protein)	INFORMATION STORAGE AND PROCESSING	K07497		putative transposase				PF01527.17(HTH_Tnp_1:Transposase); PF13384.3(HTH_23:Homeodomain-like domain); PF01381.19(HTH_3:Helix-turn-helix); PF13518.3(HTH_28:Helix-turn-helix domain)			WP_096794087.1(IS3 family transposase [Pseudoalteromonas sp. 1_2015MBL_MicDiv])	sp|Q47718|INSO2_ECOLI(Putative transposase InsO for insertion sequence element IS911B OS=Escherichia coli (strain K12) OX=83333 GN=insO2 PE=5 SV=1)	1.02344	0.0225108
D172_RS00795		ALQ06710.1	response regulator	NZ_CP013138.1	192605	195289	+	ENOG410XNMH(S:Function unknown)	ENOG410XNMH(HemY protein N-terminus)	POORLY CHARACTERIZED							PF03924.10(CHASE:CHASE domain); PF02518.23(HATPase_c:Histidine kinase-, DNA gyrase B-, and HSP90-like ATPase); PF00072.21(Response_reg:Response regulator receiver domain); PF05231.11(MASE1:MASE1); PF00512.22(HisKA:His Kinase A (phospho-acceptor) domain); PF14501.3(HATPase_c_5:GHKL domain); PF13589.3(HATPase_c_3:Histidine kinase-, DNA gyrase B-, and HSP90-like ATPase)	GO:0000155(molecular_function:phosphorelay sensor kinase activity); GO:0016021(cellular_component:integral component of membrane); GO:0005622(cellular_component:intracellular)	GO:0003824;GO:0044425;GO:0044464	WP_007377341.1(sensor protein [Pseudoalteromonas])	sp|Q87GU5|LUXQ_VIBPA(Autoinducer 2 sensor kinase/phosphatase LuxQ OS=Vibrio parahaemolyticus serotype O3:K6 (strain RIMD 2210633) OX=223926 GN=luxQ PE=3 SV=1)	1.02197	4.95732e-06
D172_RS19235	rpmE	ALQ10213.1	type B 50S ribosomal protein L31	NZ_CP013139.1	459499	459765	-	COG0254(J:Translation, ribosomal structure and biogenesis)	COG0254(50S ribosomal protein L3-1)	INFORMATION STORAGE AND PROCESSING	K02909	rpmE	large subunit ribosomal protein L31	map03010(Ribosome)	Genetic Information Processing	Translation	PF01197.15(Ribosomal_L31:Ribosomal protein L31)	GO:0003735(molecular_function:structural constituent of ribosome); GO:0006412(biological_process:translation); GO:0005840(cellular_component:ribosome)	GO:0044464;GO:0043226;GO:0005198;GO:0032991;GO:0009987;GO:0008152	WP_007378870.1(type B 50S ribosomal protein L31 [Pseudoalteromonas])	sp|Q87MC5|RL31B_VIBPA(50S ribosomal protein L31 type B OS=Vibrio parahaemolyticus serotype O3:K6 (strain RIMD 2210633) OX=223926 GN=rpmE2 PE=3 SV=1)	1.02065	0.00628517
D172_RS21330			hypothetical protein	NZ_CP013138.1	3245447	3245626	-													WP_076916384.1(hypothetical protein [Pseudoalteromonas sp. TB13])		1.02063	0.0001753
D172_RS19825		ALQ10594.1	M20/M25/M40 family metallo-hydrolase	NZ_CP013139.1	592659	594521	+	COG2234(S:Function unknown); COG3227(S:Function unknown); COG3291(S:Function unknown)	COG2234(peptidase m28); COG3227(peptidase m28); COG3291(peptidase m28)	POORLY CHARACTERIZED;POORLY CHARACTERIZED;POORLY CHARACTERIZED	K05994		bacterial leucyl aminopeptidase [EC:3.4.11.10]				PF04389.14(Peptidase_M28:Peptidase family M28); PF04151.12(PPC:Bacterial pre-peptidase C-terminal domain); PF01546.25(Peptidase_M20:Peptidase family M20/M25/M40); PF05343.11(Peptidase_M42:M42 glutamyl aminopeptidase)			WP_007376289.1(serine protease [Pseudoalteromonas])	sp|Q01693|AMPX_VIBPR(Bacterial leucyl aminopeptidase OS=Vibrio proteolyticus OX=671 PE=1 SV=1)	1.0206	0.00349716
D172_RS16110			diguanylate cyclase (GGDEF domain) with PAS/PAC sensor	NZ_CP013138.1	3677128	3678162	-	COG0715(P:Inorganic ion transport and metabolism)	COG0715((ABC) transporter)	METABOLISM							PF09084.8(NMT1:NMT1/THI5 like)			WP_007377284.1(diguanylate cyclase (GGDEF domain) with PAS/PAC sensor [Pseudoalteromonas sp. Bsw20308])	sp|A9WGD2|RIBY_CHLAA(Riboflavin-binding protein RibY OS=Chloroflexus aurantiacus (strain ATCC 29366 / DSM 635 / J-10-fl) OX=324602 GN=ribY PE=1 SV=1)	1.02001	0.000288592
D172_RS11865		ALQ08688.1	YnfA family protein	NZ_CP013138.1	2727148	2727480	-	COG1742(S:Function unknown)	COG1742(UPF0060 membrane protein)	POORLY CHARACTERIZED	K09771		small multidrug resistance family-3 protein				PF02694.12(UPF0060:Uncharacterised BCR, YnfA/UPF0060 family)	GO:0016021(cellular_component:integral component of membrane); GO:0005886(cellular_component:plasma membrane)	GO:0016020;GO:0044464;GO:0044425	WP_007378102.1(YnfA family protein [Pseudoalteromonas])	sp|A4SN46|Y2267_AERS4(UPF0060 membrane protein ASA_2267 OS=Aeromonas salmonicida (strain A449) OX=382245 GN=ASA_2267 PE=3 SV=1)	1.01973	0.00869239
D172_RS02270	fieF	ALQ09675.1	cation diffusion facilitator family transporter	NZ_CP013138.1	537746	538588	+	COG0053(P:Inorganic ion transport and metabolism)	COG0053(cation diffusion facilitator family transporter)	METABOLISM	K13283	fieF	ferrous-iron efflux pump FieF				PF01545.18(Cation_efflux:Cation efflux family); PF16916.2(ZT_dimer:Dimerisation domain of Zinc Transporter)	GO:0016021(cellular_component:integral component of membrane); GO:0008324(molecular_function:cation transmembrane transporter activity); GO:0005886(cellular_component:plasma membrane)	GO:0016020;GO:0005215;GO:0044464;GO:0044425	WP_081824583.1(cation diffusion facilitator family transporter [Pseudoalteromonas])	sp|A8AL14|FIEF_CITK8(Cation-efflux pump FieF OS=Citrobacter koseri (strain ATCC BAA-895 / CDC 4225-83 / SGSC4696) OX=290338 GN=fieF PE=3 SV=1)	1.01964	3.54511e-05
D172_RS13005		ALQ08880.1	phosphate ABC transporter substrate-binding protein	NZ_CP013138.1	2960735	2961142	+	ENOG41125T6(S:Function unknown); ENOG410XWWA(S:Function unknown)	ENOG41125T6(-); ENOG410XWWA(-)	POORLY CHARACTERIZED;POORLY CHARACTERIZED										WP_033015656.1(phosphate ABC transporter substrate-binding protein [Pseudoalteromonas])		1.01882	8.95355e-05
D172_RS11280		ALQ08598.1	response regulator	NZ_CP013138.1	2608898	2609278	-	COG3706(S:Function unknown)	COG3706(type IV pilus assembly pilz)	POORLY CHARACTERIZED							PF00072.21(Response_reg:Response regulator receiver domain)	GO:0000160(biological_process:phosphorelay signal transduction system); GO:0005622(cellular_component:intracellular)	GO:0009987;GO:0044464;GO:0065007	WP_007375903.1(response regulator [Pseudoalteromonas])	sp|Q9A5I5|PLED_CAUVC(Response regulator PleD OS=Caulobacter vibrioides (strain ATCC 19089 / CB15) OX=190650 GN=pleD PE=1 SV=1)	1.01034	7.51764e-07
D172_RS15675		ALQ09371.1	hypothetical protein	NZ_CP013138.1	3566070	3568664	-										PF01129.15(ART:NAD:arginine ADP-ribosyltransferase); PF03496.11(ADPrib_exo_Tox:ADP-ribosyltransferase exoenzyme)	GO:0005576(cellular_component:extracellular region); GO:0009405(biological_process:pathogenesis)	GO:0005576;GO:0051704	WP_007377704.1(hypothetical protein [Pseudoalteromonas sp. Bsw20308])		1.0096	1.25646e-06
D172_RS02255		ALQ06979.1	transporter substrate-binding domain-containing protein	NZ_CP013138.1	535234	535959	-	ENOG4111Q8W(S:Function unknown)	ENOG4111Q8W(ABC-type amino acid transport signal transduction)	POORLY CHARACTERIZED							PF00497.17(SBP_bac_3:Bacterial extracellular solute-binding proteins, family 3); PF09084.8(NMT1:NMT1/THI5 like)			WP_007376041.1(ABC transporter [Pseudoalteromonas])		1.00659	2.59894e-06
D172_RS01000		ALQ06742.1	EAL domain-containing protein	NZ_CP013138.1	242881	244092	-	COG2200(T:Signal transduction mechanisms)	COG2200(Diguanylate cyclase phosphodiesterase)	CELLULAR PROCESSES AND SIGNALING							PF00563.17(EAL:EAL domain); PF00072.21(Response_reg:Response regulator receiver domain)	GO:0000160(biological_process:phosphorelay signal transduction system); GO:0005622(cellular_component:intracellular)	GO:0009987;GO:0044464;GO:0065007	WP_007376185.1(diguanylate cyclase [Pseudoalteromonas sp. Bsw20308])	sp|P75995|PDEG_ECOLI(Probable cyclic di-GMP phosphodiesterase PdeG OS=Escherichia coli (strain K12) OX=83333 GN=pdeG PE=1 SV=2)	1.00589	1.58208e-05
D172_RS01760		ALQ06887.1	sodium:proton antiporter	NZ_CP013138.1	420210	422057	-	COG0025(F:Nucleotide transport and metabolism)	COG0025(Plays an important role in the de novo pathway of purine nucleotide biosynthesis)	METABOLISM							PF00999.18(Na_H_Exchanger:Sodium/hydrogen exchanger family); PF02254.15(TrkA_N:TrkA-N domain)	GO:0006813(biological_process:potassium ion transport); GO:0016021(cellular_component:integral component of membrane); GO:0015299(molecular_function:solute:proton antiporter activity)	GO:0005215;GO:0051179;GO:0044425	WP_007375945.1(sodium/hydrogen exchanger [Pseudoalteromonas])	sp|A8G002|NHAP2_SHESH(K(+)/H(+) antiporter NhaP2 OS=Shewanella sediminis (strain HAW-EB3) OX=425104 GN=nhaP2 PE=3 SV=1)	1.00297	1.31775e-09
D172_RS20990		ALQ10538.1	YeiH family putative sulfate export transporter	NZ_CP013139.1	867823	868893	+	COG2855(S:Function unknown)	COG2855(Membrane)	POORLY CHARACTERIZED							PF03601.11(Cons_hypoth698:Conserved hypothetical protein 698)	GO:0016021(cellular_component:integral component of membrane); GO:0005886(cellular_component:plasma membrane)	GO:0016020;GO:0044464;GO:0044425	WP_007377429.1(YeiH family protein [Pseudoalteromonas sp. Bsw20308])	sp|Q7P006|Y763_CHRVO(UPF0324 membrane protein CV_0763 OS=Chromobacterium violaceum (strain ATCC 12472 / DSM 30191 / JCM 1249 / NBRC 12614 / NCIMB 9131 / NCTC 9757) OX=243365 GN=CV_0763 PE=3 SV=1)	1.00272	0.0110278
D172_RS00660		ALQ09662.1	response regulator	NZ_CP013138.1	164861	168223	-	ENOG410XNMH(T:Signal transduction mechanisms)	ENOG410XNMH(Histidine kinase)	CELLULAR PROCESSES AND SIGNALING							PF02518.23(HATPase_c:Histidine kinase-, DNA gyrase B-, and HSP90-like ATPase); PF00072.21(Response_reg:Response regulator receiver domain); PF00512.22(HisKA:His Kinase A (phospho-acceptor) domain); PF03924.10(CHASE:CHASE domain); PF01590.23(GAF:GAF domain); PF08447.9(PAS_3:PAS fold)	GO:0000155(molecular_function:phosphorelay sensor kinase activity); GO:0016021(cellular_component:integral component of membrane); GO:0005622(cellular_component:intracellular)	GO:0003824;GO:0044425;GO:0044464	WP_007377314.1(two-component system sensor histidine kinase/response regulator [Pseudoalteromonas sp. Bsw20308])	sp|Q54YZ9|DHKJ_DICDI(Hybrid signal transduction histidine kinase J OS=Dictyostelium discoideum OX=44689 GN=dhkJ PE=3 SV=2)	1.00256	9.87292e-07
D172_RS15540	lacY	ALQ09343.1	oligosaccharide MFS transporter	NZ_CP013138.1	3524289	3525503	-	ENOG410XQTD(G:Carbohydrate transport and metabolism); ENOG410XQVS(G:Carbohydrate transport and metabolism)	ENOG410XQTD(oligosaccharide H symporter, major facilitator superfamily (MFS)); ENOG410XQVS(Major Facilitator superfamily)	METABOLISM;METABOLISM	K02532	lacY	MFS transporter, OHS family, lactose permease				PF01306.16(LacY_symp:LacY proton/sugar symporter); PF12832.4(MFS_1_like:MFS_1 like family); PF07690.13(MFS_1:Major Facilitator Superfamily)	GO:0016021(cellular_component:integral component of membrane); GO:0005351(molecular_function:sugar:proton symporter activity)	GO:0005215;GO:0044425	WP_083503346.1(MFS transporter [Pseudoalteromonas])	sp|P16552|RAFB_ECOLX(Raffinose permease OS=Escherichia coli OX=562 GN=rafB PE=1 SV=1)	1.002	0.000106841
D172_RS18065		ALQ09994.1	MFS transporter	NZ_CP013139.1	176700	177929	-	COG0738(S:Function unknown)	COG0738(ketosteroid isomerase-like protein)	POORLY CHARACTERIZED							PF07690.13(MFS_1:Major Facilitator Superfamily); PF00083.21(Sugar_tr:Sugar (and other) transporter)	GO:0005215(molecular_function:transporter activity); GO:0016021(cellular_component:integral component of membrane); GO:0055085(biological_process:transmembrane transport)	GO:0005215;GO:0051179;GO:0044425	WP_007378862.1(MFS transporter [Pseudoalteromonas])		1.00136	8.30569e-07
D172_RS20845		ALQ10511.1	hypothetical protein	NZ_CP013139.1	830559	832067	-	ENOG410YD0C(S:Function unknown)	ENOG410YD0C(-)	POORLY CHARACTERIZED								GO:0016021(cellular_component:integral component of membrane)	GO:0044425	WP_007378988.1(hypothetical protein [Pseudoalteromonas sp. Bsw20308])		1.0012	0.0001753

## Sheet: S2B
Data Set S2B. BSW20308 and DPf1 transcriptomic data 4℃ downregulated
gene_id	symbol	product_accession	description	location	start	end	strand	cog	cog_description	cog_class1	KO_id	KO_name	KO_des	paths	paths_class1	paths_class2	pfam	go	go_lev2	nr	swissprot	Log2FC(4M/4W)	Padjust
D172_RS20145		ALQ10379.1	hypothetical protein	NZ_CP013139.1	658418	658726	-										PF07459.8(CTX_RstB:CTX phage RstB protein)			WP_007377563.1(hypothetical protein [Pseudoalteromonas sp. Bsw20308])		-9.9558	2.82272e-210
D172_RS20150		ALQ10380.1	hypothetical protein	NZ_CP013139.1	658723	660135	-	COG2946(L:Replication, recombination and repair)	COG2946(Replication initiation factor)	INFORMATION STORAGE AND PROCESSING							PF02486.16(Rep_trans:Replication initiation factor)			WP_007377562.1(hypothetical protein [Pseudoalteromonas sp. Bsw20308])		-9.88548	0
D172_RS20130		ALQ10376.1	hypothetical protein	NZ_CP013139.1	657600	657824	-													WP_007377566.1(hypothetical protein [Pseudoalteromonas sp. Bsw20308])		-9.64381	0
D172_RS20140		ALQ10378.1	hypothetical protein	NZ_CP013139.1	658085	658414	-											GO:0016021(cellular_component:integral component of membrane)	GO:0044425	WP_033023740.1(hypothetical protein [Pseudoalteromonas sp. Bsw20308])		-9.55122	2.17162e-185
D172_RS20135		ALQ10377.1	hypothetical protein	NZ_CP013139.1	657843	658085	-											GO:0016021(cellular_component:integral component of membrane)	GO:0044425	WP_007377565.1(hypothetical protein [Pseudoalteromonas sp. Bsw20308])		-9.50098	3.57364e-197
D172_RS20125		ALQ10375.1	hypothetical protein	NZ_CP013139.1	656004	657479	-											GO:0016021(cellular_component:integral component of membrane)	GO:0044425	WP_007377567.1(hypothetical protein [Pseudoalteromonas sp. Bsw20308])		-9.22489	1.91056e-217
D172_RS20155		ALQ10381.1	hypothetical protein	NZ_CP013139.1	660119	660334	-													WP_058230578.1(hypothetical protein [Pseudoalteromonas sp. Bsw20308])		-9.10883	6.8493e-59
D172_RS20120		ALQ10374.1	DUF2523 domain-containing protein	NZ_CP013139.1	655591	656007	-										PF10734.6(DUF2523:Protein of unknown function (DUF2523))			WP_007377568.1(DUF2523 domain-containing protein [Pseudoalteromonas sp. Bsw20308])		-7.51616	2.63068e-31
D172_RS20115	zot	ALQ10373.1	zona occludens toxin-like protein	NZ_CP013139.1	654293	655591	-	COG4128(S:Function unknown)	COG4128(occludens toxin)	POORLY CHARACTERIZED	K10954	zot	zona occludens toxin	map05110(Vibrio cholerae infection)	Human Diseases	Infectious diseases: Bacterial	PF05707.9(Zot:Zonular occludens toxin (Zot))	GO:0016021(cellular_component:integral component of membrane)	GO:0044425	WP_007377569.1(zona occludens toxin-like protein [Pseudoalteromonas sp. Bsw20308])	sp|P25131|VG424_BPPF1(Uncharacterized protein ORF424 OS=Pseudomonas phage Pf1 OX=10871 PE=4 SV=1)	-6.4855	5.75356e-182
D172_RS03330	pspA	ALQ07173.1	phage shock protein A	NZ_CP013138.1	788026	788706	+	COG1842(K:Transcription); COG1842(T:Signal transduction mechanisms)	COG1842(Phage shock protein A); COG1842(Phage shock protein A)	INFORMATION STORAGE AND PROCESSING;CELLULAR PROCESSES AND SIGNALING	K03969	pspA	phage shock protein A				PF04012.9(PspA_IM30:PspA/IM30 family)			WP_007378283.1(phage shock protein A [Pseudoalteromonas sp. Bsw20308])	sp|P0AFM7|PSPA_ECO57(Phage shock protein A OS=Escherichia coli O157:H7 OX=83334 GN=pspA PE=3 SV=2)	-6.26566	2.69003e-192
D172_RS17120		ALQ09629.1	YggN family protein	NZ_CP013138.1	3896909	3897703	+	ENOG411221H(S:Function unknown); ENOG410ZICE(S:Function unknown)	ENOG411221H(methyl-accepting chemotaxis protein); ENOG410ZICE(Protein of unknown function (DUF2884))	POORLY CHARACTERIZED;POORLY CHARACTERIZED							PF11101.5(DUF2884:Protein of unknown function (DUF2884))			WP_007377896.1(DUF2884 domain-containing protein [Pseudoalteromonas sp. Bsw20308])		-6.04618	4.03164e-159
D172_RS03335		ALQ07174.1	PspC domain-containing protein	NZ_CP013138.1	788716	788922	+	ENOG410XV16(S:Function unknown)	ENOG410XV16(phage shock protein C)	POORLY CHARACTERIZED							PF04024.9(PspC:PspC domain)	GO:0016021(cellular_component:integral component of membrane)	GO:0044425	WP_007378284.1(PspC domain-containing protein [Pseudoalteromonas sp. Bsw20308])		-6.00884	7.23084e-69
D172_RS03340		ALQ07175.1	hypothetical protein	NZ_CP013138.1	789093	789419	+	ENOG410YV6T(S:Function unknown)	ENOG410YV6T(-)	POORLY CHARACTERIZED								GO:0016021(cellular_component:integral component of membrane)	GO:0044425	WP_007378285.1(hypothetical protein [Pseudoalteromonas])		-5.64669	1.21224e-116
D172_RS20110		ALQ10372.1	hypothetical protein	NZ_CP013139.1	654021	654206	-													WP_007377570.1(hypothetical protein [Pseudoalteromonas sp. Bsw20308])		-5.61041	4.00095e-06
D172_RS20105		ALQ10371.1	hypothetical protein	NZ_CP013139.1	653254	653670	-										PF08281.9(Sigma70_r4_2:Sigma-70, region 4)			WP_007377571.1(hypothetical protein [Pseudoalteromonas sp. Bsw20308])		-5.48024	1.3813e-30
D172_RS19600		ALQ10275.1	hypothetical protein	NZ_CP013139.1	542371	542643	+	ENOG410ZAVB(S:Function unknown)	ENOG410ZAVB(-)	POORLY CHARACTERIZED										WP_007376333.1(hypothetical protein [Pseudoalteromonas])		-5.38088	3.40095e-106
D172_RS00495		ALQ06654.1	hypothetical protein	NZ_CP013138.1	123805	124698	-	ENOG4111PQ4(S:Function unknown)	ENOG4111PQ4((LipO)protein)	POORLY CHARACTERIZED										WP_007377385.1(hypothetical protein [Pseudoalteromonas])		-5.07092	2.14872e-135
D172_RS12750	pspA	ALQ08834.1	phage shock protein PspA	NZ_CP013138.1	2901430	2902089	-	COG1842(K:Transcription); COG1842(T:Signal transduction mechanisms)	COG1842(Phage shock protein A); COG1842(Phage shock protein A)	INFORMATION STORAGE AND PROCESSING;CELLULAR PROCESSES AND SIGNALING	K03969	pspA	phage shock protein A				PF04012.9(PspA_IM30:PspA/IM30 family)			WP_007376832.1(phage shock protein PspA [Pseudoalteromonas])	sp|P0AFM8|PSPA_SHIFL(Phage shock protein A OS=Shigella flexneri OX=623 GN=pspA PE=3 SV=2)	-4.93493	1.73686e-168
D172_RS02040		ALQ06939.1	DUF1707 and DUF2154 domain-containing protein	NZ_CP013138.1	487555	488220	-	ENOG4111SS5(S:Function unknown); ENOG4111NIU(S:Function unknown)	ENOG4111SS5(Domain of unknown function (DUF1707)); ENOG4111NIU(Cell wall-active antibiotics response protein (DUF2154))	POORLY CHARACTERIZED;POORLY CHARACTERIZED							PF09922.6(DUF2154:Cell wall-active antibiotics response 4TMS YvqF); PF08044.8(DUF1707:Domain of unknown function (DUF1707))			WP_007376000.1(DUF1707 and DUF2154 domain-containing protein [Pseudoalteromonas sp. Bsw20308])	sp|P9WKM0|Y966_MYCTO(Uncharacterized protein MT0994 OS=Mycobacterium tuberculosis (strain CDC 1551 / Oshkosh) OX=83331 GN=MT0994 PE=4 SV=1)	-4.67185	8.80592e-115
D172_RS00915		ALQ06729.1	hypothetical protein	NZ_CP013138.1	228582	228806	+	ENOG4112308(S:Function unknown)	ENOG4112308(-)	POORLY CHARACTERIZED								GO:0016021(cellular_component:integral component of membrane)	GO:0044425	WP_077536662.1(hypothetical protein [Pseudoalteromonas aliena])		-4.44145	6.83455e-58
D172_RS19060		ALQ10180.1	porin	NZ_CP013139.1	417419	418375	+	ENOG410ZKF5(M:Cell wall/membrane/envelope biogenesis)	ENOG410ZKF5(Outer membrane porin)	CELLULAR PROCESSES AND SIGNALING							PF13609.3(Porin_4:Gram-negative porin); PF00267.18(Porin_1:Gram-negative porin)	GO:0006811(biological_process:ion transport); GO:0046930(cellular_component:pore complex); GO:0015288(molecular_function:porin activity)	GO:0005215;GO:0044425;GO:0032991;GO:0051179	WP_007375523.1(porin [Pseudoalteromonas])	sp|P20148|OMPB2_NEIGO(Major outer membrane protein P.IB OS=Neisseria gonorrhoeae OX=485 GN=porB PE=3 SV=1)	-4.42184	4.16487e-80
D172_RS08575	htpX	ALQ08109.1	protease HtpX	NZ_CP013138.1	2001687	2002550	+	COG0501(O:Posttranslational modification, protein turnover, chaperones)	COG0501(Protease HtpX homolog)	CELLULAR PROCESSES AND SIGNALING	K03799	htpX	heat shock protein HtpX [EC:3.4.24.-]				PF01435.15(Peptidase_M48:Peptidase family M48); PF05569.8(Peptidase_M56:BlaR1 peptidase M56)	GO:0016021(cellular_component:integral component of membrane); GO:0004222(molecular_function:metalloendopeptidase activity); GO:0008270(molecular_function:zinc ion binding); GO:0005886(cellular_component:plasma membrane)	GO:0005488;GO:0016020;GO:0003824;GO:0044464;GO:0044425	WP_007375793.1(protease HtpX [Pseudoalteromonas sp. Bsw20308])	sp|A0KID0|HTPX_AERHH(Protease HtpX OS=Aeromonas hydrophila subsp. hydrophila (strain ATCC 7966 / DSM 30187 / JCM 1027 / KCTC 2358 / NCIMB 9240) OX=380703 GN=htpX PE=3 SV=1)	-4.33098	4.37536e-124
D172_RS18135		ALQ10572.1 ALQ10005.1	IS3 family transposase	NZ_CP013139.1	189134	190314	+	COG2801(L:Replication, recombination and repair)	COG2801(Retrotransposon protein)	INFORMATION STORAGE AND PROCESSING	K07497		putative transposase				PF01527.17(HTH_Tnp_1:Transposase); PF13384.3(HTH_23:Homeodomain-like domain); PF01381.19(HTH_3:Helix-turn-helix); PF13518.3(HTH_28:Helix-turn-helix domain)			WP_096794087.1(IS3 family transposase [Pseudoalteromonas sp. 1_2015MBL_MicDiv])	sp|Q47718|INSO2_ECOLI(Putative transposase InsO for insertion sequence element IS911B OS=Escherichia coli (strain K12) OX=83333 GN=insO2 PE=5 SV=1)	-4.2609	0.0362116
D172_RS12510		ALQ09797.1 ALQ08793.1	IS3 family transposase	NZ_CP013138.1	2844429	2845609	+	COG2801(L:Replication, recombination and repair)	COG2801(Retrotransposon protein)	INFORMATION STORAGE AND PROCESSING	K07497		putative transposase				PF01527.17(HTH_Tnp_1:Transposase); PF13384.3(HTH_23:Homeodomain-like domain); PF01381.19(HTH_3:Helix-turn-helix); PF13518.3(HTH_28:Helix-turn-helix domain)			WP_096794087.1(IS3 family transposase [Pseudoalteromonas sp. 1_2015MBL_MicDiv])	sp|Q47718|INSO2_ECOLI(Putative transposase InsO for insertion sequence element IS911B OS=Escherichia coli (strain K12) OX=83333 GN=insO2 PE=5 SV=1)	-4.2609	0.0362116
D172_RS03240		ALQ09685.1 ALQ07157.1	IS3 family transposase	NZ_CP013138.1	746792	747972	+	COG2801(L:Replication, recombination and repair)	COG2801(Retrotransposon protein)	INFORMATION STORAGE AND PROCESSING	K07497		putative transposase				PF01527.17(HTH_Tnp_1:Transposase); PF13384.3(HTH_23:Homeodomain-like domain); PF01381.19(HTH_3:Helix-turn-helix); PF13518.3(HTH_28:Helix-turn-helix domain)			WP_096794087.1(IS3 family transposase [Pseudoalteromonas sp. 1_2015MBL_MicDiv])	sp|Q47718|INSO2_ECOLI(Putative transposase InsO for insertion sequence element IS911B OS=Escherichia coli (strain K12) OX=83333 GN=insO2 PE=5 SV=1)	-4.2609	0.0362116
D172_RS02620		ALQ07051.1	DUF3192 domain-containing protein	NZ_CP013138.1	623082	623462	-	ENOG41123UK(S:Function unknown)	ENOG41123UK(Protein of unknown function (DUF3192))	POORLY CHARACTERIZED							PF11399.5(DUF3192:Protein of unknown function (DUF3192))			WP_007376540.1(DUF3192 domain-containing protein [Pseudoalteromonas])		-4.26001	2.67958e-91
D172_RS07835		ALQ07977.1	DUF3718 domain-containing protein	NZ_CP013138.1	1832929	1833288	-	ENOG410Z9VQ(S:Function unknown)	ENOG410Z9VQ(Protein of unknown function (DUF3718))	POORLY CHARACTERIZED							PF12514.5(DUF3718:Protein of unknown function (DUF3718))			WP_007375658.1(DUF3718 domain-containing protein [Pseudoalteromonas])		-4.18395	1.09683e-102
D172_RS19065		ALQ10181.1	SLC13/DASS family transporter	NZ_CP013139.1	418385	419854	+	COG0471(M:Cell wall/membrane/envelope biogenesis)	COG0471(Outer membrane porin)	CELLULAR PROCESSES AND SIGNALING	K14445		solute carrier family 13 (sodium-dependent dicarboxylate transporter), member 2/3/5				PF00939.16(Na_sulph_symp:Sodium:sulfate symporter transmembrane region); PF03600.13(CitMHS:Citrate transporter); PF02447.13(GntP_permease:GntP family permease)	GO:0005215(molecular_function:transporter activity); GO:0016021(cellular_component:integral component of membrane); GO:0055085(biological_process:transmembrane transport); GO:0006814(biological_process:sodium ion transport)	GO:0005215;GO:0051179;GO:0044425	WP_007375522.1(SLC13/DASS family transporter [Pseudoalteromonas])	sp|Q49YW0|SDCS_STAS1(Sodium-dependent dicarboxylate transporter SdcS OS=Staphylococcus saprophyticus subsp. saprophyticus (strain ATCC 15305 / DSM 20229) OX=342451 GN=sdcS PE=3 SV=1)	-4.05801	3.03143e-67
D172_RS20100		ALQ10370.1	hypothetical protein	NZ_CP013139.1	652814	653251	-													WP_033023741.1(hypothetical protein [Pseudoalteromonas sp. Bsw20308])		-4.05062	9.66242e-29
D172_RS12745	pspB	ALQ08833.1	envelope stress response membrane protein PspB	NZ_CP013138.1	2901129	2901362	-	ENOG41123WF(S:Function unknown)	ENOG41123WF(phage shock protein B)	POORLY CHARACTERIZED	K03970	pspB	phage shock protein B				PF06667.9(PspB:Phage shock protein B)	GO:0006355(biological_process:regulation of transcription, DNA-templated); GO:0016021(cellular_component:integral component of membrane); GO:0009271(biological_process:phage shock)	GO:0065007;GO:0051704;GO:0050896;GO:0044425	WP_007376831.1(envelope stress response membrane protein PspB [Pseudoalteromonas sp. Bsw20308])	sp|P0AFN1|PSPB_ECO57(Phage shock protein B OS=Escherichia coli O157:H7 OX=83334 GN=pspB PE=3 SV=1)	-3.75104	1.5843e-94
D172_RS12740	pspC	ALQ08832.1	envelope stress response membrane protein PspC	NZ_CP013138.1	2900731	2901132	-	COG1983(S:Function unknown)	COG1983(phage shock protein C)	POORLY CHARACTERIZED	K03973	pspC	phage shock protein C				PF04024.9(PspC:PspC domain)	GO:0016021(cellular_component:integral component of membrane)	GO:0044425	WP_007376830.1(envelope stress response membrane protein PspC [Pseudoalteromonas])	sp|P0AFN4|PSPC_ECO57(Phage shock protein C OS=Escherichia coli O157:H7 OX=83334 GN=pspC PE=3 SV=1)	-3.56054	2.54677e-88
D172_RS12735		ALQ09802.1	YcjX family protein	NZ_CP013138.1	2899249	2900667	-	COG3106(S:Function unknown)	COG3106(amino acid regulated cytosolic protein)	POORLY CHARACTERIZED	K06918		uncharacterized protein				PF04317.9(DUF463:YcjX-like family, DUF463); PF00437.17(T2SSE:Type II/IV secretion system protein)			WP_007376829.1(YcjX family protein [Pseudoalteromonas sp. Bsw20308])	sp|P76046|YCJX_ECOLI(Uncharacterized protein YcjX OS=Escherichia coli (strain K12) OX=83333 GN=ycjX PE=1 SV=1)	-3.35377	4.8026e-57
D172_RS10795		ALQ08510.1	efflux RND transporter periplasmic adaptor subunit	NZ_CP013138.1	2498367	2499545	+	ENOG410Y1BX(S:Function unknown)	ENOG410Y1BX(Fe-S-cluster oxidoreductase)	POORLY CHARACTERIZED							PF13437.3(HlyD_3:HlyD family secretion protein); PF16576.2(HlyD_D23:Barrel-sandwich domain of CusB or HlyD membrane-fusion); PF13533.3(Biotin_lipoyl_2:Biotin-lipoyl like)	GO:0005215(molecular_function:transporter activity); GO:0016021(cellular_component:integral component of membrane); GO:0055085(biological_process:transmembrane transport); GO:0005886(cellular_component:plasma membrane)	GO:0016020;GO:0005215;GO:0044464;GO:0051179;GO:0044425	WP_004335425.1(efflux RND transporter periplasmic adaptor subunit [Pseudoalteromonas])	sp|P43505|MTRC_NEIGO(Membrane fusion protein MtrC OS=Neisseria gonorrhoeae OX=485 GN=mtrC PE=3 SV=1)	-3.06908	3.92322e-34
D172_RS17225		ALQ09648.1	phage shock protein A	NZ_CP013138.1	3915593	3916285	-	COG1842(S:Function unknown)	COG1842(-)	POORLY CHARACTERIZED							PF04012.9(PspA_IM30:PspA/IM30 family)			WP_007377917.1(phage shock protein A [Pseudoalteromonas])	sp|P0AF78|YJFJ_ECOLI(Uncharacterized protein YjfJ OS=Escherichia coli (strain K12) OX=83333 GN=yjfJ PE=3 SV=1)	-2.96699	2.84888e-38
D172_RS17210		ALQ09645.1	hypothetical protein	NZ_CP013138.1	3914362	3914547	-	ENOG410ZFW6(S:Function unknown)	ENOG410ZFW6(-)	POORLY CHARACTERIZED								GO:0016021(cellular_component:integral component of membrane)	GO:0044425	WP_007377914.1(hypothetical protein [Pseudoalteromonas])		-2.84339	3.7104e-10
D172_RS17220		ALQ09647.1	DUF4178 domain-containing protein	NZ_CP013138.1	3914880	3915518	-	ENOG4111X3N(S:Function unknown)	ENOG4111X3N(-)	POORLY CHARACTERIZED							PF13785.3(DUF4178:Domain of unknown function (DUF4178))			WP_007377916.1(DUF4178 domain-containing protein [Pseudoalteromonas])		-2.82456	2.2732e-41
D172_RS09920		ALQ08344.1	hypothetical protein	NZ_CP013138.1	2323867	2324298	-	ENOG410YGNW(S:Function unknown)	ENOG410YGNW(-)	POORLY CHARACTERIZED								GO:0004527(molecular_function:exonuclease activity)	GO:0003824	WP_007375389.1(hypothetical protein [Pseudoalteromonas])		-2.76771	3.51834e-22
D172_RS03345	pccA	ALQ10480.1	copper chaperone PCu(A)C	NZ_CP013138.1	789496	790008	+	COG2847(S:Function unknown)	COG2847(Secreted protein)	POORLY CHARACTERIZED	K09796	pccA	periplasmic copper chaperone A				PF04314.10(DUF461:Protein of unknown function (DUF461))			WP_096793721.1(copper chaperone PCu(A)C [Pseudoalteromonas sp. 1_2015MBL_MicDiv])	sp|Q9ZCX8|Y573_RICPR(Uncharacterized protein RP573 OS=Rickettsia prowazekii (strain Madrid E) OX=272947 GN=RP573 PE=4 SV=1)	-2.66076	1.90169e-58
D172_RS17215		ALQ09646.1	hypothetical protein	NZ_CP013138.1	3914563	3914883	-	ENOG4111XYF(S:Function unknown)	ENOG4111XYF(-)	POORLY CHARACTERIZED										WP_007377915.1(hypothetical protein [Pseudoalteromonas])		-2.57692	1.78048e-29
D172_RS10800		ALQ08511.1	efflux RND transporter permease subunit	NZ_CP013138.1	2499548	2502697	+	COG0841(S:Function unknown)	COG0841(Fe-S-cluster oxidoreductase)	POORLY CHARACTERIZED							PF00873.16(ACR_tran:AcrB/AcrD/AcrF family)	GO:0022857(molecular_function:transmembrane transporter activity); GO:0016021(cellular_component:integral component of membrane)	GO:0005215;GO:0044425	WP_007375813.1(AcrB/AcrD/AcrF family protein [Pseudoalteromonas sp. Bsw20308])	sp|P25197|NOLG_RHIME(Nodulation protein NolG OS=Rhizobium meliloti (strain 1021) OX=266834 GN=nolG PE=3 SV=2)	-2.43915	2.80431e-23
D172_RS10675		ALQ08488.1	hypothetical protein	NZ_CP013138.1	2473354	2473647	-													WP_007378166.1(hypothetical protein [Pseudoalteromonas sp. Bsw20308])		-2.43075	1.12718e-10
D172_RS19140		ALQ10582.1	acyl-CoA dehydrogenase	NZ_CP013139.1	439209	441464	+	COG1960(I:Lipid transport and metabolism)	COG1960(acyl-CoA dehydrogenase)	METABOLISM							PF09317.8(DUF1974:Domain of unknown function (DUF1974)); PF02771.13(Acyl-CoA_dh_N:Acyl-CoA dehydrogenase, N-terminal domain); PF00441.21(Acyl-CoA_dh_1:Acyl-CoA dehydrogenase, C-terminal domain); PF02770.16(Acyl-CoA_dh_M:Acyl-CoA dehydrogenase, middle domain)	GO:0003995(molecular_function:acyl-CoA dehydrogenase activity); GO:0033539(biological_process:fatty acid beta-oxidation using acyl-CoA dehydrogenase); GO:0050660(molecular_function:flavin adenine dinucleotide binding); GO:0004085(molecular_function:butyryl-CoA dehydrogenase activity)	GO:0009987;GO:0003824;GO:0008152;GO:0005488	WP_007375505.1(acyl-CoA dehydrogenase [Pseudoalteromonas])	sp|Q8ZRJ7|FADE_SALTY(Acyl-coenzyme A dehydrogenase OS=Salmonella typhimurium (strain LT2 / SGSC1412 / ATCC 700720) OX=99287 GN=fadE PE=2 SV=1)	-2.39951	8.53984e-33
D172_RS10670		ALQ08487.1	hypothetical protein	NZ_CP013138.1	2472931	2473344	-													WP_007378165.1(hypothetical protein [Pseudoalteromonas sp. Bsw20308])		-2.36076	3.87533e-16
D172_RS10590		ALQ08471.1	phage capsid scaffolding protein	NZ_CP013138.1	2460005	2460886	-	ENOG410Y7AI(S:Function unknown); ENOG4111QYT(S:Function unknown)	ENOG410Y7AI(Capsid scaffolding protein); ENOG4111QYT(Capsid scaffolding)	POORLY CHARACTERIZED;POORLY CHARACTERIZED							PF05929.8(Phage_GPO:Phage capsid scaffolding protein (GPO) serine peptidase)	GO:0019069(biological_process:viral capsid assembly)	GO:0051704	WP_007378149.1(phage capsid scaffolding protein [Pseudoalteromonas sp. Bsw20308])	sp|P51719|SCAF_BPHC1(Capsid assembly scaffolding protein OS=Haemophilus phage HP1 (strain HP1c1) OX=1289570 PE=3 SV=1)	-2.33439	4.16905e-33
D172_RS04280	pdsO	ALQ07349.1	sortase-associated OmpA-like protein PdsO	NZ_CP013138.1	989045	989776	+	COG2885(J:Translation, ribosomal structure and biogenesis); ENOG4112CPX(M:Cell wall/membrane/envelope biogenesis)	COG2885(Catalyzes the addition and repair of the essential 3'- terminal CCA sequence in tRNAs without using a nucleic acid template. Adds these three nucleotides in the order of C, C, and A to the tRNA nucleotide-73, using CTP and ATP as substrates and producing inorganic pyrophosphate); ENOG4112CPX(OmpA family)	INFORMATION STORAGE AND PROCESSING;CELLULAR PROCESSES AND SIGNALING							PF00691.17(OmpA:OmpA family); PF13441.3(Gly-zipper_YMGG:YMGG-like Gly-zipper); PF04306.10(DUF456:Protein of unknown function (DUF456)); PF13488.3(Gly-zipper_Omp:Glycine zipper)	GO:0016021(cellular_component:integral component of membrane); GO:0009279(cellular_component:cell outer membrane)	GO:0016020;GO:0044464;GO:0044425	WP_007377011.1(outer membrane protein [Pseudoalteromonas sp. Bsw20308])	sp|P37665|YIAD_ECOLI(Probable lipoprotein YiaD OS=Escherichia coli (strain K12) OX=83333 GN=yiaD PE=1 SV=2)	-2.32939	5.49106e-11
D172_RS10665		ALQ08486.1	hypothetical protein	NZ_CP013138.1	2472322	2472921	-	ENOG410ZWU1(S:Function unknown)	ENOG410ZWU1(DNA N-6-adenine-methyltransferase (Dam))	POORLY CHARACTERIZED							PF05869.8(Dam:DNA N-6-adenine-methyltransferase (Dam))	GO:0009007(molecular_function:site-specific DNA-methyltransferase (adenine-specific) activity); GO:0003677(molecular_function:DNA binding)	GO:0003824;GO:0005488	WP_007378164.1(hypothetical protein [Pseudoalteromonas sp. Bsw20308])		-2.24007	5.88931e-12
D172_RS17775		ALQ09940.1	curlin	NZ_CP013139.1	114520	116022	-	ENOG4112CP7(S:Function unknown); ENOG4111HXA(S:Function unknown)	ENOG4112CP7(curlin associated); ENOG4111HXA(Curlin associated repeat protein)	POORLY CHARACTERIZED;POORLY CHARACTERIZED							PF07012.9(Curlin_rpt:Curlin associated repeat)	GO:0007155(biological_process:cell adhesion); GO:0009289(cellular_component:pilus)	GO:0022610;GO:0044464	WP_007378425.1(curlin [Pseudoalteromonas])		-2.20869	3.93436e-09
D172_RS10680		ALQ08489.1	hypothetical protein	NZ_CP013138.1	2473644	2473862	-	ENOG410XXXQ(S:Function unknown)	ENOG410XXXQ(-)	POORLY CHARACTERIZED							PF15943.2(YdaS_antitoxin:Putative antitoxin of bacterial toxin-antitoxin system, YdaS/YdaT); PF14549.3(P22_Cro:DNA-binding transcriptional regulator Cro)	GO:0003677(molecular_function:DNA binding)	GO:0005488	WP_007378167.1(hypothetical protein [Pseudoalteromonas])		-2.19167	1.71774e-06
D172_RS17230		ALQ09649.1	DUF2170 family protein	NZ_CP013138.1	3916310	3916723	-	ENOG4111JRI(S:Function unknown)	ENOG4111JRI(Uncharacterized protein conserved in bacteria (DUF2170))	POORLY CHARACTERIZED	K09980		uncharacterized protein				PF09938.6(DUF2170:Uncharacterized protein conserved in bacteria (DUF2170))			WP_008170558.1(DUF2170 domain-containing protein [Pseudoalteromonas])		-2.17466	6.03513e-25
D172_RS10660		ALQ08485.1	hypothetical protein	NZ_CP013138.1	2472005	2472289	-													WP_007378163.1(hypothetical protein [Pseudoalteromonas])		-2.14816	5.17389e-11
D172_RS06315		ALQ07717.1	ABC transporter permease subunit	NZ_CP013138.1	1465862	1466689	+	ENOG4111UFM(S:Function unknown)	ENOG4111UFM(-)	POORLY CHARACTERIZED							PF12679.4(ABC2_membrane_2:ABC-2 family transporter protein)	GO:0016021(cellular_component:integral component of membrane); GO:0055085(biological_process:transmembrane transport)	GO:0051179;GO:0044425	WP_007377981.1(hypothetical protein [Pseudoalteromonas])		-2.13698	2.51757e-21
D172_RS05215		ALQ07522.1	VCBS repeat-containing protein	NZ_CP013138.1	1214470	1215843	-	ENOG41120CX(S:Function unknown)	ENOG41120CX(FG-GAP repeat lipoprotein)	POORLY CHARACTERIZED							PF13517.3(VCBS:Repeat domain in Vibrio, Colwellia, Bradyrhizobium and Shewanella)	GO:0007229(biological_process:integrin-mediated signaling pathway)	GO:0009987;GO:0065007	WP_007376872.1(VCBS repeat-containing protein [Pseudoalteromonas])		-2.05273	2.55031e-20
D172_RS07090		ALQ07838.1	GntR family transcriptional regulator	NZ_CP013138.1	1645158	1645865	+	COG1802(K:Transcription)	COG1802(GntR Family Transcriptional Regulator)	INFORMATION STORAGE AND PROCESSING							PF07729.9(FCD:FCD domain); PF00392.18(GntR:Bacterial regulatory proteins, gntR family)	GO:0003700(molecular_function:transcription factor activity, sequence-specific DNA binding); GO:0006351(biological_process:transcription, DNA-templated); GO:0003677(molecular_function:DNA binding)	GO:0005488;GO:0140110;GO:0009987;GO:0008152	WP_007375256.1(GntR family transcriptional regulator [Pseudoalteromonas sp. Bsw20308])	sp|Q8GAL4|GNTR_PAENI(Probable D-xylose utilization operon transcriptional repressor OS=Paenarthrobacter nicotinovorans OX=29320 GN=gntR PE=2 SV=1)	-2.01412	1.78097e-06
D172_RS00455	cspA	ALQ06648.1	cold-shock protein	NZ_CP013138.1	111279	111488	-	COG1278(S:Function unknown)	COG1278(Protein of unknown function (DUF3297))	POORLY CHARACTERIZED	K03704	cspA	cold shock protein (beta-ribbon, CspA family)				PF00313.19(CSD:'Cold-shock' DNA-binding domain)	GO:0005737(cellular_component:cytoplasm); GO:0006355(biological_process:regulation of transcription, DNA-templated); GO:0003677(molecular_function:DNA binding)	GO:0005488;GO:0065007;GO:0044464	WP_006792548.1(cold-shock protein [Pseudoalteromonas])	sp|Q9S170|CSPG_SHEVD(Cold shock-like protein CspG OS=Shewanella violacea (strain JCM 10179 / CIP 106290 / LMG 19151 / DSS12) OX=637905 GN=cspG PE=2 SV=1)	-2.00616	7.4899e-10
D172_RS10565		ALQ08466.1	phage virion morphogenesis protein	NZ_CP013138.1	2456467	2457099	-	ENOG4111RQH(S:Function unknown)	ENOG4111RQH(-)	POORLY CHARACTERIZED							PF05069.10(Phage_tail_S:Phage virion morphogenesis family)			WP_007378144.1(phage virion morphogenesis protein [Pseudoalteromonas])		-1.99692	9.49012e-05
D172_RS20160		ALQ10382.1	hypothetical protein	NZ_CP013139.1	660468	660806	+	ENOG410Z4M8(S:Function unknown)	ENOG410Z4M8(-)	POORLY CHARACTERIZED							PF12472.5(DUF3693:Phage related protein)			WP_007377561.1(hypothetical protein [Pseudoalteromonas sp. Bsw20308])		-1.95149	1.24595e-17
D172_RS10570		ALQ08467.1	hypothetical protein	NZ_CP013138.1	2457092	2457565	-	ENOG41125PJ(S:Function unknown); ENOG4112D5J(S:Function unknown)	ENOG41125PJ(P2 phage tail completion protein R (GpR)); ENOG4112D5J(phage protein)	POORLY CHARACTERIZED;POORLY CHARACTERIZED							PF06891.8(P2_Phage_GpR:P2 phage tail completion protein R (GpR))			WP_007378145.1(hypothetical protein [Pseudoalteromonas])		-1.92069	2.84556e-08
D172_RS11190	E1.4.1.9	ALQ08583.1	Glu/Leu/Phe/Val dehydrogenase	NZ_CP013138.1	2593077	2594117	-	COG0334(E:Amino acid transport and metabolism)	COG0334(oxidoreductase activity, acting on the CH-NH2 group of donors, NAD or NADP as acceptor)	METABOLISM	K00263	E1.4.1.9	leucine dehydrogenase [EC:1.4.1.9]	map00280(Valine, leucine and isoleucine degradation); map00290(Valine, leucine and isoleucine biosynthesis)	Metabolism;Metabolism	Amino acid metabolism;Amino acid metabolism	PF02812.15(ELFV_dehydrog_N:Glu/Leu/Phe/Val dehydrogenase, dimerisation domain); PF00208.18(ELFV_dehydrog:Glutamate/Leucine/Phenylalanine/Valine dehydrogenase)	GO:0006520(biological_process:cellular amino acid metabolic process); GO:0050049(molecular_function:leucine dehydrogenase activity); GO:0016639(molecular_function:oxidoreductase activity, acting on the CH-NH2 group of donors, NAD or NADP as acceptor)	GO:0009987;GO:0003824;GO:0008152	WP_033037768.1(Glu/Leu/Phe/Val dehydrogenase [Pseudoalteromonas sp. S3431])	sp|P54531|DHLE_BACSU(Leucine dehydrogenase OS=Bacillus subtilis (strain 168) OX=224308 GN=yqiT PE=3 SV=1)	-1.90464	4.92319e-11
D172_RS00595		ALQ06673.1	S8 family serine peptidase	NZ_CP013138.1	150567	154031	+	COG1404(S:Function unknown)	COG1404(Protein of unknown function (DUF2721))	POORLY CHARACTERIZED							PF00082.19(Peptidase_S8:Subtilase family); PF02225.19(PA:PA domain)	GO:0004252(molecular_function:serine-type endopeptidase activity); GO:0016020(cellular_component:membrane); GO:0005509(molecular_function:calcium ion binding)	GO:0005488;GO:0016020;GO:0003824	WP_007377301.1(GlyGly-CTERM sorting domain-containing protein [Pseudoalteromonas sp. Bsw20308])	sp|P29141|SUBV_BACSU(Minor extracellular protease vpr OS=Bacillus subtilis (strain 168) OX=224308 GN=vpr PE=1 SV=1)	-1.90111	7.98444e-12
D172_RS06880		ALQ07800.1	TonB-dependent receptor	NZ_CP013138.1	1596876	1599563	+	ENOG410XQKN(S:Function unknown)	ENOG410XQKN(Periplasmic Protein)	POORLY CHARACTERIZED							PF00593.21(TonB_dep_Rec:TonB dependent receptor); PF07715.12(Plug:TonB-dependent Receptor Plug Domain)	GO:0016021(cellular_component:integral component of membrane); GO:0009279(cellular_component:cell outer membrane)	GO:0016020;GO:0044464;GO:0044425	WP_007375297.1(TonB-dependent receptor [Pseudoalteromonas])	sp|P37409|BTUB_SALTY(Vitamin B12 transporter BtuB OS=Salmonella typhimurium (strain LT2 / SGSC1412 / ATCC 700720) OX=99287 GN=btuB PE=3 SV=2)	-1.86816	4.60497e-18
D172_RS19950		ALQ10342.1	DUF3450 domain-containing protein	NZ_CP013139.1	623044	623796	+	ENOG4110KXX(S:Function unknown)	ENOG4110KXX(TonB system biopolymer transport component)	POORLY CHARACTERIZED							PF11932.5(DUF3450:Protein of unknown function (DUF3450))	GO:0016020(cellular_component:membrane); GO:0016192(biological_process:vesicle-mediated transport)	GO:0016020;GO:0051179	WP_007377602.1(DUF3450 domain-containing protein [Pseudoalteromonas])		-1.86391	1.16039e-06
D172_RS08455	natA	ALQ08087.1	ATP-binding cassette domain-containing protein	NZ_CP013138.1	1972228	1973016	+	COG4555(C:Energy production and conversion); COG4555(P:Inorganic ion transport and metabolism)	COG4555((ABC) transporter); COG4555((ABC) transporter)	METABOLISM;METABOLISM	K09697	natA	sodium transport system ATP-binding protein [EC:3.6.3.7]	map02010(ABC transporters); map02020(Two-component system)	Environmental Information Processing;Environmental Information Processing	Membrane transport;Signal transduction	PF00005.24(ABC_tran:ABC transporter); PF13304.3(AAA_21:AAA domain, putative AbiEii toxin, Type IV TA system); PF00004.26(AAA:ATPase family associated with various cellular activities (AAA)); PF13476.3(AAA_23:AAA domain); PF13555.3(AAA_29:P-loop containing region of AAA domain)	GO:0016887(molecular_function:ATPase activity); GO:0005524(molecular_function:ATP binding)	GO:0005488;GO:0003824	WP_007375770.1(sodium transport system ATP-binding protein [Pseudoalteromonas sp. Bsw20308])	sp|P46903|NATA_BACSU(ABC transporter ATP-binding protein NatA OS=Bacillus subtilis (strain 168) OX=224308 GN=natA PE=1 SV=1)	-1.85504	1.05872e-21
D172_RS09390		ALQ08250.1	TonB-dependent receptor	NZ_CP013138.1	2188139	2190910	-	ENOG410YC6P(P:Inorganic ion transport and metabolism); ENOG410XSMH(P:Inorganic ion transport and metabolism)	ENOG410YC6P(TonB dependent receptor); ENOG410XSMH(TonB dependent receptor)	METABOLISM;METABOLISM							PF00593.21(TonB_dep_Rec:TonB dependent receptor); PF07715.12(Plug:TonB-dependent Receptor Plug Domain); PF14905.3(OMP_b-brl_3:Outer membrane protein beta-barrel family)	GO:0016021(cellular_component:integral component of membrane); GO:0009279(cellular_component:cell outer membrane)	GO:0016020;GO:0044464;GO:0044425	WP_007378081.1(TonB-dependent receptor [Pseudoalteromonas sp. Bsw20308])		-1.83621	4.06893e-10
D172_RS02765	tolC	ALQ07078.1	outer membrane channel protein TolC	NZ_CP013138.1	655598	656953	-	COG1538(M:Cell wall/membrane/envelope biogenesis)	COG1538(lipid a biosynthesis)	CELLULAR PROCESSES AND SIGNALING	K12340	tolC	outer membrane protein	map03070(Bacterial secretion system); map01501(beta-Lactam resistance); map01503(Cationic antimicrobial peptide (CAMP) resistance); map02020(Two-component system); map04626(Plant-pathogen interaction); map05133(Pertussis)	Environmental Information Processing;Human Diseases;Human Diseases;Environmental Information Processing;Organismal Systems;Human Diseases	Membrane transport;Drug resistance: Antimicrobial;Drug resistance: Antimicrobial;Signal transduction;Environmental adaptation;Infectious diseases: Bacterial	PF02321.15(OEP:Outer membrane efflux protein)	GO:0015562(molecular_function:efflux transmembrane transporter activity); GO:0019867(cellular_component:outer membrane)	GO:0005215;GO:0016020	WP_007376512.1(outer membrane channel protein TolC [Pseudoalteromonas sp. Bsw20308])	sp|Q9K2Y1|TOLC_VIBCH(Outer membrane protein TolC OS=Vibrio cholerae serotype O1 (strain ATCC 39315 / El Tor Inaba N16961) OX=243277 GN=tolC PE=1 SV=1)	-1.83506	4.51131e-18
D172_RS10585		ALQ08470.1	phage major capsid protein%2C P2 family	NZ_CP013138.1	2458924	2459961	-	ENOG410XPDS(S:Function unknown)	ENOG410XPDS(Major capsid protein)	POORLY CHARACTERIZED							PF05125.9(Phage_cap_P2:Phage major capsid protein, P2 family)			WP_007378148.1(phage major capsid protein, P2 family [Pseudoalteromonas sp. Bsw20308])	sp|P25477|CAPSD_BPP2(Capsid proteins OS=Escherichia phage P2 OX=10679 GN=N PE=1 SV=1)	-1.834	3.86255e-17
D172_RS17575	tssB	ALQ09905.1	type VI secretion system contractile sheath small subunit	NZ_CP013139.1	71699	72202	+	COG3516(S:Function unknown)	COG3516(Type VI secretion protein, VC_A0107 family)	POORLY CHARACTERIZED	K11901	impB	type VI secretion system protein ImpB	map02025(Biofilm formation - Pseudomonas aeruginosa)	Cellular Processes	Cellular community - prokaryotes	PF05591.9(T6SS_VipA:Type VI secretion system, VipA, VC_A0107 or Hcp2)			WP_007377094.1(type VI secretion system contractile sheath small subunit [Pseudoalteromonas])		-1.83373	2.15494e-06
D172_RS10600		ALQ08473.1	phage portal protein	NZ_CP013138.1	2462873	2463940	+	COG5518(S:Function unknown)	COG5518(portal protein)	POORLY CHARACTERIZED							PF04860.9(Phage_portal:Phage portal protein)			WP_007378151.1(phage portal protein [Pseudoalteromonas sp. Bsw20308])	sp|P51717|PORTL_BPHC1(Probable portal protein OS=Haemophilus phage HP1 (strain HP1c1) OX=1289570 PE=3 SV=1)	-1.8312	1.28351e-08
D172_RS10550		ALQ08463.1	hypothetical protein	NZ_CP013138.1	2454253	2454885	-	ENOG4111K73(S:Function unknown)	ENOG4111K73(-)	POORLY CHARACTERIZED										WP_007378141.1(hypothetical protein [Pseudoalteromonas sp. Bsw20308])		-1.81341	4.32434e-15
D172_RS13230		ALQ08920.1	YebG family protein	NZ_CP013138.1	3003357	3003674	+	COG3141(S:Function unknown)	COG3141(YebG family)	POORLY CHARACTERIZED	K09918		uncharacterized protein				PF07130.9(YebG:YebG protein); PF15039.3(DUF4530:Domain of unknown function (DUF4530))			WP_007378630.1(DNA damage-inducible protein in SOS regulon [Pseudoalteromonas sp. Bsw20308])	sp|P0ACZ1|YEBG_ECO57(Uncharacterized protein YebG OS=Escherichia coli O157:H7 OX=83334 GN=yebG PE=4 SV=1)	-1.81315	1.22471e-09
D172_RS12975		ALQ08874.1	Tim44 domain-containing protein	NZ_CP013138.1	2953100	2953954	+	COG4395(S:Function unknown)	COG4395(Import inner membrane translocase subunit TIM44)	POORLY CHARACTERIZED							PF04280.12(Tim44:Tim44-like domain)	GO:0016021(cellular_component:integral component of membrane)	GO:0044425	WP_007377769.1(Tim44 domain-containing protein [Pseudoalteromonas sp. Bsw20308])		-1.80154	0.00052057
D172_RS09135		ALQ08207.1	rhodanese-related sulfurtransferase	NZ_CP013138.1	2120475	2121482	-	COG1054(S:Function unknown)	COG1054(UPF0176 protein)	POORLY CHARACTERIZED	K07146		UPF0176 protein				PF00581.17(Rhodanese:Rhodanese-like domain); PF12368.5(Rhodanese_C:Rhodanase C-terminal)			WP_002961191.1(rhodanese domain-containing protein [Pseudoalteromonas])	sp|Q3IGA3|Y1433_PSEHT(UPF0176 protein PSHAa1433 OS=Pseudoalteromonas haloplanktis (strain TAC 125) OX=326442 GN=PSHAa1433 PE=3 SV=1)	-1.77149	3.30506e-05
D172_RS02150	fis	ALQ06959.1	DNA-binding transcriptional regulator Fis	NZ_CP013138.1	512812	513102	-	COG2901(K:Transcription)	COG2901(Activates ribosomal RNA transcription. Plays a direct role in upstream activation of rRNA promoters (By similarity))	INFORMATION STORAGE AND PROCESSING	K03557	fis	Fis family transcriptional regulator, factor for inversion stimulation protein	map05111(Biofilm formation - Vibrio cholerae)	Cellular Processes	Cellular community - prokaryotes	PF02954.16(HTH_8:Bacterial regulatory protein, Fis family); PF06322.8(Phage_NinH:Phage NinH protein)	GO:0043565(molecular_function:sequence-specific DNA binding); GO:0006351(biological_process:transcription, DNA-templated); GO:0006355(biological_process:regulation of transcription, DNA-templated)	GO:0005488;GO:0065007;GO:0009987;GO:0008152	WP_002957804.1(DNA-binding transcriptional regulator Fis [Alteromonadales])	sp|A9N889|FIS_SALPB(DNA-binding protein Fis OS=Salmonella paratyphi B (strain ATCC BAA-1250 / SPB7) OX=1016998 GN=fis PE=3 SV=1)	-1.76786	4.07536e-08
D172_RS00575		ALQ06669.1	efflux RND transporter periplasmic adaptor subunit	NZ_CP013138.1	144858	146036	+	ENOG410XSK6(S:Function unknown); ENOG410Y1BX(V:Defense mechanisms)	ENOG410XSK6(membrane-fusion protein); ENOG410Y1BX(Efflux transporter rnd family, mfp subunit)	POORLY CHARACTERIZED;CELLULAR PROCESSES AND SIGNALING							PF13437.3(HlyD_3:HlyD family secretion protein); PF16576.2(HlyD_D23:Barrel-sandwich domain of CusB or HlyD membrane-fusion); PF13533.3(Biotin_lipoyl_2:Biotin-lipoyl like)	GO:0005215(molecular_function:transporter activity); GO:0016021(cellular_component:integral component of membrane); GO:0055085(biological_process:transmembrane transport); GO:0005886(cellular_component:plasma membrane)	GO:0016020;GO:0005215;GO:0044464;GO:0051179;GO:0044425	WP_007377402.1(efflux RND transporter periplasmic adaptor subunit [Pseudoalteromonas sp. Bsw20308])	sp|P43505|MTRC_NEIGO(Membrane fusion protein MtrC OS=Neisseria gonorrhoeae OX=485 GN=mtrC PE=3 SV=1)	-1.74529	2.92861e-19
D172_RS08460		ALQ08088.1	ABC transporter permease	NZ_CP013138.1	1973009	1974217	+	COG1668(C:Energy production and conversion); COG1668(P:Inorganic ion transport and metabolism)	COG1668((ABC) transporter); COG1668((ABC) transporter)	METABOLISM;METABOLISM	K09696	natB	sodium transport system permease protein	map02010(ABC transporters); map02020(Two-component system)	Environmental Information Processing;Environmental Information Processing	Membrane transport;Signal transduction	PF12679.4(ABC2_membrane_2:ABC-2 family transporter protein); PF12698.4(ABC2_membrane_3:ABC-2 family transporter protein); PF01061.21(ABC2_membrane:ABC-2 type transporter); PF12730.4(ABC2_membrane_4:ABC-2 family transporter protein)	GO:0016021(cellular_component:integral component of membrane); GO:0055085(biological_process:transmembrane transport)	GO:0051179;GO:0044425	WP_007375771.1(ABC transporter permease [Pseudoalteromonas])	sp|P46904|NATB_BACSU(ABC transporter permease protein NatB OS=Bacillus subtilis (strain 168) OX=224308 GN=natB PE=1 SV=2)	-1.74074	1.93169e-18
D172_RS10575		ALQ08468.1	hypothetical protein	NZ_CP013138.1	2457562	2457999	-	ENOG410ZNYJ(S:Function unknown)	ENOG410ZNYJ(Phage head completion protein (GPL))	POORLY CHARACTERIZED							PF05926.8(Phage_GPL:Phage head completion protein (GPL))	GO:0019069(biological_process:viral capsid assembly)	GO:0051704	WP_007378146.1(hypothetical protein [Pseudoalteromonas])		-1.71895	9.09377e-08
D172_RS18330	uxaB	ALQ10575.1	tagaturonate reductase	NZ_CP013139.1	237504	238961	-	COG0246(G:Carbohydrate transport and metabolism)	COG0246(Dehydratase)	METABOLISM	K00041	uxaB	tagaturonate reductase [EC:1.1.1.58]	map00040(Pentose and glucuronate interconversions)	Metabolism	Carbohydrate metabolism	PF08125.10(Mannitol_dh_C:Mannitol dehydrogenase C-terminal domain); PF01232.20(Mannitol_dh:Mannitol dehydrogenase Rossmann domain)	GO:0050662(molecular_function:coenzyme binding); GO:0009026(molecular_function:tagaturonate reductase activity)	GO:0003824;GO:0005488	WP_033023710.1(tagaturonate reductase [Pseudoalteromonas sp. Bsw20308])	sp|A4WAF9|UXAB_ENT38(Altronate oxidoreductase OS=Enterobacter sp. (strain 638) OX=399742 GN=uxaB PE=3 SV=1)	-1.71783	2.95377e-08
D172_RS17590		ALQ09908.1	hypothetical protein	NZ_CP013139.1	75255	76031	+	COG4455(S:Function unknown)	COG4455(Virulence Protein SciE Type)	POORLY CHARACTERIZED	K11898	impE	type VI secretion system protein ImpE				PF07024.10(ImpE:ImpE protein)			WP_007377091.1(hypothetical protein [Pseudoalteromonas])		-1.7146	1.02447e-05
D172_RS01665		ALQ06868.1	hypothetical protein	NZ_CP013138.1	401265	401492	-													WP_033023224.1(hypothetical protein [Pseudoalteromonas sp. Bsw20308])		-1.69039	1.23866e-09
D172_RS17615		ALQ09913.1	type VI secretion system tube protein Hcp	NZ_CP013139.1	82209	82688	+	COG3157(S:Function unknown)	COG3157(type VI secretion system effector, hcp1 family)	POORLY CHARACTERIZED	K11903	hcp	type VI secretion system secreted protein Hcp	map03070(Bacterial secretion system); map02025(Biofilm formation - Pseudomonas aeruginosa)	Environmental Information Processing;Cellular Processes	Membrane transport;Cellular community - prokaryotes	PF05638.9(T6SS_HCP:Type VI secretion system effector, Hcp)			WP_007377086.1(Hcp1 family type VI secretion system effector [Pseudoalteromonas])		-1.68059	1.34084e-07
D172_RS08755		ALQ08138.1	sulfotransferase family protein	NZ_CP013138.1	2040739	2041371	+	ENOG4111GQG(S:Function unknown)	ENOG4111GQG(-)	POORLY CHARACTERIZED							PF13469.3(Sulfotransfer_3:Sulfotransferase family)			WP_007377158.1(sulfotransferase family protein [Pseudoalteromonas sp. Bsw20308])		-1.68018	3.61163e-06
D172_RS16325		ALQ09490.1	ABC transporter ATP-binding protein	NZ_CP013138.1	3721670	3722548	-	ENOG410XQRE(S:Function unknown)	ENOG410XQRE((ABC) transporter)	POORLY CHARACTERIZED							PF00005.24(ABC_tran:ABC transporter); PF13304.3(AAA_21:AAA domain, putative AbiEii toxin, Type IV TA system); PF13476.3(AAA_23:AAA domain); PF02463.16(SMC_N:RecF/RecN/SMC N terminal domain); PF13555.3(AAA_29:P-loop containing region of AAA domain)	GO:0005524(molecular_function:ATP binding); GO:0016887(molecular_function:ATPase activity)	GO:0005488;GO:0003824	WP_007376453.1(ABC transporter ATP-binding protein [Pseudoalteromonas])	sp|P32010|DRRA_STRPE(Daunorubicin/doxorubicin resistance ATP-binding protein DrrA OS=Streptomyces peucetius OX=1950 GN=drrA PE=1 SV=1)	-1.67742	2.93818e-14
D172_RS16320		ALQ09489.1	hypothetical protein	NZ_CP013138.1	3718083	3721658	-	COG0308(S:Function unknown)	COG0308(bacteriophage lambda Bor protein homolog)	POORLY CHARACTERIZED							PF01433.17(Peptidase_M1:Peptidase family M1)	GO:0016021(cellular_component:integral component of membrane); GO:0008270(molecular_function:zinc ion binding); GO:0008237(molecular_function:metallopeptidase activity)	GO:0003824;GO:0044425;GO:0005488	WP_007376454.1(hypothetical protein [Pseudoalteromonas])		-1.66823	5.7033e-16
D172_RS13760	lepA	ALQ09020.1	elongation factor 4	NZ_CP013138.1	3111349	3113136	-	COG0481(M:Cell wall/membrane/envelope biogenesis)	COG0481(Required for accurate and efficient protein synthesis under certain stress conditions. May act as a fidelity factor of the translation reaction, by catalyzing a one-codon backward translocation of tRNAs on improperly translocated ribosomes. Back- translocation proceeds from a post-translocation (POST) complex to a pre-translocation (PRE) complex, thus giving elongation factor G a second c…	CELLULAR PROCESSES AND SIGNALING	K03596	lepA	GTP-binding protein LepA	map05134(Legionellosis)	Human Diseases	Infectious diseases: Bacterial	PF00009.24(GTP_EFTU:Elongation factor Tu GTP binding domain); PF06421.9(LepA_C:GTP-binding protein LepA C-terminus); PF00679.21(EFG_C:Elongation factor G C-terminus); PF03144.22(GTP_EFTU_D2:Elongation factor Tu domain 2); PF00071.19(Ras:Ras family); PF01926.20(MMR_HSR1:50S ribosome-binding GTPase); PF14492.3(EFG_II:Elongation Factor G, domain II); PF10662.6(PduV-EutP:Ethanolamine utilisation - pr…	GO:0045727(biological_process:positive regulation of translation); GO:0003924(molecular_function:GTPase activity); GO:0005886(cellular_component:plasma membrane); GO:0003746(molecular_function:translation elongation factor activity); GO:0043022(molecular_function:ribosome binding); GO:0005525(molecular_function:GTP binding)	GO:0016020;GO:0005488;GO:0065007;GO:0003824;GO:0044464	WP_007377529.1(elongation factor 4 [Pseudoalteromonas])	sp|Q3IDL4|LEPA_PSEHT(Elongation factor 4 OS=Pseudoalteromonas haloplanktis (strain TAC 125) OX=326442 GN=lepA PE=3 SV=1)	-1.62754	4.8556e-12
D172_RS17765	csgF	ALQ09938.1	curli production assembly protein CsgF	NZ_CP013139.1	113668	114090	-	ENOG4111YYJ(S:Function unknown)	ENOG4111YYJ(Curli production assembly transport component)	POORLY CHARACTERIZED	K04338	csgF	curli production assembly/transport component CsgF				PF10614.6(CsgF:Type VIII secretion system (T8SS), CsgF protein)			WP_033015061.1(curli production assembly protein CsgF [Pseudoalteromonas])		-1.61566	0.0014437
D172_RS10595		ALQ08472.1	terminase ATPase subunit	NZ_CP013138.1	2461092	2462873	+	ENOG410XPBS(S:Function unknown)	ENOG410XPBS(Terminase ATPase subunit)	POORLY CHARACTERIZED							PF03237.12(Terminase_6:Terminase-like family); PF06056.9(Terminase_5:Putative ATPase subunit of terminase (gpP-like))	GO:0019069(biological_process:viral capsid assembly); GO:0005524(molecular_function:ATP binding)	GO:0005488;GO:0051704	WP_007378150.1(terminase ATPase subunit [Pseudoalteromonas sp. Bsw20308])	sp|P25479|VPP_BPP2(Terminase, ATPase subunit OS=Escherichia phage P2 OX=10679 GN=P PE=4 SV=1)	-1.60983	3.78851e-07
D172_RS16985		ALQ09610.1	ExeM/NucH family extracellular endonuclease	NZ_CP013138.1	3859458	3862181	+	COG2374(S:Function unknown)	COG2374(endonuclease exonuclease phosphatase)	POORLY CHARACTERIZED	K07004		uncharacterized protein				PF00932.16(LTD:Lamin Tail Domain); PF03372.20(Exo_endo_phos:Endonuclease/Exonuclease/phosphatase family); PF00028.14(Cadherin:Cadherin domain)	GO:0016020(cellular_component:membrane); GO:0007156(biological_process:homophilic cell adhesion via plasma membrane adhesion molecules); GO:0005509(molecular_function:calcium ion binding)	GO:0022610;GO:0016020;GO:0005488	WP_007378016.1(GlyGly-CTERM sorting domain-containing protein [Pseudoalteromonas sp. Bsw20308])		-1.59666	6.1119e-05
D172_RS18830		ALQ10135.1	DsbA family oxidoreductase	NZ_CP013139.1	354598	355257	-	COG2761(Q:Secondary metabolites biosynthesis, transport and catabolism)	COG2761(DSBA oxidoreductase)	METABOLISM							PF01323.17(DSBA:DSBA-like thioredoxin domain); PF13462.3(Thioredoxin_4:Thioredoxin); PF13192.3(Thioredoxin_3:Thioredoxin domain); PF13743.3(Thioredoxin_5:Thioredoxin)	GO:0015035(molecular_function:protein disulfide oxidoreductase activity)	GO:0003824	WP_007375570.1(DsbA family oxidoreductase [Pseudoalteromonas])	sp|P39598|YWBO_BACSU(Uncharacterized protein YwbO OS=Bacillus subtilis (strain 168) OX=224308 GN=ywbO PE=4 SV=1)	-1.56662	6.51047e-09
D172_RS17770	csgE	ALQ09939.1	curli production assembly protein CsgE	NZ_CP013139.1	114080	114481	-	ENOG41122U1(S:Function unknown)	ENOG41122U1(Curli production assembly transport component)	POORLY CHARACTERIZED	K04337	csgE	curli production assembly/transport component CsgE				PF10627.6(CsgE:Curli assembly protein CsgE)			WP_007378426.1(curli production assembly protein CsgE [Pseudoalteromonas])		-1.56047	1.25646e-06
D172_RS19970	tonB	ALQ10346.1	energy transducer TonB	NZ_CP013139.1	626177	626782	+	COG0810(M:Cell wall/membrane/envelope biogenesis)	COG0810(TonB family)	CELLULAR PROCESSES AND SIGNALING	K03832	tonB	periplasmic protein TonB				PF03544.11(TonB_C:Gram-negative bacterial TonB protein C-terminal)	GO:0031992(molecular_function:energy transducer activity); GO:0015343(molecular_function:siderophore transmembrane transporter activity); GO:0016021(cellular_component:integral component of membrane); GO:0030288(cellular_component:outer membrane-bounded periplasmic space); GO:0005886(cellular_component:plasma membrane); GO:0015031(biological_process:protein transport)	GO:0060089;GO:0016020;GO:0005215;GO:0051179;GO:0044464;GO:0044425	WP_007377598.1(energy transducer TonB [Pseudoalteromonas])	sp|Q51368|TONB_PSEAE(Protein TonB OS=Pseudomonas aeruginosa (strain ATCC 15692 / DSM 22644 / CIP 104116 / JCM 14847 / LMG 12228 / 1C / PRS 101 / PAO1) OX=208964 GN=tonB PE=3 SV=2)	-1.55996	2.0151e-05
D172_RS00490		ALQ06653.1	PKD domain-containing protein	NZ_CP013138.1	121188	123584	-	ENOG410XQ5Y(S:Function unknown); ENOG410Y2UE(S:Function unknown)	ENOG410XQ5Y(KIAA0319-like); ENOG410Y2UE(KIAA0319-like)	POORLY CHARACTERIZED;POORLY CHARACTERIZED							PF00801.17(PKD:PKD domain); PF16407.2(PKD_2:PKD-like family)			WP_007377384.1(PKD domain-containing protein [Pseudoalteromonas sp. Bsw20308])	sp|Q8IZA0|K319L_HUMAN(Dyslexia-associated protein KIAA0319-like protein OS=Homo sapiens OX=9606 GN=KIAA0319L PE=1 SV=2)	-1.55595	1.30093e-11
D172_RS17690		ALQ10566.1	hypothetical protein	NZ_CP013139.1	97466	97984	+	ENOG410Z416(S:Function unknown); ENOG410ZA82(S:Function unknown)	ENOG410Z416(-); ENOG410ZA82(-)	POORLY CHARACTERIZED;POORLY CHARACTERIZED										ALQ10566.1(hypothetical protein D172_017675 (plasmid) [Pseudoalteromonas sp. Bsw20308])		-1.55308	0.00063027
D172_RS18985		ALQ10166.1	peptidase M16	NZ_CP013139.1	392718	395600	+	COG1025(O:Posttranslational modification, protein turnover, chaperones)	COG1025(metalloendopeptidase activity)	CELLULAR PROCESSES AND SIGNALING							PF16187.2(Peptidase_M16_M:Middle or third domain of peptidase_M16); PF00675.17(Peptidase_M16:Insulinase (Peptidase family M16)); PF05193.18(Peptidase_M16_C:Peptidase M16 inactive domain)	GO:0046872(molecular_function:metal ion binding); GO:0004222(molecular_function:metalloendopeptidase activity)	GO:0003824;GO:0005488	WP_007375538.1(peptidase M16 [Pseudoalteromonas sp. Bsw20308])	sp|Q8ZMB5|PTRA_SALTY(Protease 3 OS=Salmonella typhimurium (strain LT2 / SGSC1412 / ATCC 700720) OX=99287 GN=ptrA PE=3 SV=1)	-1.55149	1.50061e-11
D172_RS01185		ALQ06778.1	hydrolase	NZ_CP013138.1	279737	280828	-	COG2220(S:Function unknown)	COG2220(Hydrolase)	POORLY CHARACTERIZED							PF12706.4(Lactamase_B_2:Beta-lactamase superfamily domain); PF13483.3(Lactamase_B_3:Beta-lactamase superfamily domain); PF00753.24(Lactamase_B:Metallo-beta-lactamase superfamily)	GO:0016787(molecular_function:hydrolase activity)	GO:0003824	WP_007376213.1(hydrolase [Pseudoalteromonas sp. Bsw20308])	sp|Q8BH82|NAPEP_MOUSE(N-acyl-phosphatidylethanolamine-hydrolyzing phospholipase D OS=Mus musculus OX=10090 GN=Napepld PE=1 SV=1)	-1.54988	5.64564e-11
D172_RS06620		ALQ09723.1	ABC transporter ATP-binding protein	NZ_CP013138.1	1533010	1533723	+	COG4181(Q:Secondary metabolites biosynthesis, transport and catabolism)	COG4181((ABC) transporter)	METABOLISM	K02003		putative ABC transport system ATP-binding protein				PF00005.24(ABC_tran:ABC transporter); PF02463.16(SMC_N:RecF/RecN/SMC N terminal domain); PF13304.3(AAA_21:AAA domain, putative AbiEii toxin, Type IV TA system); PF13555.3(AAA_29:P-loop containing region of AAA domain); PF13401.3(AAA_22:AAA domain); PF03193.13(DUF258:Protein of unknown function, DUF258); PF13191.3(AAA_16:AAA ATPase domain)	GO:0016887(molecular_function:ATPase activity); GO:0005524(molecular_function:ATP binding)	GO:0005488;GO:0003824	WP_007378890.1(ABC transporter ATP-binding protein [Pseudoalteromonas sp. Bsw20308])	sp|P0A9T9|YBBA_ECO57(Uncharacterized ABC transporter ATP-binding protein YbbA OS=Escherichia coli O157:H7 OX=83334 GN=ybbA PE=3 SV=1)	-1.5448	5.63596e-09
D172_RS12070		ALQ08714.1	hypothetical protein	NZ_CP013138.1	2759633	2760217	+										PF07148.9(MalM:Maltose operon periplasmic protein precursor (MalM))	GO:0042597(cellular_component:periplasmic space); GO:0008643(biological_process:carbohydrate transport)	GO:0044464;GO:0051179	WP_007378274.1(hypothetical protein [Pseudoalteromonas sp. Bsw20308])		-1.54402	0.00845868
D172_RS17610	tssH	ALQ09912.1	type VI secretion system ATPase TssH	NZ_CP013139.1	79366	81969	+	COG0542(O:Posttranslational modification, protein turnover, chaperones)	COG0542(ATP-dependent CLP protease ATP-binding subunit)	CELLULAR PROCESSES AND SIGNALING	K11907	vasG	type VI secretion system protein VasG	map03070(Bacterial secretion system); map02025(Biofilm formation - Pseudomonas aeruginosa)	Environmental Information Processing;Cellular Processes	Membrane transport;Cellular community - prokaryotes	PF07724.11(AAA_2:AAA domain (Cdc48 subfamily)); PF00004.26(AAA:ATPase family associated with various cellular activities (AAA)); PF07728.11(AAA_5:AAA domain (dynein-related subfamily)); PF13191.3(AAA_16:AAA ATPase domain); PF10431.6(ClpB_D2-small:C-terminal, D2-small domain, of ClpB protein); PF00158.23(Sigma54_activat:Sigma-54 interaction domain); PF05621.8(TniB:Bacterial TniB protein); PF02861.…	GO:0019538(biological_process:protein metabolic process); GO:0005524(molecular_function:ATP binding)	GO:0005488;GO:0008152	WP_007377087.1(type VI secretion system ATPase TssH [Pseudoalteromonas sp. Bsw20308])	sp|Q9I742|CLPV1_PSEAE(Protein ClpV1 OS=Pseudomonas aeruginosa (strain ATCC 15692 / DSM 22644 / CIP 104116 / JCM 14847 / LMG 12228 / 1C / PRS 101 / PAO1) OX=208964 GN=clpV1 PE=1 SV=1)	-1.53427	1.46417e-05
D172_RS17620	tssI	ALQ09914.1	type VI secretion system tip protein VgrG	NZ_CP013139.1	82762	84639	+	COG3501(S:Function unknown)	COG3501(Rhs element vgr protein)	POORLY CHARACTERIZED	K11904	vgrG	type VI secretion system secreted protein VgrG	map03070(Bacterial secretion system)	Environmental Information Processing	Membrane transport	PF05954.8(Phage_GPD:Phage late control gene D protein (GPD))			WP_007377085.1(type VI secretion system tip protein VgrG [Pseudoalteromonas sp. Bsw20308])	sp|E0SIS4|VGRGB_DICD3(Putative type VI secretion system protein VgrGB OS=Dickeya dadantii (strain 3937) OX=198628 GN=vgrGB PE=4 SV=1)	-1.53404	3.4006e-08
D172_RS10560		ALQ08465.1	DUF2586 family protein	NZ_CP013138.1	2455345	2456445	-	ENOG410XNYN(S:Function unknown)	ENOG410XNYN(Protein of unknown function (DUF2586))	POORLY CHARACTERIZED							PF10758.6(DUF2586:Protein of unknown function (DUF2586))			WP_007378143.1(DUF2586 domain-containing protein [Pseudoalteromonas sp. Bsw20308])	sp|P51725|YO23_BPHC1(Putative tail sheath protein OS=Haemophilus phage HP1 (strain HP1c1) OX=1289570 PE=4 SV=1)	-1.53034	4.08292e-11
D172_RS11145	metR	ALQ08574.1	LysR family transcriptional regulator	NZ_CP013138.1	2583683	2584570	+	ENOG410XQG7(K:Transcription)	ENOG410XQG7(Transcriptional regulator)	INFORMATION STORAGE AND PROCESSING	K03576	metR	LysR family transcriptional regulator, regulator for metE and metH				PF03466.17(LysR_substrate:LysR substrate binding domain); PF00126.24(HTH_1:Bacterial regulatory helix-turn-helix protein, lysR family)	GO:0003700(molecular_function:transcription factor activity, sequence-specific DNA binding); GO:0006351(biological_process:transcription, DNA-templated); GO:0003677(molecular_function:DNA binding)	GO:0005488;GO:0140110;GO:0009987;GO:0008152	WP_007375877.1(LysR family transcriptional regulator [Pseudoalteromonas])	sp|P0A9G0|METR_ECO57(HTH-type transcriptional regulator MetR OS=Escherichia coli O157:H7 OX=83334 GN=metR PE=3 SV=1)	-1.525	0.00293215
D172_RS09025		ALQ08186.1	MerR family DNA-binding transcriptional regulator	NZ_CP013138.1	2093268	2093702	+	COG0789(I:Lipid transport and metabolism)	COG0789(Dehydrogenase)	METABOLISM							PF13411.3(MerR_1:MerR HTH family regulatory protein); PF09278.8(MerR-DNA-bind:MerR, DNA binding); PF00376.20(MerR:MerR family regulatory protein)	GO:0006355(biological_process:regulation of transcription, DNA-templated); GO:0003677(molecular_function:DNA binding)	GO:0005488;GO:0065007	WP_007376570.1(MerR family DNA-binding transcriptional regulator [Pseudoalteromonas sp. Bsw20308])		-1.50735	0.00243432
D172_RS13420	fliJ	ALQ08956.1	flagellar export protein FliJ	NZ_CP013138.1	3039045	3039491	-	COG2882(N:Cell motility)	COG2882(chemotaxis)	CELLULAR PROCESSES AND SIGNALING	K02413	fliJ	flagellar FliJ protein	map02040(Flagellar assembly)	Cellular Processes	Cell motility	PF02050.13(FliJ:Flagellar FliJ protein)	GO:0071973(biological_process:bacterial-type flagellum-dependent cell motility); GO:0009288(cellular_component:bacterial-type flagellum)	GO:0040011;GO:0009987;GO:0044464;GO:0043226	WP_033031484.1(flagellar export protein FliJ [Pseudoalteromonas])		-1.47175	0.0237688
D172_RS04445	rimI	ALQ07380.1	ribosomal protein S18-alanine N-acetyltransferase	NZ_CP013138.1	1030625	1031092	+	COG0456(S:Function unknown)	COG0456(acetyltransferase)	POORLY CHARACTERIZED	K03789	rimI	[ribosomal protein S18]-alanine N-acetyltransferase [EC:2.3.1.266]				PF00583.22(Acetyltransf_1:Acetyltransferase (GNAT) family); PF13673.4(Acetyltransf_10:Acetyltransferase (GNAT) domain); PF13508.4(Acetyltransf_7:Acetyltransferase (GNAT) domain); PF13302.4(Acetyltransf_3:Acetyltransferase (GNAT) domain); PF08445.7(FR47:FR47-like protein); PF14542.3(Acetyltransf_CG:GCN5-related N-acetyl-transferase); PF13527.4(Acetyltransf_9:Acetyltransferase (GNAT) domain); PF135…	GO:0005737(cellular_component:cytoplasm); GO:0008999(molecular_function:ribosomal-protein-alanine N-acetyltransferase activity); GO:0006474(biological_process:N-terminal protein amino acid acetylation)	GO:0009987;GO:0003824;GO:0008152;GO:0044464	WP_007377815.1(ribosomal-protein-alanine N-acetyltransferase [Pseudoalteromonas])	sp|P0A946|RIMI_ECO57(Ribosomal-protein-alanine acetyltransferase OS=Escherichia coli O157:H7 OX=83334 GN=rimI PE=3 SV=1)	-1.47171	0.00017196
D172_RS06615	tesA	ALQ07759.1	arylesterase	NZ_CP013138.1	1532386	1533009	-	COG2755(S:Function unknown)	COG2755(replicase)	POORLY CHARACTERIZED	K10804	tesA	acyl-CoA thioesterase I [EC:3.1.2.- 3.1.1.5]	map01040(Biosynthesis of unsaturated fatty acids)	Metabolism	Lipid metabolism	PF13472.3(Lipase_GDSL_2:GDSL-like Lipase/Acylhydrolase family); PF00657.19(Lipase_GDSL:GDSL-like Lipase/Acylhydrolase); PF17182.1(OSK:OSK domain)			WP_007378891.1(arylesterase [Pseudoalteromonas sp. Bsw20308])	sp|Q9HZY8|EST_PSEAE(Esterase TesA OS=Pseudomonas aeruginosa (strain ATCC 15692 / DSM 22644 / CIP 104116 / JCM 14847 / LMG 12228 / 1C / PRS 101 / PAO1) OX=208964 GN=tesA PE=1 SV=1)	-1.44692	2.06061e-05
D172_RS17580	tssC	ALQ09906.1	type VI secretion system contractile sheath large subunit	NZ_CP013139.1	72199	73689	+	COG3517(S:Function unknown)	COG3517(type VI secretion protein, EvpB VC_A0108 family)	POORLY CHARACTERIZED	K11900	impC	type VI secretion system protein ImpC	map02025(Biofilm formation - Pseudomonas aeruginosa)	Cellular Processes	Cellular community - prokaryotes	PF05943.9(VipB:Type VI secretion protein, EvpB/VC_A0108, tail sheath)			WP_007377093.1(type VI secretion system contractile sheath large subunit [Pseudoalteromonas])		-1.44351	0.000248758
D172_RS05080		ALQ07500.1	nuclear transport factor 2 family protein	NZ_CP013138.1	1185674	1186138	+	ENOG411275M(S:Function unknown)	ENOG411275M(-)	POORLY CHARACTERIZED										WP_033030797.1(hypothetical protein [Pseudoalteromonas])		-1.43666	4.23147e-07
D172_RS17570	tssA	ALQ09904.1	type VI secretion system protein TssA	NZ_CP013139.1	70567	71682	+	COG3515(S:Function unknown)	COG3515(type VI secretion-associated protein)	POORLY CHARACTERIZED	K11902	impA	type VI secretion system protein ImpA	map02025(Biofilm formation - Pseudomonas aeruginosa)	Cellular Processes	Cellular community - prokaryotes	PF06812.9(ImpA_N:ImpA, N-terminal, type VI secretion system)			WP_007377095.1(type VI secretion system protein TssA [Pseudoalteromonas])		-1.42984	1.8121e-08
D172_RS19585		ALQ10272.1	hypothetical protein	NZ_CP013139.1	538159	538512	+	ENOG410XZGI(S:Function unknown); ENOG41102R2(S:Function unknown)	ENOG410XZGI(-); ENOG41102R2(-)	POORLY CHARACTERIZED;POORLY CHARACTERIZED								GO:0016021(cellular_component:integral component of membrane)	GO:0044425	WP_007376336.1(hypothetical protein [Pseudoalteromonas])		-1.42945	0.000143471
D172_RS14895		ALQ09224.1	M1 family metallopeptidase	NZ_CP013138.1	3375634	3378207	+	COG0308(S:Function unknown)	COG0308(-)	POORLY CHARACTERIZED							PF01433.17(Peptidase_M1:Peptidase family M1); PF11838.5(ERAP1_C:ERAP1-like C-terminal domain)	GO:0004177(molecular_function:aminopeptidase activity); GO:0008270(molecular_function:zinc ion binding); GO:0008237(molecular_function:metallopeptidase activity)	GO:0003824;GO:0005488	WP_007376964.1(M1 family peptidase [Pseudoalteromonas sp. Bsw20308])	sp|Q59KZ1|APE2_CANAL(Aminopeptidase 2 OS=Candida albicans (strain SC5314 / ATCC MYA-2876) OX=237561 GN=APE2 PE=1 SV=3)	-1.41845	6.92088e-05
D172_RS16645		ALQ09549.1	TonB-dependent receptor	NZ_CP013138.1	3792898	3795609	+	COG1629(P:Inorganic ion transport and metabolism); ENOG410XSMH(P:Inorganic ion transport and metabolism)	COG1629(receptor); ENOG410XSMH(receptor)	METABOLISM;METABOLISM							PF00593.21(TonB_dep_Rec:TonB dependent receptor); PF07715.12(Plug:TonB-dependent Receptor Plug Domain)	GO:0016021(cellular_component:integral component of membrane); GO:0009279(cellular_component:cell outer membrane)	GO:0016020;GO:0044464;GO:0044425	WP_007376391.1(TonB-dependent receptor [Pseudoalteromonas sp. Bsw20308])		-1.4098	2.24717e-06
D172_RS05650	rnt	ALQ07604.1	ribonuclease T	NZ_CP013138.1	1322506	1323198	+	COG0847(S:Function unknown)	COG0847(Membrane)	POORLY CHARACTERIZED	K03683	rnt	ribonuclease T [EC:3.1.13.-]				PF00929.21(RNase_T:Exonuclease); PF16473.2(DUF5051:3' exoribonuclease, RNase T-like)	GO:0016896(molecular_function:exoribonuclease activity, producing 5'-phosphomonoesters); GO:0000287(molecular_function:magnesium ion binding); GO:0008033(biological_process:tRNA processing); GO:0006396(biological_process:RNA processing); GO:0003676(molecular_function:nucleic acid binding)	GO:0005488;GO:0009987;GO:0003824;GO:0008152	WP_007379023.1(ribonuclease T [Pseudoalteromonas sp. Bsw20308])	sp|A1RKQ1|RNT_SHESW(Ribonuclease T OS=Shewanella sp. (strain W3-18-1) OX=351745 GN=rnt PE=3 SV=1)	-1.40807	5.50346e-06
D172_RS10730	gpx	ALQ08498.1	glutathione peroxidase	NZ_CP013138.1	2482324	2482884	+	COG0386(O:Posttranslational modification, protein turnover, chaperones)	COG0386(glutathione peroxidase)	CELLULAR PROCESSES AND SIGNALING	K00432	gpx	glutathione peroxidase [EC:1.11.1.9]	map00590(Arachidonic acid metabolism); map04918(Thyroid hormone synthesis); map00480(Glutathione metabolism)	Metabolism;Organismal Systems;Metabolism	Lipid metabolism;Endocrine system;Metabolism of other amino acids	PF00255.16(GSHPx:Glutathione peroxidase)	GO:0006979(biological_process:response to oxidative stress); GO:0004602(molecular_function:glutathione peroxidase activity)	GO:0016209;GO:0050896;GO:0003824	WP_007375798.1(glutathione peroxidase [Pseudoalteromonas sp. Bsw20308])	sp|O32770|GPO_LACLM(Glutathione peroxidase OS=Lactococcus lactis subsp. cremoris (strain MG1363) OX=416870 GN=gpo PE=3 SV=1)	-1.4074	9.97066e-05
D172_RS06745		ALQ07774.1	alpha/beta hydrolase	NZ_CP013138.1	1561191	1562054	+	ENOG4111G38(S:Function unknown); ENOG410XQGI(S:Function unknown)	ENOG4111G38(Mesoderm specific transcript homolog (Mouse)); ENOG410XQGI(Alpha beta hydrolase)	POORLY CHARACTERIZED;POORLY CHARACTERIZED							PF00561.17(Abhydrolase_1:alpha/beta hydrolase fold); PF12697.4(Abhydrolase_6:Alpha/beta hydrolase family); PF12146.5(Hydrolase_4:Serine aminopeptidase, S33)	GO:0003824(molecular_function:catalytic activity); GO:0016787(molecular_function:hydrolase activity)	GO:0003824	WP_007375320.1(alpha/beta hydrolase [Pseudoalteromonas sp. Bsw20308])	sp|Q2HJM9|MEST_BOVIN(Mesoderm-specific transcript homolog protein OS=Bos taurus OX=9913 GN=MEST PE=2 SV=2)	-1.40476	7.00321e-05
D172_RS20090		ALQ10368.1	DUF2971 domain-containing protein	NZ_CP013139.1	651419	652354	+	ENOG410ZP49(S:Function unknown); ENOG410XWPC(S:Function unknown)	ENOG410ZP49(Protein of unknown function (DUF2971)); ENOG410XWPC(Protein of unknown function (DUF2971))	POORLY CHARACTERIZED;POORLY CHARACTERIZED							PF11185.5(DUF2971:Protein of unknown function (DUF2971))			WP_007377574.1(DUF2971 domain-containing protein [Pseudoalteromonas sp. Bsw20308])		-1.40137	0.00685405
D172_RS02480		ALQ07023.1	EamA family transporter	NZ_CP013138.1	585352	586278	+	ENOG410XTE7(S:Function unknown)	ENOG410XTE7(Permease of the drug metabolite transporter)	POORLY CHARACTERIZED	K03298		drug/metabolite transporter, DME family				PF00892.17(EamA:EamA-like transporter family); PF16913.2(PUNUT:Purine nucleobase transmembrane transport); PF08449.8(UAA:UAA transporter family); PF03151.13(TPT:Triose-phosphate Transporter family)	GO:0016021(cellular_component:integral component of membrane)	GO:0044425	WP_007378619.1(drug/metabolite DMT transporter permease [Pseudoalteromonas sp. Bsw20308])	sp|P39649|YWFM_BACSU(Uncharacterized transporter YwfM OS=Bacillus subtilis (strain 168) OX=224308 GN=ywfM PE=3 SV=1)	-1.39584	2.81336e-07
D172_RS10555		ALQ08464.1	DUF2597 family protein	NZ_CP013138.1	2454885	2455334	-	ENOG4111NI2(S:Function unknown)	ENOG4111NI2(Tail tube protein)	POORLY CHARACTERIZED							PF10772.6(DUF2597:Protein of unknown function (DUF2597))			WP_007378142.1(DUF2597 domain-containing protein [Pseudoalteromonas])	sp|P51726|YO24_BPHC1(Putative tail tube protein OS=Haemophilus phage HP1 (strain HP1c1) OX=1289570 PE=4 SV=1)	-1.38989	1.60435e-05
D172_RS10145	trpE	ALQ08386.1	anthranilate synthase component 1	NZ_CP013138.1	2363977	2365545	+	COG0147(S:Function unknown)	COG0147(DNA-directed DNA polymerase activity)	POORLY CHARACTERIZED	K01657	trpE	anthranilate synthase component I [EC:4.1.3.27]	map00400(Phenylalanine, tyrosine and tryptophan biosynthesis); map02025(Biofilm formation - Pseudomonas aeruginosa); map02024(Quorum sensing); map00405(Phenazine biosynthesis)	Metabolism;Cellular Processes;Cellular Processes;Metabolism	Amino acid metabolism;Cellular community - prokaryotes;Cellular community - prokaryotes;Biosynthesis of other secondary metabolites	PF00425.15(Chorismate_bind:chorismate binding enzyme); PF04715.10(Anth_synt_I_N:Anthranilate synthase component I, N terminal region)	GO:0000162(biological_process:tryptophan biosynthetic process); GO:0046872(molecular_function:metal ion binding); GO:0004049(molecular_function:anthranilate synthase activity)	GO:0009987;GO:0008152;GO:0003824;GO:0005488	WP_007375434.1(anthranilate synthase component 1 [Pseudoalteromonas])	sp|P22099|TRPE_VIBPA(Anthranilate synthase component 1 OS=Vibrio parahaemolyticus serotype O3:K6 (strain RIMD 2210633) OX=223926 GN=trpE PE=3 SV=2)	-1.388	4.41647e-09
D172_RS00550		ALQ06665.1	hypothetical protein	NZ_CP013138.1	136189	139005	+	ENOG410ZQG8(S:Function unknown)	ENOG410ZQG8(WD40 domain protein beta Propeller)	POORLY CHARACTERIZED							PF07676.9(PD40:WD40-like Beta Propeller Repeat)			WP_007377397.1(hypothetical protein [Pseudoalteromonas sp. Bsw20308])		-1.3837	7.75773e-10
D172_RS17780		ALQ09941.1	S8 family serine peptidase	NZ_CP013139.1	116605	119109	+	COG1404(O:Posttranslational modification, protein turnover, chaperones)	COG1404(peptidase (S8 and S53, subtilisin, kexin, sedolisin)	CELLULAR PROCESSES AND SIGNALING							PF00082.19(Peptidase_S8:Subtilase family); PF01483.17(P_proprotein:Proprotein convertase P-domain); PF00801.17(PKD:PKD domain)	GO:0004252(molecular_function:serine-type endopeptidase activity)	GO:0003824	WP_007378423.1(PKD domain-containing protein [Pseudoalteromonas])	sp|P29143|HLY_NATA1(Halolysin OS=Natrialba asiatica (strain ATCC 700177 / DSM 12278 / JCM 9576 / FERM P-10747 / NBRC 102637 / 172P1) OX=29540 GN=hly PE=1 SV=1)	-1.38246	0.000481886
D172_RS04300		ALQ07353.1	glutaredoxin	NZ_CP013138.1	994637	994996	+	COG0695(S:Function unknown)	COG0695(of the drug metabolite transporter, DMT superfamily)	POORLY CHARACTERIZED							PF13417.3(GST_N_3:Glutathione S-transferase, N-terminal domain); PF00462.21(Glutaredoxin:Glutaredoxin); PF13409.3(GST_N_2:Glutathione S-transferase, N-terminal domain); PF02798.17(GST_N:Glutathione S-transferase, N-terminal domain)	GO:0045454(biological_process:cell redox homeostasis); GO:0015035(molecular_function:protein disulfide oxidoreductase activity); GO:0016021(cellular_component:integral component of membrane); GO:0005623(cellular_component:cell); GO:0009055(molecular_function:electron carrier activity)	GO:0009987;GO:0005623;GO:0003824;GO:0044425;GO:0065007	WP_007377005.1(glutaredoxin [Pseudoalteromonas])		-1.36567	0.00516157
D172_RS14490		ALQ09152.1	bifunctional diguanylate cyclase/phosphodiesterase	NZ_CP013138.1	3273000	3274793	+	ENOG410XQQT(G:Carbohydrate transport and metabolism); ENOG410XNMH(G:Carbohydrate transport and metabolism)	ENOG410XQQT(phosphoglycerate kinase); ENOG410XNMH(phosphoglycerate kinase)	METABOLISM;METABOLISM							PF00563.17(EAL:EAL domain); PF00990.18(GGDEF:Diguanylate cyclase, GGDEF domain)	GO:0016021(cellular_component:integral component of membrane)	GO:0044425	WP_007377493.1(bifunctional diguanylate cyclase/phosphodiesterase [Pseudoalteromonas])	sp|Q9I310|Y1727_PSEAE(Uncharacterized signaling protein PA1727 OS=Pseudomonas aeruginosa (strain ATCC 15692 / DSM 22644 / CIP 104116 / JCM 14847 / LMG 12228 / 1C / PRS 101 / PAO1) OX=208964 GN=PA1727 PE=1 SV=1)	-1.36485	0.00544144
D172_RS10610		ALQ08475.1	hypothetical protein	NZ_CP013138.1	2464263	2464661	+	ENOG41125H9(S:Function unknown)	ENOG41125H9(Protein of unknown function (DUF3154))	POORLY CHARACTERIZED							PF11351.5(GTA_holin_3TM:Holin of 3TMs, for gene-transfer release)	GO:0016021(cellular_component:integral component of membrane)	GO:0044425	WP_007378153.1(hypothetical protein [Pseudoalteromonas sp. Bsw20308])		-1.35765	0.00496586
D172_RS21095		ALQ10557.1	DUF4974 domain-containing protein	NZ_CP013139.1	896877	897854	-	COG3712(T:Signal transduction mechanisms)	COG3712(Anti-feci sigma factor, fecr)	CELLULAR PROCESSES AND SIGNALING							PF04773.10(FecR:FecR protein); PF16344.2(DUF4974:Domain of unknown function (DUF4974))	GO:0016021(cellular_component:integral component of membrane)	GO:0044425	WP_007377451.1(DUF4974 domain-containing protein [Pseudoalteromonas sp. Bsw20308])		-1.35446	0.00156893
D172_RS09410			agarase	NZ_CP013138.1	2194562	2196535	-	ENOG410XSB9(S:Function unknown); ENOG4111JGH(S:Function unknown)	ENOG410XSB9(-); ENOG4111JGH(Bacterial Ig-like domain (group 2))	POORLY CHARACTERIZED;POORLY CHARACTERIZED										WP_033029366.1(hypothetical protein [Pseudoalteromonas])	sp|P13734|AGAR_PSEAF(Beta-agarase OS=Pseudoalteromonas atlantica OX=288 GN=agrA PE=3 SV=1)	-1.34028	2.14822e-07
D172_RS06320		ALQ07718.1	ABC transporter ATP-binding protein	NZ_CP013138.1	1466686	1467594	+	COG1131(V:Defense mechanisms)	COG1131((ABC) transporter)	CELLULAR PROCESSES AND SIGNALING							PF00005.24(ABC_tran:ABC transporter); PF13304.3(AAA_21:AAA domain, putative AbiEii toxin, Type IV TA system); PF02463.16(SMC_N:RecF/RecN/SMC N terminal domain); PF01926.20(MMR_HSR1:50S ribosome-binding GTPase)	GO:0016887(molecular_function:ATPase activity); GO:0005524(molecular_function:ATP binding)	GO:0005488;GO:0003824	WP_007377980.1(ABC transporter ATP-binding protein [Pseudoalteromonas])	sp|Q1M7W6|NODI_RHIL3(Nod factor export ATP-binding protein I OS=Rhizobium leguminosarum bv. viciae (strain 3841) OX=216596 GN=nodI PE=3 SV=2)	-1.33591	1.85064e-07
D172_RS06630	ruvC	ALQ09724.1	crossover junction endodeoxyribonuclease RuvC	NZ_CP013138.1	1536344	1536868	+	COG0817(L:Replication, recombination and repair)	COG0817(Nuclease that resolves Holliday junction intermediates in genetic recombination. Cleaves the cruciform structure in supercoiled DNA by nicking to strands with the same polarity at sites symmetrically opposed at the junction in the homologous arms and leaves a 5'-terminal phosphate and a 3'-terminal hydroxyl group (By similarity))	INFORMATION STORAGE AND PROCESSING	K01159	ruvC	crossover junction endodeoxyribonuclease RuvC [EC:3.1.22.4]	map03440(Homologous recombination)	Genetic Information Processing	Replication and repair	PF02075.14(RuvC:Crossover junction endodeoxyribonuclease RuvC)	GO:0006310(biological_process:DNA recombination); GO:0008821(molecular_function:crossover junction endodeoxyribonuclease activity); GO:0000287(molecular_function:magnesium ion binding); GO:0003676(molecular_function:nucleic acid binding); GO:0006281(biological_process:DNA repair)	GO:0008152;GO:0005488;GO:0009987;GO:0003824;GO:0050896	WP_077538991.1(crossover junction endodeoxyribonuclease RuvC [Pseudoalteromonas aliena])	sp|Q3IIJ0|RUVC_PSEHT(Crossover junction endodeoxyribonuclease RuvC OS=Pseudoalteromonas haloplanktis (strain TAC 125) OX=326442 GN=ruvC PE=3 SV=1)	-1.32797	0.00011739
D172_RS18590		ALQ10090.1	paraslipin	NZ_CP013139.1	298436	299389	-	COG0330(O:Posttranslational modification, protein turnover, chaperones)	COG0330(Band 7 protein)	CELLULAR PROCESSES AND SIGNALING							PF01145.22(Band_7:SPFH domain / Band 7 family); PF16200.2(Band_7_C:C-terminal region of band_7)	GO:0016021(cellular_component:integral component of membrane)	GO:0044425	WP_007375614.1(paraslipin [Pseudoalteromonas])	sp|Q99JB2|STML2_MOUSE(Stomatin-like protein 2, mitochondrial OS=Mus musculus OX=10090 GN=Stoml2 PE=1 SV=1)	-1.32237	2.23785e-07
D172_RS10530		ALQ09775.1	bacteriophage protein	NZ_CP013138.1	2449666	2450814	-	ENOG410ZQ4V(S:Function unknown)	ENOG410ZQ4V(phage Mu protein gp47-like protein)	POORLY CHARACTERIZED							PF04865.11(Baseplate_J:Baseplate J-like protein)			WP_007378136.1(bacteriophage protein [Pseudoalteromonas sp. Bsw20308])	sp|P51733|BP29_BPHC1(Putative baseplate protein gp29 OS=Haemophilus phage HP1 (strain HP1c1) OX=1289570 GN=29 PE=3 SV=1)	-1.31985	5.24882e-08
D172_RS10545		ALQ08462.1	hypothetical protein	NZ_CP013138.1	2453976	2454263	-	ENOG41128WU(S:Function unknown)	ENOG41128WU(phage protein)	POORLY CHARACTERIZED							PF10963.5(Phage_TAC_10:Phage tail assembly chaperone)			WP_007378140.1(hypothetical protein [Pseudoalteromonas])		-1.31907	2.15699e-05
D172_RS17595	tssE	ALQ09909.1	type VI secretion system baseplate subunit TssE	NZ_CP013139.1	76049	76534	+	COG3518(S:Function unknown)	COG3518(type VI secretion system, lysozyme-related protein)	POORLY CHARACTERIZED	K11897	impF	type VI secretion system protein ImpF				PF04965.11(GPW_gp25:Gene 25-like lysozyme)			WP_007377090.1(type VI secretion system baseplate subunit TssE [Pseudoalteromonas])		-1.31703	0.000485815
D172_RS07830		ALQ07976.1	hypothetical protein	NZ_CP013138.1	1832178	1832870	+	ENOG410XS3D(S:Function unknown)	ENOG410XS3D(-)	POORLY CHARACTERIZED							PF04286.9(DUF445:Protein of unknown function (DUF445))	GO:0016021(cellular_component:integral component of membrane)	GO:0044425	WP_007375657.1(hypothetical protein [Pseudoalteromonas])		-1.31592	2.08793e-08
D172_RS12455		ALQ08787.1	hypothetical protein	NZ_CP013138.1	2836708	2837721	+	ENOG4110PE8(S:Function unknown)	ENOG4110PE8(-)	POORLY CHARACTERIZED								GO:0016788(molecular_function:hydrolase activity, acting on ester bonds)	GO:0003824	WP_007378508.1(hypothetical protein [Pseudoalteromonas])		-1.31054	0.000273848
D172_RS18970		ALQ10163.1	hypothetical protein	NZ_CP013139.1	390818	391003	-	ENOG410Z1W9(S:Function unknown)	ENOG410Z1W9(-)	POORLY CHARACTERIZED										WP_007375541.1(hypothetical protein [Pseudoalteromonas])		-1.3104	0.000322504
D172_RS12145		ALQ08729.1	hypothetical protein	NZ_CP013138.1	2772343	2772801	-	ENOG410XQ93(S:Function unknown); ENOG4111W9T(S:Function unknown)	ENOG410XQ93(alpha helical protein); ENOG4111W9T(Protein of unknown function (DUF1451))	POORLY CHARACTERIZED;POORLY CHARACTERIZED							PF07295.8(DUF1451:Zinc-ribbon containing domain)			WP_007378259.1(hypothetical protein [Pseudoalteromonas])	sp|P0AAU1|YBEL_ECO57(Uncharacterized protein YbeL OS=Escherichia coli O157:H7 OX=83334 GN=ybeL PE=4 SV=1)	-1.30537	1.45897e-07
D172_RS06625		ALQ07760.1	FtsX-like permease family protein	NZ_CP013138.1	1533713	1536214	+	COG3127(Q:Secondary metabolites biosynthesis, transport and catabolism)	COG3127(ABC transporter (permease))	METABOLISM	K02004		putative ABC transport system permease protein				PF02687.18(FtsX:FtsX-like permease family)	GO:0016021(cellular_component:integral component of membrane)	GO:0044425	WP_007378889.1(ABC transporter permease [Pseudoalteromonas sp. Bsw20308])	sp|P77504|YBBP_ECOLI(Uncharacterized ABC transporter permease YbbP OS=Escherichia coli (strain K12) OX=83333 GN=ybbP PE=3 SV=1)	-1.30358	3.16278e-12
D172_RS05895	deaD	ALQ07649.1	DEAD/DEAH box helicase	NZ_CP013138.1	1382638	1384482	-	COG0513(H:Coenzyme transport and metabolism)	COG0513(Transporter)	METABOLISM	K05592	deaD	ATP-dependent RNA helicase DeaD [EC:3.6.4.13]	map03018(RNA degradation)	Genetic Information Processing	Folding, sorting and degradation	PF00270.26(DEAD:DEAD/DEAH box helicase); PF00271.28(Helicase_C:Helicase conserved C-terminal domain); PF03880.12(DbpA:DbpA RNA binding domain); PF04851.12(ResIII:Type III restriction enzyme, res subunit)	GO:0005737(cellular_component:cytoplasm); GO:0004004(molecular_function:ATP-dependent RNA helicase activity); GO:0070417(biological_process:cellular response to cold); GO:0003723(molecular_function:RNA binding); GO:0006401(biological_process:RNA catabolic process); GO:0005524(molecular_function:ATP binding); GO:0000027(biological_process:ribosomal large subunit assembly)	GO:0005488;GO:0071840;GO:0009987;GO:0003824;GO:0008152;GO:0050896;GO:0044464	WP_024610147.1(RNA helicase [Pseudoalteromonas sp. TB64])	sp|P57453|DEAD_BUCAI(ATP-dependent RNA helicase DeaD OS=Buchnera aphidicola subsp. Acyrthosiphon pisum (strain APS) OX=107806 GN=deaD PE=3 SV=1)	-1.29964	5.2485e-11
D172_RS09525	sppA	ALQ08272.1	signal peptide peptidase SppA	NZ_CP013138.1	2221077	2222942	+	COG0616(O:Posttranslational modification, protein turnover, chaperones); COG0616(U:Intracellular trafficking, secretion, and vesicular transport)	COG0616(Signal peptide peptidase, SppA); COG0616(Signal peptide peptidase, SppA)	CELLULAR PROCESSES AND SIGNALING;CELLULAR PROCESSES AND SIGNALING	K04773	sppA	protease IV [EC:3.4.21.-]				PF01343.15(Peptidase_S49:Peptidase family S49)	GO:0008233(molecular_function:peptidase activity); GO:0005886(cellular_component:plasma membrane); GO:0016021(cellular_component:integral component of membrane); GO:0006465(biological_process:signal peptide processing)	GO:0016020;GO:0009987;GO:0003824;GO:0008152;GO:0044464;GO:0044425	WP_033039260.1(signal peptide peptidase SppA [Pseudoalteromonas sp. S3431])	sp|Q8Z6F3|SPPA_SALTI(Protease 4 OS=Salmonella typhi OX=90370 GN=sppA PE=3 SV=1)	-1.29721	1.51159e-12
D172_RS10540		ALQ08461.1	phage tail tape measure protein	NZ_CP013138.1	2451133	2453805	-	ENOG410XPFR(S:Function unknown)	ENOG410XPFR(Phage Tail Tape Measure Protein)	POORLY CHARACTERIZED							PF10145.6(PhageMin_Tail:Phage-related minor tail protein)	GO:0016021(cellular_component:integral component of membrane)	GO:0044425	WP_007378138.1(phage tail tape measure protein [Pseudoalteromonas sp. Bsw20308])	sp|P51731|TMP_BPHC1(Probable tape measure protein OS=Haemophilus phage HP1 (strain HP1c1) OX=1289570 PE=3 SV=1)	-1.29715	3.78954e-09
D172_RS04315		ALQ07356.1	hypothetical protein	NZ_CP013138.1	996993	997388	-	ENOG410YY9Y(S:Function unknown)	ENOG410YY9Y(-)	POORLY CHARACTERIZED										WP_007377002.1(hypothetical protein [Pseudoalteromonas sp. Bsw20308])		-1.29449	3.73852e-05
D172_RS13205	fadR	ALQ08915.1	fatty acid metabolism transcriptional regulator FadR	NZ_CP013138.1	2999212	2999925	-	COG2186(O:Posttranslational modification, protein turnover, chaperones)	COG2186(Binds specifically to the SsrA RNA (tmRNA) and is required for stable association of SsrA with ribosomes (By similarity))	CELLULAR PROCESSES AND SIGNALING	K03603	fadR	GntR family transcriptional regulator, negative regulator for fad regulon and positive regulator of fabA				PF07840.9(FadR_C:FadR C-terminal domain); PF00392.18(GntR:Bacterial regulatory proteins, gntR family); PF13545.3(HTH_Crp_2:Crp-like helix-turn-helix domain); PF01978.16(TrmB:Sugar-specific transcriptional regulator TrmB); PF13412.3(HTH_24:Winged helix-turn-helix DNA-binding)	GO:0005737(cellular_component:cytoplasm); GO:0006631(biological_process:fatty acid metabolic process); GO:0019217(biological_process:regulation of fatty acid metabolic process); GO:0003700(molecular_function:transcription factor activity, sequence-specific DNA binding); GO:0000062(molecular_function:fatty-acyl-CoA binding); GO:0006351(biological_process:transcription, DNA-templated); GO:0003677(m…	GO:0065007;GO:0140110;GO:0009987;GO:0008152;GO:0044464;GO:0005488	WP_007378635.1(fatty acid metabolism transcriptional regulator FadR [Pseudoalteromonas])	sp|Q8ED80|FADR_SHEON(Fatty acid metabolism regulator protein OS=Shewanella oneidensis (strain MR-1) OX=211586 GN=fadR PE=3 SV=1)	-1.28675	6.12372e-06
D172_RS14830	desR	ALQ09213.1	response regulator transcription factor	NZ_CP013138.1	3362141	3362755	-	COG2197(S:Function unknown)	COG2197((LipO)protein)	POORLY CHARACTERIZED	K07693	desR	two-component system, NarL family, response regulator DesR	map02020(Two-component system)	Environmental Information Processing	Signal transduction	PF00072.21(Response_reg:Response regulator receiver domain); PF00196.16(GerE:Bacterial regulatory proteins, luxR family); PF08281.9(Sigma70_r4_2:Sigma-70, region 4); PF04967.9(HTH_10:HTH DNA binding domain); PF04545.13(Sigma70_r4:Sigma-70, region 4)	GO:0000160(biological_process:phosphorelay signal transduction system); GO:0005622(cellular_component:intracellular); GO:0003677(molecular_function:DNA binding); GO:0006351(biological_process:transcription, DNA-templated); GO:0006355(biological_process:regulation of transcription, DNA-templated)	GO:0065007;GO:0009987;GO:0008152;GO:0044464;GO:0005488	WP_007376950.1(DNA-binding response regulator [Pseudoalteromonas])	sp|O34723|DESR_BACSU(Transcriptional regulatory protein DesR OS=Bacillus subtilis (strain 168) OX=224308 GN=desR PE=1 SV=1)	-1.28329	3.93736e-05
D172_RS10535		ALQ08460.1	DUF2590 family protein	NZ_CP013138.1	2450804	2451133	-	ENOG4111U6C(S:Function unknown)	ENOG4111U6C(phage protein)	POORLY CHARACTERIZED							PF10761.6(DUF2590:Protein of unknown function (DUF2590))			WP_007378137.1(DUF2590 domain-containing protein [Pseudoalteromonas sp. Bsw20308])	sp|P51732|YO28_BPHC1(Uncharacterized 12.7 kDa protein in lys 3'region OS=Haemophilus phage HP1 (strain HP1c1) OX=1289570 PE=4 SV=1)	-1.28237	0.00239122
D172_RS15080		ALQ09260.1	energy transducer TonB	NZ_CP013138.1	3413932	3415047	+	COG0810(H:Coenzyme transport and metabolism)	COG0810(Catalyzes the conversion of D-ribulose 5-phosphate to formate and 3,4-dihydroxy-2-butanone 4-phosphate (By similarity))	METABOLISM							PF03544.11(TonB_C:Gram-negative bacterial TonB protein C-terminal)	GO:0031992(molecular_function:energy transducer activity); GO:0015343(molecular_function:siderophore transmembrane transporter activity); GO:0016021(cellular_component:integral component of membrane); GO:0030288(cellular_component:outer membrane-bounded periplasmic space); GO:0005886(cellular_component:plasma membrane); GO:0015031(biological_process:protein transport)	GO:0060089;GO:0016020;GO:0005215;GO:0051179;GO:0044464;GO:0044425	WP_007378960.1(energy transducer TonB [Pseudoalteromonas sp. Bsw20308])	sp|P26185|TONB_SERMA(Protein TonB OS=Serratia marcescens OX=615 GN=tonB PE=3 SV=1)	-1.28174	0.000547453
D172_RS11695	pqqL	ALQ08671.1	insulinase family protein	NZ_CP013138.1	2697574	2700441	-	COG0612(T:Signal transduction mechanisms)	COG0612(Transcription factor that acts by binding directly to the RNA polymerase (RNAP). Required for negative regulation of rRNA expression and positive regulation of several amino acid biosynthesis promoters)	CELLULAR PROCESSES AND SIGNALING	K07263	pqqL	zinc protease [EC:3.4.24.-]				PF05193.18(Peptidase_M16_C:Peptidase M16 inactive domain); PF00675.17(Peptidase_M16:Insulinase (Peptidase family M16))	GO:0003824(molecular_function:catalytic activity); GO:0008233(molecular_function:peptidase activity); GO:0046872(molecular_function:metal ion binding)	GO:0003824;GO:0005488	WP_007378597.1(insulinase family protein [Pseudoalteromonas sp. Bsw20308])	sp|P55679|Y4WA_SINFN(Uncharacterized zinc protease y4wA OS=Sinorhizobium fredii (strain NBRC 101917 / NGR234) OX=394 GN=NGR_a01040 PE=3 SV=1)	-1.28152	1.53436e-07
D172_RS06330		ALQ07720.1	putative porin	NZ_CP013138.1	1468210	1469013	+	ENOG4112852(S:Function unknown)	ENOG4112852(-)	POORLY CHARACTERIZED							PF16956.2(Porin_7:Putative general bacterial porin)			WP_007377978.1(putative porin [Pseudoalteromonas])		-1.26996	1.69058e-06
D172_RS06235		ALQ09715.1	histidinol-phosphatase	NZ_CP013138.1	1449706	1451610	-	ENOG411026R(S:Function unknown); ENOG410ZSFM(S:Function unknown)	ENOG411026R(-); ENOG410ZSFM(-)	POORLY CHARACTERIZED;POORLY CHARACTERIZED							PF02463.16(SMC_N:RecF/RecN/SMC N terminal domain)			ALQ09715.1(histidinol phosphatase [Pseudoalteromonas sp. Bsw20308])		-1.26748	0.00105467
D172_RS02030	suhB	ALQ06937.1	inositol-1-monophosphatase	NZ_CP013138.1	485779	486582	-	COG0483(G:Carbohydrate transport and metabolism)	COG0483(inositol monophosphatase)	METABOLISM	K01092	suhB	myo-inositol-1(or 4)-monophosphatase [EC:3.1.3.25]	map00521(Streptomycin biosynthesis); map04070(Phosphatidylinositol signaling system); map00562(Inositol phosphate metabolism)	Metabolism;Environmental Information Processing;Metabolism	Biosynthesis of other secondary metabolites;Signal transduction;Carbohydrate metabolism	PF00459.22(Inositol_P:Inositol monophosphatase family)	GO:0008934(molecular_function:inositol monophosphate 1-phosphatase activity); GO:0052832(molecular_function:inositol monophosphate 3-phosphatase activity); GO:0052833(molecular_function:inositol monophosphate 4-phosphatase activity); GO:0046855(biological_process:inositol phosphate dephosphorylation); GO:0046854(biological_process:phosphatidylinositol phosphorylation); GO:0046872(molecular_functi…	GO:0005488;GO:0009987;GO:0003824;GO:0008152	WP_007375998.1(inositol-1-monophosphatase [Pseudoalteromonas])	sp|P58537|SUHB_SALTY(Inositol-1-monophosphatase OS=Salmonella typhimurium (strain LT2 / SGSC1412 / ATCC 700720) OX=99287 GN=suhB PE=3 SV=1)	-1.2669	7.45801e-05
D172_RS12730	ycjF	ALQ08831.1	TIGR01620 family protein	NZ_CP013138.1	2898227	2899252	-	COG3768(S:Function unknown)	COG3768(UPF0283 membrane protein)	POORLY CHARACTERIZED	K08990	ycjF	putative membrane protein				PF05128.9(DUF697:Domain of unknown function (DUF697))	GO:0016021(cellular_component:integral component of membrane); GO:0005886(cellular_component:plasma membrane)	GO:0016020;GO:0044464;GO:0044425	WP_007376828.1(TIGR01620 family protein [Pseudoalteromonas sp. Bsw20308])	sp|Q8DAD7|Y2269_VIBVU(UPF0283 membrane protein VV1_2269 OS=Vibrio vulnificus (strain CMCP6) OX=216895 GN=VV1_2269 PE=3 SV=1)	-1.26644	1.39777e-10
D172_RS07930	serS	ALQ07996.1	serine--tRNA ligase	NZ_CP013138.1	1854656	1855960	+	COG0172(J:Translation, ribosomal structure and biogenesis)	COG0172(Catalyzes the attachment of serine to tRNA(Ser). Is also able to aminoacylate tRNA(Sec) with serine, to form the misacylated tRNA L-seryl-tRNA(Sec), which will be further converted into selenocysteinyl-tRNA(Sec) (By similarity))	INFORMATION STORAGE AND PROCESSING	K01875	serS	seryl-tRNA synthetase [EC:6.1.1.11]	map00970(Aminoacyl-tRNA biosynthesis)	Genetic Information Processing	Translation	PF00587.22(tRNA-synt_2b:tRNA synthetase class II core domain (G, H, P, S and T)); PF02403.19(Seryl_tRNA_N:Seryl-tRNA synthetase N-terminal domain)	GO:0005737(cellular_component:cytoplasm); GO:0006434(biological_process:seryl-tRNA aminoacylation); GO:0016260(biological_process:selenocysteine biosynthetic process); GO:0097056(biological_process:selenocysteinyl-tRNA(Sec) biosynthetic process); GO:0004828(molecular_function:serine-tRNA ligase activity); GO:0005524(molecular_function:ATP binding)	GO:0009987;GO:0003824;GO:0008152;GO:0044464;GO:0005488	WP_002962971.1(serine--tRNA ligase [Pseudoalteromonas])	sp|Q3IH21|SYS_PSEHT(Serine--tRNA ligase OS=Pseudoalteromonas haloplanktis (strain TAC 125) OX=326442 GN=serS PE=3 SV=1)	-1.26621	1.51159e-12
D172_RS16750	fkpA	ALQ09568.1	FKBP-type peptidyl-prolyl cis-trans isomerase	NZ_CP013138.1	3817665	3818417	-	COG0545(K:Transcription)	COG0545(Anti-RNA polymerase sigma 70 factor)	INFORMATION STORAGE AND PROCESSING	K03772	fkpA	FKBP-type peptidyl-prolyl cis-trans isomerase FkpA [EC:5.2.1.8]				PF01346.15(FKBP_N:Domain amino terminal to FKBP-type peptidyl-prolyl isomerase); PF00254.25(FKBP_C:FKBP-type peptidyl-prolyl cis-trans isomerase)	GO:0006457(biological_process:protein folding); GO:0003755(molecular_function:peptidyl-prolyl cis-trans isomerase activity)	GO:0009987;GO:0003824	WP_007378902.1(FKBP-type peptidyl-prolyl cis-trans isomerase [Pseudoalteromonas])	sp|O08437|FKBA_AERHY(FKBP-type peptidyl-prolyl cis-trans isomerase FkpA OS=Aeromonas hydrophila OX=644 GN=fkpA PE=3 SV=1)	-1.26538	2.82108e-08
D172_RS01880	zapA	ALQ06908.1	cell division protein ZapA	NZ_CP013138.1	448999	449304	-	COG3027(S:Function unknown)	COG3027(Activator of cell division through the inhibition of FtsZ GTPase activity, therefore promoting FtsZ assembly into bundles of protofilaments necessary for the formation of the division Z ring. It is recruited early at mid-cell but it is not essential for cell division (By similarity))	POORLY CHARACTERIZED	K09888	zapA	cell division protein ZapA				PF05164.10(ZapA:Cell division protein ZapA)	GO:0005737(cellular_component:cytoplasm); GO:0051301(biological_process:cell division); GO:0007049(biological_process:cell cycle)	GO:0009987;GO:0044464	WP_033038195.1(cell division protein ZapA [Pseudoalteromonas sp. S3431])		-1.26302	0.000800376
D172_RS09210	nrdA	ALQ08221.1	ribonucleoside-diphosphate reductase subunit alpha	NZ_CP013138.1	2136892	2139174	+	COG0209(F:Nucleotide transport and metabolism)	COG0209(Provides the precursors necessary for DNA synthesis. Catalyzes the biosynthesis of deoxyribonucleotides from the corresponding ribonucleotides (By similarity))	METABOLISM	K00525	nrdA	ribonucleoside-diphosphate reductase alpha chain [EC:1.17.4.1]	map00240(Pyrimidine metabolism); map00230(Purine metabolism)	Metabolism;Metabolism	Nucleotide metabolism;Nucleotide metabolism	PF02867.12(Ribonuc_red_lgC:Ribonucleotide reductase, barrel domain); PF03477.13(ATP-cone:ATP cone domain); PF00317.18(Ribonuc_red_lgN:Ribonucleotide reductase, all-alpha domain)	GO:0004748(molecular_function:ribonucleoside-diphosphate reductase activity, thioredoxin disulfide as acceptor); GO:0006260(biological_process:DNA replication); GO:0005524(molecular_function:ATP binding)	GO:0005488;GO:0009987;GO:0003824;GO:0008152	WP_007376604.1(ribonucleoside-diphosphate reductase subunit alpha [Pseudoalteromonas sp. Bsw20308])	sp|P00452|RIR1_ECOLI(Ribonucleoside-diphosphate reductase 1 subunit alpha OS=Escherichia coli (strain K12) OX=83333 GN=nrdA PE=1 SV=2)	-1.2627	2.66705e-10
D172_RS14465	phoR	ALQ09147.1	phosphate regulon sensor histidine kinase PhoR	NZ_CP013138.1	3266060	3267367	-	ENOG410XNMH(P:Inorganic ion transport and metabolism)	ENOG410XNMH(phosphate abc transporter)	METABOLISM	K07636	phoR	two-component system, OmpR family, phosphate regulon sensor histidine kinase PhoR [EC:2.7.13.3]	map02020(Two-component system)	Environmental Information Processing	Signal transduction	PF11808.5(DUF3329:Domain of unknown function (DUF3329)); PF02518.23(HATPase_c:Histidine kinase-, DNA gyrase B-, and HSP90-like ATPase); PF00512.22(HisKA:His Kinase A (phospho-acceptor) domain); PF13581.3(HATPase_c_2:Histidine kinase-like ATPase domain); PF13589.3(HATPase_c_3:Histidine kinase-, DNA gyrase B-, and HSP90-like ATPase); PF13188.4(PAS_8:PAS domain)	GO:0000155(molecular_function:phosphorelay sensor kinase activity); GO:0016021(cellular_component:integral component of membrane); GO:0004721(molecular_function:phosphoprotein phosphatase activity); GO:0005524(molecular_function:ATP binding); GO:0005622(cellular_component:intracellular)	GO:0003824;GO:0044464;GO:0044425;GO:0005488	WP_007377490.1(two-component system sensor histidine kinase PhoR [Pseudoalteromonas])	sp|P45608|PHOR_KLEPN(Phosphate regulon sensor protein PhoR OS=Klebsiella pneumoniae OX=573 GN=phoR PE=3 SV=1)	-1.25678	0.000119403
D172_RS03265		ALQ07161.1	hypothetical protein	NZ_CP013138.1	750830	751540	+										PF01234.14(NNMT_PNMT_TEMT:NNMT/PNMT/TEMT family)	GO:0008168(molecular_function:methyltransferase activity)	GO:0003824	WP_033023952.1(hypothetical protein [Pseudoalteromonas sp. Bsw20308])		-1.24217	0.000601871
D172_RS13235	putP		sodium/proline symporter PutP	NZ_CP013138.1	3003759	3005279	-	COG0591(S:Function unknown)	COG0591(YebG family)	POORLY CHARACTERIZED	K03307		solute:Na+ symporter, SSS family				PF00474.14(SSF:Sodium:solute symporter family)	GO:0031402(molecular_function:sodium ion binding); GO:0016021(cellular_component:integral component of membrane); GO:0005298(molecular_function:proline:sodium symporter activity); GO:0015824(biological_process:proline transport); GO:0005886(cellular_component:plasma membrane)	GO:0044464;GO:0005488;GO:0016020;GO:0005215;GO:0051179;GO:0044425	WP_058230557.1(sodium/proline symporter PutP [Pseudoalteromonas sp. Bsw20308])	sp|O06493|OPUE_BACSU(Osmoregulated proline transporter OpuE OS=Bacillus subtilis (strain 168) OX=224308 GN=opuE PE=1 SV=1)	-1.23992	2.13549e-10
D172_RS01045	rplD	ALQ06751.1	50S ribosomal protein L4	NZ_CP013138.1	252888	253493	+	COG0088(J:Translation, ribosomal structure and biogenesis)	COG0088(One of the primary rRNA binding proteins, this protein initially binds near the 5'-end of the 23S rRNA. It is important during the early stages of 50S assembly. It makes multiple contacts with different domains of the 23S rRNA in the assembled 50S subunit and ribosome (By similarity))	INFORMATION STORAGE AND PROCESSING	K02926	rplD	large subunit ribosomal protein L4	map03010(Ribosome)	Genetic Information Processing	Translation	PF00573.19(Ribosomal_L4:Ribosomal protein L4/L1 family)	GO:0003735(molecular_function:structural constituent of ribosome); GO:0006412(biological_process:translation); GO:0005840(cellular_component:ribosome); GO:0019843(molecular_function:rRNA binding)	GO:0044464;GO:0005488;GO:0043226;GO:0005198;GO:0032991;GO:0009987;GO:0008152	WP_002957897.1(50S ribosomal protein L4 [Pseudoalteromonas])	sp|Q3IF24|RL4_PSEHT(50S ribosomal protein L4 OS=Pseudoalteromonas haloplanktis (strain TAC 125) OX=326442 GN=rplD PE=3 SV=1)	-1.2358	2.57832e-05
D172_RS05700		ALQ07614.1	SDR family oxidoreductase	NZ_CP013138.1	1334828	1335463	-	COG0702(G:Carbohydrate transport and metabolism); COG0702(M:Cell wall/membrane/envelope biogenesis)	COG0702(epimerase dehydratase); COG0702(epimerase dehydratase)	METABOLISM;CELLULAR PROCESSES AND SIGNALING							PF13460.3(NAD_binding_10:NAD(P)H-binding); PF05368.10(NmrA:NmrA-like family); PF01370.18(Epimerase:NAD dependent epimerase/dehydratase family)			WP_007377715.1(SDR family NAD(P)-dependent oxidoreductase [Pseudoalteromonas sp. Bsw20308])	sp|O07609|YHFK_BACSU(Uncharacterized sugar epimerase YhfK OS=Bacillus subtilis (strain 168) OX=224308 GN=yhfK PE=2 SV=1)	-1.23212	1.46768e-08
D172_RS18955		ALQ10160.1	hypothetical protein	NZ_CP013139.1	387266	388144	+	ENOG410YFMW(S:Function unknown)	ENOG410YFMW(-)	POORLY CHARACTERIZED							PF12974.4(Phosphonate-bd:ABC transporter, phosphonate, periplasmic substrate-binding protein)			KDC55564.1(hypothetical protein DO88_02945 [Pseudoalteromonas sp. S3431])		-1.23204	0.0035934
D172_RS17605	tssG	ALQ09911.1	type VI secretion system baseplate subunit TssG	NZ_CP013139.1	78354	79343	+	COG3520(S:Function unknown)	COG3520(type VI secretion protein, VC_A0111 family)	POORLY CHARACTERIZED	K11895	impH	type VI secretion system protein ImpH	map02025(Biofilm formation - Pseudomonas aeruginosa)	Cellular Processes	Cellular community - prokaryotes	PF06996.8(T6SS_VasB:Type VI secretion, VasB, ImpH, VC_A0111)			WP_007377088.1(type VI secretion system baseplate subunit TssG [Pseudoalteromonas sp. Bsw20308])		-1.22857	9.64001e-05
D172_RS10605		ALQ08474.1	hypothetical protein	NZ_CP013138.1	2463937	2464263	+	ENOG410Z09I(S:Function unknown)	ENOG410Z09I(-)	POORLY CHARACTERIZED							PF16083.2(Phage_holin_3_3:LydA holin phage, holin superfamily III)	GO:0016021(cellular_component:integral component of membrane)	GO:0044425	WP_007378152.1(hypothetical protein [Pseudoalteromonas sp. Bsw20308])		-1.22572	0.00762078
D172_RS12130		ALQ08726.1	hypothetical protein	NZ_CP013138.1	2768694	2769221	-													WP_007378262.1(hypothetical protein [Pseudoalteromonas sp. Bsw20308])		-1.2187	0.0101423
D172_RS08095		ALQ08021.1	cupin domain-containing protein	NZ_CP013138.1	1890786	1891931	-	COG2850(S:Function unknown)	COG2850(Cupin 4 family protein)	POORLY CHARACTERIZED	K18850	ycfD	50S ribosomal protein L16 3-hydroxylase [EC:1.14.11.47]				PF08007.9(Cupin_4:Cupin superfamily protein); PF00190.19(Cupin_1:Cupin); PF13621.3(Cupin_8:Cupin-like domain); PF02311.16(AraC_binding:AraC-like ligand binding domain)			WP_007375705.1(cupin domain-containing protein [Pseudoalteromonas sp. Bsw20308])	sp|P27431|ROXA_ECOLI(50S ribosomal protein L16 3-hydroxylase OS=Escherichia coli (strain K12) OX=83333 GN=roxA PE=1 SV=2)	-1.21609	5.99589e-08
D172_RS19290		ALQ10221.1	hypothetical protein	NZ_CP013139.1	467690	468343	-	ENOG410YC2N(S:Function unknown); ENOG41124NE(S:Function unknown)	ENOG410YC2N(-); ENOG41124NE(-)	POORLY CHARACTERIZED;POORLY CHARACTERIZED										WP_007378679.1(hypothetical protein [Pseudoalteromonas])		-1.21436	0.000858538
D172_RS17200		ALQ09643.1	hypothetical protein	NZ_CP013138.1	3913406	3913927	+	ENOG410XY6G(S:Function unknown)	ENOG410XY6G(-)	POORLY CHARACTERIZED										WP_007377912.1(hypothetical protein [Pseudoalteromonas sp. Bsw20308])		-1.21276	0.000143654
D172_RS12360		ALQ08769.1	DUF2059 domain-containing protein	NZ_CP013138.1	2815177	2815674	-	COG3184(S:Function unknown)	COG3184(Uncharacterized protein conserved in bacteria (DUF2059))	POORLY CHARACTERIZED	K09924		uncharacterized protein				PF09832.6(DUF2059:Uncharacterized protein conserved in bacteria (DUF2059))			WP_007378491.1(DUF2059 domain-containing protein [Pseudoalteromonas])		-1.20497	0.00149443
D172_RS05550	gshA	ALQ07589.1	glutamate--cysteine ligase	NZ_CP013138.1	1300072	1301649	+	COG2918(H:Coenzyme transport and metabolism)	COG2918(glutamate--cysteine ligase)	METABOLISM	K01919	gshA	glutamate--cysteine ligase [EC:6.3.2.2]	map00270(Cysteine and methionine metabolism); map00480(Glutathione metabolism)	Metabolism;Metabolism	Amino acid metabolism;Metabolism of other amino acids	PF04262.11(Glu_cys_ligase:Glutamate-cysteine ligase)	GO:0006750(biological_process:glutathione biosynthetic process); GO:0004357(molecular_function:glutamate-cysteine ligase activity); GO:0005524(molecular_function:ATP binding)	GO:0005488;GO:0009987;GO:0008152;GO:0003824	WP_007378362.1(glutamate--cysteine ligase [Pseudoalteromonas sp. Bsw20308])	sp|Q3IEB7|GSH1_PSEHT(Glutamate--cysteine ligase OS=Pseudoalteromonas haloplanktis (strain TAC 125) OX=326442 GN=gshA PE=3 SV=1)	-1.20378	5.03201e-10
D172_RS17535	tagH	ALQ09897.1	type VI secretion system-associated FHA domain protein TagH	NZ_CP013139.1	60962	62218	+	COG3456(T:Signal transduction mechanisms)	COG3456(fha domain-containing protein)	CELLULAR PROCESSES AND SIGNALING	K11894	impI	type VI secretion system protein ImpI				PF00498.23(FHA:FHA domain); PF16697.2(Yop-YscD_cpl:Inner membrane component of T3SS, cytoplasmic domain)			WP_007377102.1(type VI secretion system-associated FHA domain protein TagH [Pseudoalteromonas sp. Bsw20308])		-1.20249	8.15725e-10
D172_RS03795		ALQ07257.1	AAA family ATPase	NZ_CP013138.1	889679	891190	+	ENOG410YDKR(S:Function unknown)	ENOG410YDKR(-)	POORLY CHARACTERIZED							PF13175.3(AAA_15:AAA ATPase domain); PF13304.3(AAA_21:AAA domain, putative AbiEii toxin, Type IV TA system); PF02463.16(SMC_N:RecF/RecN/SMC N terminal domain)	GO:0004519(molecular_function:endonuclease activity)	GO:0003824	WP_007378842.1(hypothetical protein [Pseudoalteromonas sp. Bsw20308])		-1.20224	0.0346596
D172_RS10465		ALQ08448.1	sodium:proton antiporter	NZ_CP013138.1	2438142	2439392	-	COG0025(S:Function unknown)	COG0025(-)	POORLY CHARACTERIZED	K03316		monovalent cation:H+ antiporter, CPA1 family				PF00999.18(Na_H_Exchanger:Sodium/hydrogen exchanger family)			WP_007375499.1(sodium:proton antiporter [Pseudoalteromonas sp. Bsw20308])	sp|G3XD29|NHAP_PSEAE(Na(+)/H(+) antiporter NhaP OS=Pseudomonas aeruginosa (strain ATCC 15692 / DSM 22644 / CIP 104116 / JCM 14847 / LMG 12228 / 1C / PRS 101 / PAO1) OX=208964 GN=nhaP PE=1 SV=1)	-1.20022	1.7172e-05
D172_RS18335	kduD	ALQ10576.1	SDR family oxidoreductase	NZ_CP013139.1	239138	239902	+	ENOG410XNW1(S:Function unknown)	ENOG410XNW1()-reductase)	POORLY CHARACTERIZED	K00065	kduD	2-dehydro-3-deoxy-D-gluconate 5-dehydrogenase [EC:1.1.1.127]	map00040(Pentose and glucuronate interconversions)	Metabolism	Carbohydrate metabolism	PF13561.3(adh_short_C2:Enoyl-(Acyl carrier protein) reductase); PF00106.22(adh_short:short chain dehydrogenase); PF08659.7(KR:KR domain)			WP_007377227.1(KR domain-containing protein [Pseudoalteromonas sp. Bsw20308])	sp|P50842|KDUD_BACSU(2-dehydro-3-deoxy-D-gluconate 5-dehydrogenase OS=Bacillus subtilis (strain 168) OX=224308 GN=kduD PE=2 SV=1)	-1.19867	0.00255775
D172_RS08320	sufS	ALQ09744.1	SufS family cysteine desulfurase	NZ_CP013138.1	1941243	1942469	-	COG0520(S:Function unknown)	COG0520(Fe-S metabolism associated)	POORLY CHARACTERIZED	K11717	sufS	cysteine desulfurase / selenocysteine lyase [EC:2.8.1.7 4.4.1.16]	map00450(Selenocompound metabolism)	Metabolism	Metabolism of other amino acids	PF00266.16(Aminotran_5:Aminotransferase class-V)	GO:0006534(biological_process:cysteine metabolic process); GO:0031071(molecular_function:cysteine desulfurase activity); GO:0030170(molecular_function:pyridoxal phosphate binding)	GO:0005488;GO:0009987;GO:0003824;GO:0008152	WP_033023176.1(SufS family cysteine desulfurase [Pseudoalteromonas])	sp|Q9K7A0|CSD_BACHD(Probable cysteine desulfurase OS=Bacillus halodurans (strain ATCC BAA-125 / DSM 18197 / FERM 7344 / JCM 9153 / C-125) OX=272558 GN=csd PE=3 SV=2)	-1.19839	0.000138514
D172_RS18740		ALQ10119.1	alpha/beta fold hydrolase	NZ_CP013139.1	335671	336579	+	ENOG410Z0Z5(S:Function unknown)	ENOG410Z0Z5(alpha beta hydrolase fold)	POORLY CHARACTERIZED							PF12146.5(Hydrolase_4:Serine aminopeptidase, S33); PF00561.17(Abhydrolase_1:alpha/beta hydrolase fold); PF12697.4(Abhydrolase_6:Alpha/beta hydrolase family)			WP_007375586.1(esterase/lipase/thioesterase [Pseudoalteromonas sp. Bsw20308])		-1.19742	0.000158755
D172_RS06325		ALQ07719.1	PH domain-containing protein	NZ_CP013138.1	1467594	1467968	+	ENOG4111UJ8(S:Function unknown)	ENOG4111UJ8(Pfam:DUF1696)	POORLY CHARACTERIZED							PF08000.8(bPH_1:Bacterial PH domain); PF14470.3(bPH_3:Bacterial PH domain)	GO:0004386(molecular_function:helicase activity)	GO:0003824	WP_007377979.1(PH domain-containing protein [Pseudoalteromonas])	sp|O34593|YJQA_BACSU(Uncharacterized protein YjqA OS=Bacillus subtilis (strain 168) OX=224308 GN=yjqA PE=4 SV=1)	-1.19602	1.32833e-05
D172_RS00465	phoA	ALQ06650.1	alkaline phosphatase	NZ_CP013138.1	112736	114325	+	COG1785(K:Transcription)	COG1785(Cold shock protein)	INFORMATION STORAGE AND PROCESSING	K01077	phoA	alkaline phosphatase [EC:3.1.3.1]	map00730(Thiamine metabolism); map00627(Aminobenzoate degradation); map02020(Two-component system); map00790(Folate biosynthesis)	Metabolism;Metabolism;Environmental Information Processing;Metabolism	Metabolism of cofactors and vitamins;Xenobiotics biodegradation and metabolism;Signal transduction;Metabolism of cofactors and vitamins	PF00245.17(Alk_phosphatase:Alkaline phosphatase); PF01676.15(Metalloenzyme:Metalloenzyme superfamily)	GO:0016791(molecular_function:phosphatase activity)	GO:0003824	WP_007377379.1(alkaline phosphatase [Pseudoalteromonas sp. Bsw20308])	sp|P09487|PPBT_BOVIN(Alkaline phosphatase, tissue-nonspecific isozyme OS=Bos taurus OX=9913 GN=ALPL PE=1 SV=2)	-1.19262	0.00685405
D172_RS10520		ALQ08458.1	phage tail fiber protein	NZ_CP013138.1	2448298	2448873	-	ENOG410XRBJ(S:Function unknown)	ENOG410XRBJ(Tail fiber protein)	POORLY CHARACTERIZED							PF12571.5(DUF3751:Phage tail-collar fibre protein)			WP_007378134.1(phage tail fiber protein [Pseudoalteromonas sp. Bsw20308])	sp|P51735|FIB31_BPHC1(Probable tail fiber protein OS=Haemophilus phage HP1 (strain HP1c1) OX=1289570 PE=4 SV=1)	-1.18763	7.23628e-05
D172_RS05055	rpiB	ALQ07495.1	RpiB/LacA/LacB family sugar-phosphate isomerase	NZ_CP013138.1	1178800	1179432	-	COG0698(G:Carbohydrate transport and metabolism)	COG0698(Isomerase)	METABOLISM	K01808	rpiB	ribose 5-phosphate isomerase B [EC:5.3.1.6]	map00030(Pentose phosphate pathway); map00051(Fructose and mannose metabolism); map00710(Carbon fixation in photosynthetic organisms)	Metabolism;Metabolism;Metabolism	Carbohydrate metabolism;Carbohydrate metabolism;Energy metabolism	PF02502.15(LacAB_rpiB:Ribose/Galactose Isomerase); PF12408.5(DUF3666:Ribose-5-phosphate isomerase)	GO:0005975(biological_process:carbohydrate metabolic process); GO:0016853(molecular_function:isomerase activity)	GO:0003824;GO:0008152	WP_007376162.1(hypothetical protein [Pseudoalteromonas])		-1.18515	0.000291191
D172_RS18770	fabH	ALQ10124.1	ketoacyl-ACP synthase III	NZ_CP013139.1	343887	344966	-	COG0332(I:Lipid transport and metabolism)	COG0332(Catalyzes the condensation reaction of fatty acid synthesis by the addition to an acyl acceptor of two carbons from malonyl-ACP. Catalyzes the first condensation reaction which initiates fatty acid synthesis and may therefore play a role in governing the total rate of fatty acid production. Possesses both acetoacetyl-ACP synthase and acetyl transacylase activities. Its substrate specifici…	METABOLISM	K00648	fabH	3-oxoacyl-[acyl-carrier-protein] synthase III [EC:2.3.1.180]	map00061(Fatty acid biosynthesis)	Metabolism	Lipid metabolism	PF08541.7(ACP_syn_III_C:3-Oxoacyl-[acyl-carrier-protein (ACP)] synthase III C terminal); PF08545.7(ACP_syn_III:3-Oxoacyl-[acyl-carrier-protein (ACP)] synthase III); PF00108.20(Thiolase_N:Thiolase, N-terminal domain); PF08392.9(FAE1_CUT1_RppA:FAE1/Type III polyketide synthase-like protein)	GO:0006633(biological_process:fatty acid biosynthetic process); GO:0005737(cellular_component:cytoplasm); GO:0033818(molecular_function:beta-ketoacyl-acyl-carrier-protein synthase III activity); GO:0004315(molecular_function:3-oxoacyl-[acyl-carrier-protein] synthase activity)	GO:0009987;GO:0003824;GO:0008152;GO:0044464	WP_007375579.1(ketoacyl-ACP synthase III [Pseudoalteromonas sp. Bsw20308])	sp|Q3IBW0|FABH_PSEHT(3-oxoacyl-[acyl-carrier-protein] synthase 3 OS=Pseudoalteromonas haloplanktis (strain TAC 125) OX=326442 GN=fabH PE=3 SV=1)	-1.18492	5.83206e-08
D172_RS04440		ALQ07379.1	hypothetical protein	NZ_CP013138.1	1030273	1030638	+	ENOG410ZD8Z(S:Function unknown)	ENOG410ZD8Z(-)	POORLY CHARACTERIZED										WP_007377816.1(hypothetical protein [Pseudoalteromonas sp. Bsw20308])		-1.17875	0.00436285
D172_RS10515		ALQ08457.1	SUMF1/EgtB/PvdO family nonheme iron enzyme	NZ_CP013138.1	2447045	2448298	-	ENOG4111IZA(S:Function unknown)	ENOG4111IZA(-)	POORLY CHARACTERIZED							PF03781.13(FGE-sulfatase:Sulfatase-modifying factor enzyme 1)			WP_007378133.1(hypothetical protein [Pseudoalteromonas sp. Bsw20308])		-1.17648	2.51418e-05
D172_RS12675	pyrH	ALQ08821.1	UMP kinase	NZ_CP013138.1	2885341	2886090	-	COG0528(F:Nucleotide transport and metabolism)	COG0528(UMP kinase activity)	METABOLISM	K09903	pyrH	uridylate kinase [EC:2.7.4.22]	map00240(Pyrimidine metabolism)	Metabolism	Nucleotide metabolism	PF00696.25(AA_kinase:Amino acid kinase family)	GO:0033862(molecular_function:UMP kinase activity); GO:0005737(cellular_component:cytoplasm); GO:0044210(biological_process:'de novo' CTP biosynthetic process); GO:0005524(molecular_function:ATP binding); GO:0006221(biological_process:pyrimidine nucleotide biosynthetic process)	GO:0005488;GO:0003824;GO:0008152;GO:0009987;GO:0044464	WP_008133874.1(UMP kinase [Pseudoalteromonas])	sp|Q3IIX6|PYRH_PSEHT(Uridylate kinase OS=Pseudoalteromonas haloplanktis (strain TAC 125) OX=326442 GN=pyrH PE=3 SV=1)	-1.1763	1.43604e-07
D172_RS08110	mnmA	ALQ08024.1	tRNA 2-thiouridine(34) synthase MnmA	NZ_CP013138.1	1894023	1895123	-	COG0482(J:Translation, ribosomal structure and biogenesis)	COG0482(Catalyzes the 2-thiolation of uridine at the wobble position (U34) of tRNA, leading to the formation of s(2)U34 (By similarity))	INFORMATION STORAGE AND PROCESSING	K00566	mnmA	tRNA-uridine 2-sulfurtransferase [EC:2.8.1.13]	map04122(Sulfur relay system)	Genetic Information Processing	Folding, sorting and degradation	PF03054.13(tRNA_Me_trans:tRNA methyl transferase); PF02540.14(NAD_synthase:NAD synthase); PF02568.11(ThiI:Thiamine biosynthesis protein (ThiI)); PF00733.18(Asn_synthase:Asparagine synthase); PF06508.10(QueC:Queuosine biosynthesis protein QueC)	GO:0005737(cellular_component:cytoplasm); GO:0000049(molecular_function:tRNA binding); GO:0016783(molecular_function:sulfurtransferase activity); GO:0006400(biological_process:tRNA modification); GO:0008168(molecular_function:methyltransferase activity); GO:0005524(molecular_function:ATP binding)	GO:0005488;GO:0009987;GO:0003824;GO:0008152;GO:0044464	WP_007375708.1(tRNA 2-thiouridine(34) synthase MnmA [Pseudoalteromonas])	sp|Q3IH16|MNMA_PSEHT(tRNA-specific 2-thiouridylase MnmA OS=Pseudoalteromonas haloplanktis (strain TAC 125) OX=326442 GN=mnmA PE=3 SV=1)	-1.1757	2.06466e-07
D172_RS09130		ALQ08206.1	cyclic nucleotide-binding/CBS domain-containing protein	NZ_CP013138.1	2118431	2120326	-	COG2905(T:Signal transduction mechanisms)	COG2905(cbs domain and cyclic nucleotide-regulated nucleotidyltransferase)	CELLULAR PROCESSES AND SIGNALING	K07182		CBS domain-containing protein				PF03445.10(DUF294:Putative nucleotidyltransferase DUF294); PF10335.6(DUF294_C:Putative nucleotidyltransferase substrate binding domain); PF00571.25(CBS:CBS domain); PF00027.26(cNMP_binding:Cyclic nucleotide-binding domain)	GO:0008773(molecular_function:[protein-PII] uridylyltransferase activity)	GO:0003824	WP_007376591.1(cyclic nucleotide-binding/CBS domain-containing protein [Pseudoalteromonas sp. Bsw20308])	sp|Q58069|Y653_METJA(Uncharacterized protein MJ0653 OS=Methanocaldococcus jannaschii (strain ATCC 43067 / DSM 2661 / JAL-1 / JCM 10045 / NBRC 100440) OX=243232 GN=MJ0653 PE=4 SV=1)	-1.16756	1.71273e-06
D172_RS17760	csgG	ALQ09937.1	transporter	NZ_CP013139.1	112895	113668	-	COG1462(M:Cell wall/membrane/envelope biogenesis)	COG1462(Curli production assembly transport component CsgG)	CELLULAR PROCESSES AND SIGNALING	K06214	csgG	curli production assembly/transport component CsgG				PF03783.11(CsgG:Curli production assembly/transport component CsgG)	GO:0030288(cellular_component:outer membrane-bounded periplasmic space)	GO:0044464	WP_007378428.1(transporter [Pseudoalteromonas])	sp|P0A205|CSGG_SALTI(Curli production assembly/transport component CsgG OS=Salmonella typhi OX=90370 GN=csgG PE=3 SV=1)	-1.16254	1.05907e-06
D172_RS15210		ALQ09284.1	ABC transporter ATP-binding protein	NZ_CP013138.1	3443313	3443999	+	COG1136(F:Nucleotide transport and metabolism)	COG1136(SAICAR synthetase)	METABOLISM	K02003		putative ABC transport system ATP-binding protein				PF00005.24(ABC_tran:ABC transporter); PF13304.3(AAA_21:AAA domain, putative AbiEii toxin, Type IV TA system); PF13191.3(AAA_16:AAA ATPase domain); PF13555.3(AAA_29:P-loop containing region of AAA domain); PF02463.16(SMC_N:RecF/RecN/SMC N terminal domain)	GO:0016887(molecular_function:ATPase activity); GO:0005524(molecular_function:ATP binding)	GO:0005488;GO:0003824	WP_007376772.1(ABC transporter ATP-binding protein [Pseudoalteromonas])	sp|Q4FTM3|LOLD_PSYA2(Lipoprotein-releasing system ATP-binding protein LolD OS=Psychrobacter arcticus (strain DSM 17307 / 273-4) OX=259536 GN=lolD PE=3 SV=1)	-1.16248	0.000322607
D172_RS18440		ALQ10579.1	hypothetical protein	NZ_CP013139.1	266885	267289	+	ENOG4112B2U(S:Function unknown)	ENOG4112B2U(-)	POORLY CHARACTERIZED										WP_007375644.1(hypothetical protein [Pseudoalteromonas])		-1.15531	0.00598527
D172_RS14075		ALQ09080.1	LysR family transcriptional regulator	NZ_CP013138.1	3172554	3173438	+	ENOG4111I4X(K:Transcription); ENOG410YE6G(K:Transcription)	ENOG4111I4X(Transcriptional regulator); ENOG410YE6G(transcriptional regulator, lysr family)	INFORMATION STORAGE AND PROCESSING;INFORMATION STORAGE AND PROCESSING							PF00126.24(HTH_1:Bacterial regulatory helix-turn-helix protein, lysR family); PF03466.17(LysR_substrate:LysR substrate binding domain)	GO:0003700(molecular_function:transcription factor activity, sequence-specific DNA binding); GO:0006351(biological_process:transcription, DNA-templated); GO:0003677(molecular_function:DNA binding)	GO:0005488;GO:0140110;GO:0009987;GO:0008152	WP_007377864.1(LysR family transcriptional regulator [Pseudoalteromonas])	sp|P44418|OXYR_HAEIN(Hydrogen peroxide-inducible genes activator OS=Haemophilus influenzae (strain ATCC 51907 / DSM 11121 / KW20 / Rd) OX=71421 GN=oxyR PE=3 SV=1)	-1.15439	1.07319e-06
D172_RS01680	fxsA	ALQ06871.1	FxsA family protein	NZ_CP013138.1	403932	404408	-	COG3030(S:Function unknown)	COG3030(fxsa cytoplasmic membrane protein)	POORLY CHARACTERIZED	K07113	fxsA	UPF0716 protein FxsA				PF04186.10(FxsA:FxsA cytoplasmic membrane protein)	GO:0016021(cellular_component:integral component of membrane)	GO:0044425	WP_007375929.1(FxsA protein [Pseudoalteromonas sp. Bsw20308])	sp|P37147|FXSA_ECOLI(UPF0716 protein FxsA OS=Escherichia coli (strain K12) OX=83333 GN=fxsA PE=1 SV=2)	-1.15383	0.000249436
D172_RS19965	exbD	ALQ10345.1	biopolymer transporter ExbD	NZ_CP013139.1	625757	626167	+	COG0848(U:Intracellular trafficking, secretion, and vesicular transport)	COG0848(Biopolymer transport protein exbD tolR)	CELLULAR PROCESSES AND SIGNALING	K03559	exbD	biopolymer transport protein ExbD				PF02472.13(ExbD:Biopolymer transport protein ExbD/TolR)	GO:0015031(biological_process:protein transport); GO:0022857(molecular_function:transmembrane transporter activity); GO:0016021(cellular_component:integral component of membrane); GO:0005886(cellular_component:plasma membrane)	GO:0016020;GO:0005215;GO:0051179;GO:0044464;GO:0044425	WP_007377599.1(biopolymer transporter ExbD [Pseudoalteromonas])	sp|Q9ZHV9|EXBD2_VIBCH(Biopolymer transport protein exbD2 OS=Vibrio cholerae serotype O1 (strain ATCC 39315 / El Tor Inaba N16961) OX=243277 GN=exbD2 PE=3 SV=1)	-1.15154	0.00586344
D172_RS06940	rpoE	ALQ07811.1	RNA polymerase sigma factor	NZ_CP013138.1	1611664	1612236	+	COG1595(S:Function unknown); ENOG410YNCR(K:Transcription)	COG1595(Protein of unknown function (DUF2937)); ENOG410YNCR(RNA polymerase sigma-24 subunit, ECF subfamily)	POORLY CHARACTERIZED;INFORMATION STORAGE AND PROCESSING	K03088	rpoE	RNA polymerase sigma-70 factor, ECF subfamily				PF08281.9(Sigma70_r4_2:Sigma-70, region 4); PF04542.11(Sigma70_r2:Sigma-70 region 2); PF04545.13(Sigma70_r4:Sigma-70, region 4); PF00196.16(GerE:Bacterial regulatory proteins, luxR family); PF14493.3(HTH_40:Helix-turn-helix domain)	GO:0003700(molecular_function:transcription factor activity, sequence-specific DNA binding); GO:0003677(molecular_function:DNA binding); GO:0006352(biological_process:DNA-templated transcription, initiation); GO:0016987(molecular_function:sigma factor activity)	GO:0005488;GO:0140110;GO:0009987;GO:0008152	WP_007375285.1(RNA polymerase sigma factor [Pseudoalteromonas])		-1.14879	2.69929e-05
D172_RS08975		ALQ08178.1	AAA family ATPase	NZ_CP013138.1	2081689	2083452	-	ENOG410Z1KF(S:Function unknown); ENOG410ZVVM(S:Function unknown)	ENOG410Z1KF(ATP-dependent endonuclease of the OLD); ENOG410ZVVM(ATP-dependent old family endonuclease)	POORLY CHARACTERIZED;POORLY CHARACTERIZED							PF13175.3(AAA_15:AAA ATPase domain); PF13304.3(AAA_21:AAA domain, putative AbiEii toxin, Type IV TA system); PF02463.16(SMC_N:RecF/RecN/SMC N terminal domain); PF13476.3(AAA_23:AAA domain)			WP_007376560.1(ATP-dependent OLD family endonuclease [Pseudoalteromonas sp. Bsw20308])	sp|P13520|VOLD_BPP2(Overcoming lysogenization defect protein OS=Escherichia phage P2 OX=10679 GN=old PE=4 SV=2)	-1.14842	9.25733e-09
D172_RS08605		ALQ08113.1	hypothetical protein	NZ_CP013138.1	2006245	2007117	+													WP_007379101.1(hypothetical protein [Pseudoalteromonas sp. Bsw20308])		-1.14438	0.00145364
D172_RS06740		ALQ07773.1	TonB-dependent receptor	NZ_CP013138.1	1557715	1560678	-	ENOG410ZMPP(P:Inorganic ion transport and metabolism); ENOG410XNN9(P:Inorganic ion transport and metabolism)	ENOG410ZMPP(TonB dependent receptor); ENOG410XNN9(tonB-dependent Receptor)	METABOLISM;METABOLISM							PF00593.21(TonB_dep_Rec:TonB dependent receptor); PF07715.12(Plug:TonB-dependent Receptor Plug Domain)	GO:0016021(cellular_component:integral component of membrane); GO:0009279(cellular_component:cell outer membrane)	GO:0016020;GO:0044464;GO:0044425	WP_007375321.1(TonB-dependent receptor [Pseudoalteromonas sp. Bsw20308])		-1.14187	1.72392e-05
D172_RS11425			DUF4071 domain-containing protein	NZ_CP013138.1	2640003	2640533	-	ENOG41124T1(S:Function unknown)	ENOG41124T1(-)	POORLY CHARACTERIZED										WP_104400237.1(DUF4071 domain-containing protein [Vibrio penaeicida])		-1.14017	0.00172096
D172_RS20210		ALQ10392.1	hypothetical protein	NZ_CP013139.1	674199	675413	-	ENOG410YFNH(S:Function unknown)	ENOG410YFNH(Replication Protein)	POORLY CHARACTERIZED										WP_007378807.1(hypothetical protein [Pseudoalteromonas])		-1.13849	5.47707e-07
D172_RS04585		ALQ07407.1	DUF1653 domain-containing protein	NZ_CP013138.1	1064163	1064402	-	COG4728(S:Function unknown)	COG4728(Protein of unknown function (DUF1653))	POORLY CHARACTERIZED							PF07866.8(DUF1653:Protein of unknown function (DUF1653))			WP_007376065.1(DUF1653 domain-containing protein [Pseudoalteromonas sp. Bsw20308])		-1.13643	0.048845
D172_RS09620	lolC_E	ALQ09767.1	lipoprotein-releasing ABC transporter permease subunit	NZ_CP013138.1	2244647	2245864	-	COG4591(M:Cell wall/membrane/envelope biogenesis)	COG4591(lipoprotein releasing system transmembrane protein)	CELLULAR PROCESSES AND SIGNALING	K09808	lolC_E	lipoprotein-releasing system permease protein	map02010(ABC transporters)	Environmental Information Processing	Membrane transport	PF02687.18(FtsX:FtsX-like permease family); PF12704.4(MacB_PCD:MacB-like periplasmic core domain)	GO:0016021(cellular_component:integral component of membrane); GO:0051301(biological_process:cell division); GO:0042954(molecular_function:lipoprotein transporter activity); GO:0005886(cellular_component:plasma membrane)	GO:0016020;GO:0005215;GO:0009987;GO:0044464;GO:0044425	WP_007375331.1(lipoprotein-releasing ABC transporter permease subunit [Pseudoalteromonas sp. Bsw20308])	sp|P0ADC5|LOLC_ECO57(Lipoprotein-releasing system transmembrane protein LolC OS=Escherichia coli O157:H7 OX=83334 GN=lolC PE=3 SV=1)	-1.13627	5.67466e-06
D172_RS01170	typA	ALQ06775.1	translational GTPase TypA	NZ_CP013138.1	276175	277998	+	COG1217(T:Signal transduction mechanisms)	COG1217(gtp-binding protein typa)	CELLULAR PROCESSES AND SIGNALING	K06207	typA	GTP-binding protein				PF00009.24(GTP_EFTU:Elongation factor Tu GTP binding domain); PF00679.21(EFG_C:Elongation factor G C-terminus); PF03144.22(GTP_EFTU_D2:Elongation factor Tu domain 2); PF01926.20(MMR_HSR1:50S ribosome-binding GTPase)	GO:0003924(molecular_function:GTPase activity); GO:0005525(molecular_function:GTP binding)	GO:0005488;GO:0003824	WP_007376210.1(translational GTPase TypA [Pseudoalteromonas])	sp|P0A3B2|TYPA_ECO27(GTP-binding protein TypA/BipA OS=Escherichia coli O127:H6 (strain E2348/69 / EPEC) OX=574521 GN=typA PE=3 SV=1)	-1.13523	1.09577e-07
D172_RS19570		ALQ10269.1	hypothetical protein	NZ_CP013139.1	532755	534215	-											GO:0016021(cellular_component:integral component of membrane)	GO:0044425	WP_007376339.1(hypothetical protein [Pseudoalteromonas sp. Bsw20308])		-1.13445	3.32965e-06
D172_RS20205	tus	ALQ10391.1	DNA replication terminus site-binding protein	NZ_CP013139.1	673256	674131	+	ENOG410XSWR(L:Replication, recombination and repair)	ENOG410XSWR(Trans-acting protein required for termination of DNA replication. Binds to DNA replication terminator sequences (terA to terF) to prevent the passage of replication forks. The termination efficiency will be affected by the affinity of this protein for the terminator sequence (By similarity))	INFORMATION STORAGE AND PROCESSING	K10748	tus	DNA replication terminus site-binding protein				PF05472.8(Ter:DNA replication terminus site-binding protein (Ter protein))	GO:0005737(cellular_component:cytoplasm); GO:0006274(biological_process:DNA replication termination); GO:0003677(molecular_function:DNA binding)	GO:0005488;GO:0009987;GO:0008152;GO:0044464	WP_007378806.1(DNA replication terminus site-binding protein [Pseudoalteromonas])	sp|B5XRE3|TUS_KLEP3(DNA replication terminus site-binding protein OS=Klebsiella pneumoniae (strain 342) OX=507522 GN=tus PE=3 SV=1)	-1.12972	0.00626854
D172_RS09595		ALQ08285.1	AMP-binding protein	NZ_CP013138.1	2238556	2240289	+	COG0318(S:Function unknown)	COG0318(Protein of unknown function (DUF3010))	POORLY CHARACTERIZED	K00666		fatty-acyl-CoA synthase [EC:6.2.1.-]				PF00501.25(AMP-binding:AMP-binding enzyme); PF13193.3(AMP-binding_C:AMP-binding enzyme C-terminal domain)	GO:0003824(molecular_function:catalytic activity); GO:0102391(molecular_function:decanoate--CoA ligase activity); GO:0004467(molecular_function:long-chain fatty acid-CoA ligase activity); GO:0016874(molecular_function:ligase activity); GO:0008152(biological_process:metabolic process)	GO:0003824;GO:0008152	WP_007375327.1(AMP-binding protein [Pseudoalteromonas sp. Bsw20308])	sp|O31826|YNGI_BACSU(Putative acyl-CoA synthetase YngI OS=Bacillus subtilis (strain 168) OX=224308 GN=yngI PE=3 SV=1)	-1.12953	0.00706731
D172_RS08730	ggt	ALQ09752.1	gamma-glutamyltransferase	NZ_CP013138.1	2034355	2036127	+	COG0405(S:Function unknown)	COG0405(endonuclease exonuclease phosphatase)	POORLY CHARACTERIZED	K00681	ggt	gamma-glutamyltranspeptidase / glutathione hydrolase [EC:2.3.2.2 3.4.19.13]	map00460(Cyanoamino acid metabolism); map00480(Glutathione metabolism); map00430(Taurine and hypotaurine metabolism)	Metabolism;Metabolism;Metabolism	Metabolism of other amino acids;Metabolism of other amino acids;Metabolism of other amino acids	PF01019.18(G_glu_transpept:Gamma-glutamyltranspeptidase)	GO:0103068(molecular_function:leukotriene C4 gamma-glutamyl transferase activity); GO:0006751(biological_process:glutathione catabolic process); GO:0016740(molecular_function:transferase activity); GO:0036374(molecular_function:glutathione hydrolase activity); GO:0102953(molecular_function:hypoglycin A gamma-glutamyl transpeptidase activity)	GO:0009987;GO:0003824;GO:0008152	WP_033023692.1(gamma-glutamyltransferase [Pseudoalteromonas])	sp|P54422|GGT_BACSU(Glutathione hydrolase proenzyme OS=Bacillus subtilis (strain 168) OX=224308 GN=ggt PE=1 SV=1)	-1.11815	1.59638e-08
D172_RS21055	ndk	ALQ10551.1	nucleoside-diphosphate kinase	NZ_CP013139.1	883943	884374	-	COG0105(F:Nucleotide transport and metabolism)	COG0105(Major role in the synthesis of nucleoside triphosphates other than ATP. The ATP gamma phosphate is transferred to the NDP beta phosphate via a ping-pong mechanism, using a phosphorylated active-site intermediate (By similarity))	METABOLISM	K00940	ndk	nucleoside-diphosphate kinase [EC:2.7.4.6]	map00240(Pyrimidine metabolism); map04016(MAPK signaling pathway - plant); map00230(Purine metabolism)	Metabolism;Environmental Information Processing;Metabolism	Nucleotide metabolism;Signal transduction;Nucleotide metabolism	PF00334.16(NDK:Nucleoside diphosphate kinase)	GO:0005737(cellular_component:cytoplasm); GO:0006228(biological_process:UTP biosynthetic process); GO:0006241(biological_process:CTP biosynthetic process); GO:0004550(molecular_function:nucleoside diphosphate kinase activity); GO:0005524(molecular_function:ATP binding); GO:0046872(molecular_function:metal ion binding); GO:0006183(biological_process:GTP biosynthetic process)	GO:0005488;GO:0003824;GO:0008152;GO:0009987;GO:0044464	WP_007377442.1(nucleoside-diphosphate kinase [Pseudoalteromonas])	sp|Q3ID15|NDK_PSEHT(Nucleoside diphosphate kinase OS=Pseudoalteromonas haloplanktis (strain TAC 125) OX=326442 GN=ndk PE=3 SV=1)	-1.11084	7.38102e-06
D172_RS19670	hupB	ALQ10289.1	HU family DNA-binding protein	NZ_CP013139.1	553374	553649	+	COG0776(L:Replication, recombination and repair)	COG0776(This protein is one of the two subunits of integration host factor, a specific DNA-binding protein that functions in genetic recombination as well as in transcriptional and translational control (By similarity))	INFORMATION STORAGE AND PROCESSING	K03530	hupB	DNA-binding protein HU-beta				PF00216.18(Bac_DNA_binding:Bacterial DNA-binding protein)	GO:0030261(biological_process:chromosome condensation); GO:0003677(molecular_function:DNA binding)	GO:0009987;GO:0071840;GO:0005488	WP_002962474.1(HU family DNA-binding protein [Pseudoalteromonas])	sp|P0A1R9|DBHB_SALTI(DNA-binding protein HU-beta OS=Salmonella typhi OX=90370 GN=hupB PE=3 SV=1)	-1.10975	5.67267e-07
D172_RS03910	priB	ALQ07280.1	primosomal replication protein N	NZ_CP013138.1	915418	915735	+	COG2965(L:Replication, recombination and repair)	COG2965(primosomal replication protein N)	INFORMATION STORAGE AND PROCESSING	K02686	priB	primosomal replication protein N	map03440(Homologous recombination)	Genetic Information Processing	Replication and repair	PF00436.22(SSB:Single-strand binding protein family); PF01336.22(tRNA_anti-codon:OB-fold nucleic acid binding domain)	GO:0006260(biological_process:DNA replication); GO:0030894(cellular_component:replisome); GO:0006269(biological_process:DNA replication, synthesis of RNA primer); GO:0003697(molecular_function:single-stranded DNA binding); GO:1990077(cellular_component:primosome complex)	GO:0005488;GO:0009987;GO:0008152;GO:0032991;GO:0044464;GO:0044422	WP_033015549.1(primosomal replication protein N [Pseudoalteromonas])	sp|Q7MYU8|PRIB_PHOLL(Primosomal replication protein N OS=Photorhabdus luminescens subsp. laumondii (strain DSM 15139 / CIP 105565 / TT01) OX=243265 GN=priB PE=3 SV=1)	-1.1094	0.000167577
D172_RS12915		ALQ08862.1	aspartate-semialdehyde dehydrogenase	NZ_CP013138.1	2938095	2939111	-	COG0136(N:Cell motility); COG0136(U:Intracellular trafficking, secretion, and vesicular transport)	COG0136(Pilus assembly protein); COG0136(Pilus assembly protein)	CELLULAR PROCESSES AND SIGNALING;CELLULAR PROCESSES AND SIGNALING							PF02774.15(Semialdhyde_dhC:Semialdehyde dehydrogenase, dimerisation domain); PF01118.21(Semialdhyde_dh:Semialdehyde dehydrogenase, NAD binding domain)	GO:0005737(cellular_component:cytoplasm); GO:0050661(molecular_function:NADP binding); GO:0051287(molecular_function:NAD binding); GO:0071266(biological_process:'de novo' L-methionine biosynthetic process); GO:0019877(biological_process:diaminopimelate biosynthetic process); GO:0009089(biological_process:lysine biosynthetic process via diaminopimelate); GO:0009088(biological_process:threonine bio…	GO:0005488;GO:0009987;GO:0008152;GO:0003824;GO:0044464	WP_007377758.1(aspartate-semialdehyde dehydrogenase [Pseudoalteromonas])	sp|Q56732|DHAS_SHESP(Aspartate-semialdehyde dehydrogenase OS=Shewanella sp. (strain DB6705) OX=126830 GN=asd PE=3 SV=1)	-1.10902	2.86312e-05
D172_RS19755		ALQ10306.1	DUF1289 domain-containing protein	NZ_CP013139.1	577493	577684	-	ENOG410ZD5Z(S:Function unknown)	ENOG410ZD5Z(Protein of unknown function (DUF1289))	POORLY CHARACTERIZED	K06938		uncharacterized protein				PF06945.10(DUF1289:Protein of unknown function (DUF1289))			WP_007376301.1(DUF1289 domain-containing protein [Pseudoalteromonas sp. Bsw20308])		-1.10555	0.0262986
D172_RS18420		ALQ10578.1	hypothetical protein	NZ_CP013139.1	263156	263560	+	ENOG4112B2U(S:Function unknown)	ENOG4112B2U(-)	POORLY CHARACTERIZED										WP_007375650.1(hypothetical protein [Pseudoalteromonas sp. Bsw20308])		-1.10439	6.74746e-05
D172_RS21275			helix-turn-helix domain-containing protein	NZ_CP013138.1	2474017	2474643	+	COG1974(S:Function unknown)	COG1974(-)	POORLY CHARACTERIZED							PF00717.20(Peptidase_S24:Peptidase S24-like); PF01381.19(HTH_3:Helix-turn-helix); PF12844.4(HTH_19:Helix-turn-helix domain); PF13560.3(HTH_31:Helix-turn-helix domain); PF13443.3(HTH_26:Cro/C1-type HTH DNA-binding domain); PF15731.2(MqsA_antitoxin:Antitoxin component of bacterial toxin-antitoxin system, MqsA)	GO:0043565(molecular_function:sequence-specific DNA binding)	GO:0005488	WP_007378168.1(helix-turn-helix domain-containing protein [Pseudoalteromonas])	sp|P75974|COHE_ECOLI(Prophage repressor CohE OS=Escherichia coli (strain K12) OX=83333 GN=cohE PE=4 SV=1)	-1.10246	0.000627326
D172_RS01275		ALQ06796.1	2OG-Fe dioxygenase family protein	NZ_CP013138.1	301892	302524	+	COG4340(S:Function unknown)	COG4340(Pfam:DUF2257)	POORLY CHARACTERIZED							PF10014.6(2OG-Fe_Oxy_2:2OG-Fe dioxygenase)			WP_007376232.1(hypothetical protein [Pseudoalteromonas])		-1.09628	0.0129576
D172_RS15860	pilQ	ALQ09404.1	type IV pilus secretin PilQ family protein	NZ_CP013138.1	3615745	3617838	-	COG4796(U:Intracellular trafficking, secretion, and vesicular transport)	COG4796(Type II and III secretion system protein)	CELLULAR PROCESSES AND SIGNALING	K02666	pilQ	type IV pilus assembly protein PilQ				PF00263.18(Secretin:Bacterial type II and III secretion system protein); PF03958.14(Secretin_N:Bacterial type II/III secretion system short domain); PF07660.11(STN:Secretin and TonB N terminus short domain); PF11741.5(AMIN:AMIN domain)	GO:0008565(molecular_function:protein transporter activity); GO:0009306(biological_process:protein secretion); GO:0009279(cellular_component:cell outer membrane)	GO:0016020;GO:0009987;GO:0005215;GO:0051179;GO:0044464	WP_033023843.1(type IV pilus secretin PilQ family protein [Pseudoalteromonas])	sp|P34750|PILQ_PSEAE(Fimbrial assembly protein PilQ OS=Pseudomonas aeruginosa (strain ATCC 15692 / DSM 22644 / CIP 104116 / JCM 14847 / LMG 12228 / 1C / PRS 101 / PAO1) OX=208964 GN=pilQ PE=3 SV=2)	-1.09331	4.33633e-08
D172_RS10210	phoP	ALQ08398.1	response regulator transcription factor	NZ_CP013138.1	2375737	2376411	+	ENOG4111FPD(S:Function unknown)	ENOG4111FPD(-)	POORLY CHARACTERIZED	K07660	phoP	two-component system, OmpR family, response regulator PhoP	map02020(Two-component system); map01503(Cationic antimicrobial peptide (CAMP) resistance)	Environmental Information Processing;Human Diseases	Signal transduction;Drug resistance: Antimicrobial	PF00072.21(Response_reg:Response regulator receiver domain); PF00486.25(Trans_reg_C:Transcriptional regulatory protein, C terminal)	GO:0000160(biological_process:phosphorelay signal transduction system); GO:0006355(biological_process:regulation of transcription, DNA-templated); GO:0006351(biological_process:transcription, DNA-templated); GO:0005622(cellular_component:intracellular); GO:0003677(molecular_function:DNA binding)	GO:0065007;GO:0009987;GO:0008152;GO:0044464;GO:0005488	WP_007375447.1(DNA-binding response regulator [Pseudoalteromonas])	sp|Q8CXZ9|PHOP_ECOL6(Transcriptional regulatory protein PhoP OS=Escherichia coli O6:H1 (strain CFT073 / ATCC 700928 / UPEC) OX=199310 GN=phoP PE=3 SV=1)	-1.09184	2.13154e-05
D172_RS13615		ALQ08994.1	exopolyphosphatase	NZ_CP013138.1	3079935	3080867	+	COG0618(S:Function unknown)	COG0618(phosphoesterase RecJ domain protein)	POORLY CHARACTERIZED										WP_007377501.1(exopolyphosphatase [Pseudoalteromonas])		-1.0918	3.30126e-08
D172_RS17525		ALQ09895.1	hypothetical protein	NZ_CP013139.1	57909	58256	-	ENOG410YQ0G(S:Function unknown); COG0515(S:Function unknown)	ENOG410YQ0G(PEGA domain); COG0515(PEGA domain)	POORLY CHARACTERIZED;POORLY CHARACTERIZED							PF08308.8(PEGA:PEGA domain)			WP_007377104.1(hypothetical protein [Pseudoalteromonas])		-1.09137	2.01619e-05
D172_RS10020	alaA	ALQ08363.1	pyridoxal phosphate-dependent aminotransferase	NZ_CP013138.1	2340751	2341968	-	COG0436(E:Amino acid transport and metabolism)	COG0436(aminotransferase)	METABOLISM	K14260	alaA	alanine-synthesizing transaminase [EC:2.6.1.66 2.6.1.2]	map00220(Arginine biosynthesis); map00250(Alanine, aspartate and glutamate metabolism); map00290(Valine, leucine and isoleucine biosynthesis)	Metabolism;Metabolism;Metabolism	Amino acid metabolism;Amino acid metabolism;Amino acid metabolism	PF00155.18(Aminotran_1_2:Aminotransferase class I and II); PF01041.14(DegT_DnrJ_EryC1:DegT/DnrJ/EryC1/StrS aminotransferase family)	GO:0008483(molecular_function:transaminase activity); GO:0009058(biological_process:biosynthetic process); GO:0004021(molecular_function:L-alanine:2-oxoglutarate aminotransferase activity); GO:0030170(molecular_function:pyridoxal phosphate binding)	GO:0003824;GO:0008152;GO:0005488	WP_007375409.1(pyridoxal phosphate-dependent aminotransferase [Pseudoalteromonas])	sp|P0A960|ALAA_ECOL6(Glutamate-pyruvate aminotransferase AlaA OS=Escherichia coli O6:H1 (strain CFT073 / ATCC 700928 / UPEC) OX=199310 GN=alaA PE=3 SV=1)	-1.09085	3.50104e-08
D172_RS10455		ALQ08446.1	hypothetical protein	NZ_CP013138.1	2435018	2436517	-	ENOG4111M6I(S:Function unknown); ENOG41124BB(S:Function unknown)	ENOG4111M6I(-); ENOG41124BB(-)	POORLY CHARACTERIZED;POORLY CHARACTERIZED										WP_007375497.1(hypothetical protein [Pseudoalteromonas sp. Bsw20308])		-1.0873	0.00224784
D172_RS10345	yjdF	ALQ08424.1	DUF2238 domain-containing protein	NZ_CP013138.1	2407803	2408396	-	COG3647(S:Function unknown)	COG3647(Membrane)	POORLY CHARACTERIZED	K08984	yjdF	putative membrane protein				PF09997.6(DUF2238:Predicted membrane protein (DUF2238))	GO:0016021(cellular_component:integral component of membrane)	GO:0044425	WP_007375475.1(DUF2238 domain-containing protein [Pseudoalteromonas])	sp|P39270|YJDF_ECOLI(Inner membrane protein YjdF OS=Escherichia coli (strain K12) OX=83333 GN=yjdF PE=1 SV=1)	-1.08627	0.00475552
D172_RS12685	rpsB	ALQ08823.1	30S ribosomal protein S2	NZ_CP013138.1	2887205	2887933	-	COG0052(J:Translation, ribosomal structure and biogenesis)	COG0052(30S ribosomal protein S2)	INFORMATION STORAGE AND PROCESSING	K02967	rpsB	small subunit ribosomal protein S2	map03010(Ribosome)	Genetic Information Processing	Translation	PF00318.17(Ribosomal_S2:Ribosomal protein S2)	GO:0003735(molecular_function:structural constituent of ribosome); GO:0006412(biological_process:translation); GO:0015935(cellular_component:small ribosomal subunit)	GO:0044464;GO:0005198;GO:0032991;GO:0009987;GO:0008152;GO:0044422	WP_007376819.1(30S ribosomal protein S2 [Pseudoalteromonas])	sp|Q3IIX4|RS2_PSEHT(30S ribosomal protein S2 OS=Pseudoalteromonas haloplanktis (strain TAC 125) OX=326442 GN=rpsB PE=3 SV=1)	-1.08105	7.66156e-06
D172_RS20805		ALQ10504.1	hypothetical protein	NZ_CP013139.1	818913	821882	+	ENOG410YS9X(T:Signal transduction mechanisms); ENOG410XRIS(S:Function unknown)	ENOG410YS9X(Histidine kinase); ENOG410XRIS(DNA mismatch repair)	CELLULAR PROCESSES AND SIGNALING;POORLY CHARACTERIZED							PF13589.3(HATPase_c_3:Histidine kinase-, DNA gyrase B-, and HSP90-like ATPase); PF02518.23(HATPase_c:Histidine kinase-, DNA gyrase B-, and HSP90-like ATPase); PF01442.15(Apolipoprotein:Apolipoprotein A1/A4/E domain)	GO:0016301(molecular_function:kinase activity)	GO:0003824	WP_007379008.1(hypothetical protein [Pseudoalteromonas sp. Bsw20308])		-1.07958	2.14869e-05
D172_RS12100		ALQ08720.1	RDD family protein	NZ_CP013138.1	2763304	2764314	-	COG1714(D:Cell cycle control, cell division, chromosome partitioning); COG1714(J:Translation, ribosomal structure and biogenesis); ENOG4111P0Y(S:Function unknown)	COG1714(Addiction module toxin, RelE StbE family); COG1714(Addiction module toxin, RelE StbE family); ENOG4111P0Y(rdd domain containing protein)	CELLULAR PROCESSES AND SIGNALING;INFORMATION STORAGE AND PROCESSING;POORLY CHARACTERIZED							PF06271.9(RDD:RDD family)	GO:0016021(cellular_component:integral component of membrane)	GO:0044425	WP_007378268.1(RDD family protein [Pseudoalteromonas sp. Bsw20308])		-1.07788	0.00750406
D172_RS04415		ALQ07375.1	hypothetical protein	NZ_CP013138.1	1024508	1025152	+	ENOG410Z2UC(S:Function unknown)	ENOG410Z2UC(-)	POORLY CHARACTERIZED								GO:0016021(cellular_component:integral component of membrane)	GO:0044425	WP_007377820.1(hypothetical protein [Pseudoalteromonas])		-1.0775	0.00769204
D172_RS17600	tssF	ALQ09910.1	type VI secretion system baseplate subunit TssF	NZ_CP013139.1	76531	78357	+	COG3519(S:Function unknown)	COG3519(type VI secretion protein)	POORLY CHARACTERIZED	K11896	impG	type VI secretion system protein ImpG				PF05947.9(T6SS_VipB:Type VI secretion system, ImpG, VasA, VC_A0110)			WP_007377089.1(type VI secretion system baseplate subunit TssF [Pseudoalteromonas sp. Bsw20308])		-1.07715	3.90619e-06
D172_RS19015		ALQ10171.1	thioesterase family protein	NZ_CP013139.1	407669	408484	-	COG1946(I:Lipid transport and metabolism)	COG1946(acyl-CoA thioesterase)	METABOLISM							PF13622.3(4HBT_3:Thioesterase-like superfamily)	GO:0006637(biological_process:acyl-CoA metabolic process); GO:0047617(molecular_function:acyl-CoA hydrolase activity)	GO:0009987;GO:0003824;GO:0008152	WP_007375532.1(thioesterase family protein [Pseudoalteromonas sp. Bsw20308])		-1.07693	3.06856e-06
D172_RS01040	rplC	ALQ06750.1	50S ribosomal protein L3	NZ_CP013138.1	252235	252870	+	COG0087(J:Translation, ribosomal structure and biogenesis)	COG0087(One of the primary rRNA binding proteins, it binds directly near the 3'-end of the 23S rRNA, where it nucleates assembly of the 50S subunit (By similarity))	INFORMATION STORAGE AND PROCESSING	K02906	rplC	large subunit ribosomal protein L3	map03010(Ribosome)	Genetic Information Processing	Translation	PF00297.19(Ribosomal_L3:Ribosomal protein L3)	GO:0003735(molecular_function:structural constituent of ribosome); GO:0019843(molecular_function:rRNA binding); GO:0006412(biological_process:translation); GO:0005840(cellular_component:ribosome)	GO:0044464;GO:0043226;GO:0005488;GO:0005198;GO:0032991;GO:0009987;GO:0008152	WP_002957898.1(50S ribosomal protein L3 [Pseudoalteromonas])	sp|Q3IF25|RL3_PSEHT(50S ribosomal protein L3 OS=Pseudoalteromonas haloplanktis (strain TAC 125) OX=326442 GN=rplC PE=3 SV=1)	-1.06894	0.000948671
D172_RS09145		ALQ08209.1	GntR family transcriptional regulator	NZ_CP013138.1	2123022	2123852	+	COG2996(S:Function unknown)	COG2996(S1 RNA binding domain protein)	POORLY CHARACTERIZED	K00243		uncharacterized protein				PF13509.3(S1_2:S1 domain)			WP_007376592.1(GntR family transcriptional regulator [Pseudoalteromonas])	sp|Q4L695|CVFB_STAHJ(Conserved virulence factor B OS=Staphylococcus haemolyticus (strain JCSC1435) OX=279808 GN=cvfB PE=3 SV=1)	-1.06697	7.22724e-06
D172_RS09520	fadH	ALQ09765.1	NAD(P)-binding protein	NZ_CP013138.1	2218825	2220786	-	COG1902(S:Function unknown)	COG1902(doxx family)	POORLY CHARACTERIZED	K00219	fadH	2,4-dienoyl-CoA reductase (NADPH2) [EC:1.3.1.34]				PF00724.17(Oxidored_FMN:NADH:flavin oxidoreductase / NADH oxidase family); PF07992.11(Pyr_redox_2:Pyridine nucleotide-disulphide oxidoreductase); PF13450.3(NAD_binding_8:NAD(P)-binding Rossmann-like domain); PF03486.11(HI0933_like:HI0933-like protein); PF00070.24(Pyr_redox:Pyridine nucleotide-disulphide oxidoreductase); PF00890.21(FAD_binding_2:FAD binding domain); PF01266.21(DAO:FAD dependent ox…	GO:0008670(molecular_function:2,4-dienoyl-CoA reductase (NADPH) activity); GO:0010181(molecular_function:FMN binding)	GO:0003824;GO:0005488	WP_007378055.1(FAD-binding protein [Pseudoalteromonas])	sp|P42593|FADH_ECOLI(2,4-dienoyl-CoA reductase OS=Escherichia coli (strain K12) OX=83333 GN=fadH PE=1 SV=3)	-1.06547	2.29541e-06
D172_RS10080		ALQ08374.1	LysR family transcriptional regulator	NZ_CP013138.1	2352967	2353914	+	ENOG410XR2G(S:Function unknown)	ENOG410XR2G(Protein of unknown function (DUF2999))	POORLY CHARACTERIZED							PF00126.24(HTH_1:Bacterial regulatory helix-turn-helix protein, lysR family); PF03466.17(LysR_substrate:LysR substrate binding domain)	GO:0003700(molecular_function:transcription factor activity, sequence-specific DNA binding); GO:0006351(biological_process:transcription, DNA-templated); GO:0003677(molecular_function:DNA binding)	GO:0005488;GO:0140110;GO:0009987;GO:0008152	WP_008138369.1(LysR family transcriptional regulator [Pseudoalteromonas])	sp|Q9EXL7|NAGR_RALSP(HTH-type transcriptional activator NagR OS=Ralstonia sp. OX=54061 GN=nagR PE=4 SV=1)	-1.06309	0.00117174
D172_RS06775		ALQ07780.1	TonB-dependent receptor	NZ_CP013138.1	1566922	1569291	+	ENOG410ZZVV(P:Inorganic ion transport and metabolism); COG1629(P:Inorganic ion transport and metabolism)	ENOG410ZZVV(tonB-dependent Receptor); COG1629(tonB-dependent Receptor)	METABOLISM;METABOLISM	K02014		iron complex outermembrane recepter protein				PF00593.21(TonB_dep_Rec:TonB dependent receptor); PF07715.12(Plug:TonB-dependent Receptor Plug Domain)	GO:0016021(cellular_component:integral component of membrane); GO:0009279(cellular_component:cell outer membrane)	GO:0016020;GO:0044464;GO:0044425	WP_007375314.1(TonB-dependent receptor [Pseudoalteromonas sp. Bsw20308])		-1.06272	0.00892785
D172_RS20695	cspA	ALQ10486.1	cold-shock protein	NZ_CP013139.1	794187	794396	+	COG1278(K:Transcription)	COG1278(Cold shock protein)	INFORMATION STORAGE AND PROCESSING	K03704	cspA	cold shock protein (beta-ribbon, CspA family)				PF00313.19(CSD:'Cold-shock' DNA-binding domain)	GO:0005737(cellular_component:cytoplasm); GO:0006355(biological_process:regulation of transcription, DNA-templated); GO:0003677(molecular_function:DNA binding)	GO:0005488;GO:0065007;GO:0044464	WP_002959120.1(cold-shock protein [Pseudoalteromonas])	sp|Q9KN00|CSPA_VIBCH(Cold shock-like protein CspA OS=Vibrio cholerae serotype O1 (strain ATCC 39315 / El Tor Inaba N16961) OX=243277 GN=cspA PE=3 SV=1)	-1.05631	0.00216087
D172_RS11885	cysZ	ALQ08691.1	sulfate transporter CysZ	NZ_CP013138.1	2730709	2731437	+	COG2981(E:Amino acid transport and metabolism)	COG2981(Sulfate transport protein CysZ)	METABOLISM	K06203	cysZ	CysZ protein				PF07264.8(EI24:Etoposide-induced protein 2.4 (EI24))	GO:0015116(molecular_function:sulfate transmembrane transporter activity); GO:0019344(biological_process:cysteine biosynthetic process); GO:0000103(biological_process:sulfate assimilation); GO:0005887(cellular_component:integral component of plasma membrane)	GO:0009987;GO:0005215;GO:0008152;GO:0044464;GO:0044425	WP_033023789.1(sulfate transporter CysZ [Pseudoalteromonas sp. Bsw20308])	sp|Q87RJ6|CYSZ_VIBPA(Sulfate transporter CysZ OS=Vibrio parahaemolyticus serotype O3:K6 (strain RIMD 2210633) OX=223926 GN=cysZ PE=3 SV=1)	-1.05155	0.00372783
D172_RS01750	purA	ALQ06885.1	adenylosuccinate synthase	NZ_CP013138.1	418076	419389	+	COG0104(F:Nucleotide transport and metabolism)	COG0104(Plays an important role in the de novo pathway of purine nucleotide biosynthesis)	METABOLISM	K01939	purA	adenylosuccinate synthase [EC:6.3.4.4]	map00250(Alanine, aspartate and glutamate metabolism); map00230(Purine metabolism)	Metabolism;Metabolism	Amino acid metabolism;Nucleotide metabolism	PF00709.18(Adenylsucc_synt:Adenylosuccinate synthetase)	GO:0004019(molecular_function:adenylosuccinate synthase activity); GO:0005737(cellular_component:cytoplasm); GO:0000287(molecular_function:magnesium ion binding); GO:0044208(biological_process:'de novo' AMP biosynthetic process); GO:0005525(molecular_function:GTP binding)	GO:0005488;GO:0008152;GO:0003824;GO:0009987;GO:0044464	WP_007375943.1(adenylosuccinate synthase [Pseudoalteromonas])	sp|Q3IEZ3|PURA1_PSEHT(Adenylosuccinate synthetase 1 OS=Pseudoalteromonas haloplanktis (strain TAC 125) OX=326442 GN=purA1 PE=3 SV=1)	-1.04977	7.15135e-08
D172_RS13930		ALQ09052.1	TetR/AcrR family transcriptional regulator	NZ_CP013138.1	3146954	3147607	-	COG1309(H:Coenzyme transport and metabolism)	COG1309(Catalyzes the NADPH-dependent reduction of ketopantoate into pantoic acid (By similarity))	METABOLISM							PF13972.3(TetR:Bacterial transcriptional repressor); PF00440.20(TetR_N:Bacterial regulatory proteins, tetR family)	GO:0006355(biological_process:regulation of transcription, DNA-templated); GO:0006351(biological_process:transcription, DNA-templated); GO:0003677(molecular_function:DNA binding)	GO:0005488;GO:0065007;GO:0009987;GO:0008152	WP_007377837.1(TetR family transcriptional regulator [Pseudoalteromonas])		-1.04146	0.0026467
D172_RS19605		ALQ10276.1	ATP-dependent protease La (LON) domain protein	NZ_CP013139.1	542879	543457	+	COG2802(O:Posttranslational modification, protein turnover, chaperones)	COG2802(Peptidase S16, lon domain protein)	CELLULAR PROCESSES AND SIGNALING	K07157		uncharacterized protein				PF02190.13(LON_substr_bdg:ATP-dependent protease La (LON) substrate-binding domain)	GO:0008233(molecular_function:peptidase activity)	GO:0003824	WP_007376331.1(ATP-dependent protease La (LON) domain protein [Pseudoalteromonas sp. Bsw20308])		-1.0401	0.00537954
D172_RS11295		ALQ08600.1	SapC family protein	NZ_CP013138.1	2614759	2615463	-	ENOG410YZA7(E:Amino acid transport and metabolism)	ENOG410YZA7(asparaginase)	METABOLISM							PF07277.8(SapC:SapC)			WP_007375906.1(multidrug transporter [Pseudoalteromonas])		-1.03966	6.6012e-05
D172_RS17585	tssC	ALQ09907.1	type VI secretion system contractile sheath large subunit	NZ_CP013139.1	73726	75252	+	COG3517(S:Function unknown)	COG3517(type VI secretion protein, EvpB VC_A0108 family)	POORLY CHARACTERIZED	K11899	impD	type VI secretion system protein ImpD				PF05943.9(VipB:Type VI secretion protein, EvpB/VC_A0108, tail sheath)			WP_007377092.1(type VI secretion system contractile sheath large subunit [Pseudoalteromonas])		-1.03694	0.00125283
D172_RS01950	pstC	ALQ06921.1	ABC transporter permease subunit	NZ_CP013138.1	465502	467736	+	COG4590(P:Inorganic ion transport and metabolism)	COG4590(Binding-protein-dependent transport systems inner membrane component)	METABOLISM	K02037	pstC	phosphate transport system permease protein	map02010(ABC transporters)	Environmental Information Processing	Membrane transport	PF00528.19(BPD_transp_1:Binding-protein-dependent transport system inner membrane component)	GO:0016021(cellular_component:integral component of membrane); GO:0055085(biological_process:transmembrane transport); GO:0005886(cellular_component:plasma membrane)	GO:0016020;GO:0044464;GO:0051179;GO:0044425	WP_033023240.1(phosphate ABC transporter permease [Pseudoalteromonas sp. Bsw20308])	sp|P46339|YQGH_BACSU(Probable ABC transporter permease protein YqgH OS=Bacillus subtilis (strain 168) OX=224308 GN=yqgH PE=3 SV=2)	-1.03676	0.00063027
D172_RS15925	hslV	ALQ09417.1	ATP-dependent protease subunit HslV	NZ_CP013138.1	3632488	3633006	+	COG5405(O:Posttranslational modification, protein turnover, chaperones)	COG5405(Protease subunit of a proteasome-like degradation complex believed to be a general protein degrading machinery (By similarity))	CELLULAR PROCESSES AND SIGNALING	K01419	hslV	ATP-dependent HslUV protease, peptidase subunit HslV [EC:3.4.25.2]				PF00227.23(Proteasome:Proteasome subunit)	GO:0051603(biological_process:proteolysis involved in cellular protein catabolic process); GO:0005839(cellular_component:proteasome core complex); GO:0046872(molecular_function:metal ion binding); GO:0009376(cellular_component:HslUV protease complex); GO:0004298(molecular_function:threonine-type endopeptidase activity)	GO:0005488;GO:0003824;GO:0008152;GO:0032991;GO:0044464	WP_002958366.1(ATP-dependent protease subunit HslV [Pseudoalteromonas])	sp|B7VLM6|HSLV_VIBTL(ATP-dependent protease subunit HslV OS=Vibrio tasmaniensis (strain LGP32) OX=575788 GN=hslV PE=3 SV=1)	-1.03642	0.000669809
D172_RS04390		ALQ07370.1	DEAD/DEAH box helicase	NZ_CP013138.1	1016616	1017863	+	COG0513(S:Function unknown)	COG0513(Protein of unknown function (DUF3581))	POORLY CHARACTERIZED							PF00270.26(DEAD:DEAD/DEAH box helicase); PF00271.28(Helicase_C:Helicase conserved C-terminal domain); PF04851.12(ResIII:Type III restriction enzyme, res subunit); PF13245.3(AAA_19:Part of AAA domain)	GO:0003676(molecular_function:nucleic acid binding); GO:0005524(molecular_function:ATP binding); GO:0004386(molecular_function:helicase activity)	GO:0005488;GO:0003824	WP_007377825.1(ATP-dependent RNA helicase RhlE [Pseudoalteromonas sp. Bsw20308])	sp|P25888|RHLE_ECOLI(ATP-dependent RNA helicase RhlE OS=Escherichia coli (strain K12) OX=83333 GN=rhlE PE=1 SV=3)	-1.03548	0.000423037
D172_RS11150		ALQ08575.1	YdcF family protein	NZ_CP013138.1	2584613	2585389	+	COG1434(S:Function unknown)	COG1434(conserved protein)	POORLY CHARACTERIZED							PF02698.14(DUF218:DUF218 domain)	GO:0016021(cellular_component:integral component of membrane)	GO:0044425	WP_007375878.1(YdcF family protein [Pseudoalteromonas])	sp|P0AB02|ELYC_ECO57(Envelope biogenesis factor ElyC OS=Escherichia coli O157:H7 OX=83334 GN=elyC PE=3 SV=1)	-1.03455	0.00404336
D172_RS21000		ALQ10540.1	DUF885 domain-containing protein	NZ_CP013139.1	870545	872272	-	COG4805(S:Function unknown)	COG4805(Membrane)	POORLY CHARACTERIZED							PF05960.8(DUF885:Bacterial protein of unknown function (DUF885))			WP_007377431.1(DUF885 domain-containing protein [Pseudoalteromonas sp. Bsw20308])		-1.03325	0.0152294
D172_RS08750		ALQ08137.1	membrane protein	NZ_CP013138.1	2040353	2040724	+	COG3788(S:Function unknown)	COG3788(glutathione)	POORLY CHARACTERIZED	K07136		uncharacterized protein				PF01124.15(MAPEG:MAPEG family)	GO:0016021(cellular_component:integral component of membrane)	GO:0044425	WP_007377159.1(membrane protein [Pseudoalteromonas sp. Bsw20308])	sp|P64516|YECN_ECOL6(Inner membrane protein YecN OS=Escherichia coli O6:H1 (strain CFT073 / ATCC 700928 / UPEC) OX=199310 GN=yecN PE=3 SV=1)	-1.02919	0.000280679
D172_RS11035	htpG	ALQ08554.1	molecular chaperone HtpG	NZ_CP013138.1	2558072	2559985	-	COG0326(O:Posttranslational modification, protein turnover, chaperones)	COG0326(Molecular chaperone. Has ATPase activity (By similarity))	CELLULAR PROCESSES AND SIGNALING	K04079	htpG	molecular chaperone HtpG	map05215(Prostate cancer); map04657(IL-17 signaling pathway); map04915(Estrogen signaling pathway); map04659(Th17 cell differentiation); map05200(Pathways in cancer); map04612(Antigen processing and presentation); map04621(NOD-like receptor signaling pathway); map04626(Plant-pathogen interaction); map05418(Fluid shear stress and atherosclerosis); map04914(Progesterone-mediated oocyte maturation);…	Human Diseases;Organismal Systems;Organismal Systems;Organismal Systems;Human Diseases;Organismal Systems;Organismal Systems;Organismal Systems;Human Diseases;Organismal Systems;Environmental Information Processing;Genetic Information Processing	Cancers: Specific types;Immune system;Endocrine system;Immune system;Cancers: Overview;Immune system;Immune system;Environmental adaptation;Cardiovascular diseases;Endocrine system;Signal transduction;Folding, sorting and degradation	PF00183.15(HSP90:Hsp90 protein); PF02518.23(HATPase_c:Histidine kinase-, DNA gyrase B-, and HSP90-like ATPase); PF13589.3(HATPase_c_3:Histidine kinase-, DNA gyrase B-, and HSP90-like ATPase)	GO:0005737(cellular_component:cytoplasm); GO:0006950(biological_process:response to stress); GO:0006457(biological_process:protein folding); GO:0051082(molecular_function:unfolded protein binding); GO:0005524(molecular_function:ATP binding)	GO:0005488;GO:0009987;GO:0050896;GO:0044464	WP_007375856.1(molecular chaperone HtpG [Pseudoalteromonas])	sp|Q3IKQ2|HTPG_PSEHT(Chaperone protein HtpG OS=Pseudoalteromonas haloplanktis (strain TAC 125) OX=326442 GN=htpG PE=3 SV=1)	-1.02293	1.45167e-05
D172_RS04405	pqqL	ALQ07373.1	insulinase family protein	NZ_CP013138.1	1020440	1023322	+	COG0612(O:Posttranslational modification, protein turnover, chaperones)	COG0612(peptidase')	CELLULAR PROCESSES AND SIGNALING	K07263	pqqL	zinc protease [EC:3.4.24.-]				PF00675.17(Peptidase_M16:Insulinase (Peptidase family M16)); PF05193.18(Peptidase_M16_C:Peptidase M16 inactive domain)	GO:0003824(molecular_function:catalytic activity); GO:0046872(molecular_function:metal ion binding)	GO:0003824;GO:0005488	WP_007377822.1(insulinase family protein [Pseudoalteromonas sp. Bsw20308])	sp|P55679|Y4WA_SINFN(Uncharacterized zinc protease y4wA OS=Sinorhizobium fredii (strain NBRC 101917 / NGR234) OX=394 GN=NGR_a01040 PE=3 SV=1)	-1.01919	9.68529e-05
D172_RS05560		ALQ09701.1	DUF21 domain-containing protein	NZ_CP013138.1	1302549	1303817	-	COG4536(P:Inorganic ion transport and metabolism)	COG4536(flavin adenine dinucleotide binding)	METABOLISM							PF01595.17(DUF21:Domain of unknown function DUF21); PF03471.14(CorC_HlyC:Transporter associated domain); PF00571.25(CBS:CBS domain)	GO:0016021(cellular_component:integral component of membrane); GO:0050660(molecular_function:flavin adenine dinucleotide binding); GO:0016614(molecular_function:oxidoreductase activity, acting on CH-OH group of donors)	GO:0003824;GO:0044425;GO:0005488	GAA79303.1(UPF0053 inner membrane protein yfjD [Pseudoalteromonas sp. BSi20495])	sp|P37908|YFJD_ECOLI(UPF0053 inner membrane protein YfjD OS=Escherichia coli (strain K12) OX=83333 GN=yfjD PE=1 SV=5)	-1.01854	0.0010779
D172_RS08625		ALQ08116.1	hypothetical protein	NZ_CP013138.1	2010134	2010760	+													WP_007377185.1(hypothetical protein [Pseudoalteromonas sp. Bsw20308])		-1.01642	0.00648145
D172_RS08400	ybfF	ALQ08077.1	alpha/beta fold hydrolase	NZ_CP013138.1	1959247	1960014	-	COG0596(S:Function unknown)	COG0596(Protein of unknown function (DUF2788))	POORLY CHARACTERIZED	K01175	ybfF	esterase [EC:3.1.-.-]				PF00561.17(Abhydrolase_1:alpha/beta hydrolase fold); PF12697.4(Abhydrolase_6:Alpha/beta hydrolase family); PF07819.10(PGAP1:PGAP1-like protein); PF12146.5(Hydrolase_4:Serine aminopeptidase, S33); PF00975.17(Thioesterase:Thioesterase domain); PF03096.11(Ndr:Ndr family); PF00756.17(Esterase:Putative esterase); PF12740.4(Chlorophyllase2:Chlorophyllase enzyme)	GO:0003824(molecular_function:catalytic activity); GO:0016787(molecular_function:hydrolase activity)	GO:0003824	WP_007375758.1(alpha/beta hydrolase [Pseudoalteromonas])	sp|P75736|YBFF_ECOLI(Esterase YbfF OS=Escherichia coli (strain K12) OX=83333 GN=ybfF PE=1 SV=1)	-1.01464	0.00881926
D172_RS19445		ALQ10248.1	hypothetical protein	NZ_CP013139.1	500524	500829	-	ENOG410YV1I(S:Function unknown)	ENOG410YV1I(-)	POORLY CHARACTERIZED										WP_007376365.1(hypothetical protein [Pseudoalteromonas sp. Bsw20308])		-1.01461	0.0252021
D172_RS12620		ALQ08811.1	pectate trisaccharide-lyase	NZ_CP013138.1	2873069	2875045	+	COG3866(V:Defense mechanisms)	COG3866((ABC) transporter)	CELLULAR PROCESSES AND SIGNALING							PF00544.16(Pec_lyase_C:Pectate lyase); PF14200.3(RicinB_lectin_2:Ricin-type beta-trefoil lectin domain-like); PF00652.19(Ricin_B_lectin:Ricin-type beta-trefoil lectin domain)	GO:0030570(molecular_function:pectate lyase activity); GO:0016829(molecular_function:lyase activity); GO:0005576(cellular_component:extracellular region); GO:0000272(biological_process:polysaccharide catabolic process)	GO:0003824;GO:0005576;GO:0008152	WP_007376805.1(pectate trisaccharide-lyase [Pseudoalteromonas sp. Bsw20308])	sp|B1B6T1|PTLY_BACSP(Pectate trisaccharide-lyase OS=Bacillus sp. OX=1409 GN=pel PE=1 SV=1)	-1.01105	0.000241142
D172_RS17675		ALQ09922.1	hypothetical protein	NZ_CP013139.1	95470	96228	+										PF04187.10(Cofac_haem_bdg:Haem-binding uptake, Tiki superfamily, ChaN)			WP_007377075.1(hypothetical protein [Pseudoalteromonas sp. Bsw20308])		-1.01098	0.00522865
D172_RS00920		ALQ09667.1	YacL family protein	NZ_CP013138.1	228923	229291	+	COG3112(S:Function unknown)	COG3112(UPF0231 protein)	POORLY CHARACTERIZED	K09910		uncharacterized protein				PF06062.8(UPF0231:Uncharacterised protein family (UPF0231))	GO:0016021(cellular_component:integral component of membrane)	GO:0044425	WP_033023874.1(hypothetical protein [Pseudoalteromonas sp. Bsw20308])	sp|Q87LW4|Y2494_VIBPA(UPF0231 protein VP2494 OS=Vibrio parahaemolyticus serotype O3:K6 (strain RIMD 2210633) OX=223926 GN=VP2494 PE=3 SV=1)	-1.00873	0.000287279
D172_RS00460		ALQ06649.1	hypothetical protein	NZ_CP013138.1	112166	112528	+													WP_007377378.1(hypothetical protein [Pseudoalteromonas sp. Bsw20308])		-1.00682	0.00295972
D172_RS00580		ALQ06670.1	efflux RND transporter permease subunit	NZ_CP013138.1	146051	149206	+	COG0841(V:Defense mechanisms)	COG0841(Efflux transporter rnd family, mfp subunit)	CELLULAR PROCESSES AND SIGNALING							PF00873.16(ACR_tran:AcrB/AcrD/AcrF family); PF03176.12(MMPL:MMPL family)	GO:0022857(molecular_function:transmembrane transporter activity); GO:0016021(cellular_component:integral component of membrane)	GO:0005215;GO:0044425	WP_007377403.1(AcrB/AcrD/AcrF family protein [Pseudoalteromonas sp. Bsw20308])	sp|P25197|NOLG_RHIME(Nodulation protein NolG OS=Rhizobium meliloti (strain 1021) OX=266834 GN=nolG PE=3 SV=2)	-1.00629	1.61114e-07
D172_RS15920		ALQ09416.1	hypothetical protein	NZ_CP013138.1	3631881	3632408	+	COG3087(D:Cell cycle control, cell division, chromosome partitioning)	COG3087(Cell Division Protein)	CELLULAR PROCESSES AND SIGNALING							PF05036.10(SPOR:Sporulation related domain)	GO:0016021(cellular_component:integral component of membrane); GO:0042834(molecular_function:peptidoglycan binding)	GO:0005488;GO:0044425	WP_007377247.1(hypothetical protein [Pseudoalteromonas])	sp|P29131|FTSN_ECOLI(Cell division protein FtsN OS=Escherichia coli (strain K12) OX=83333 GN=ftsN PE=1 SV=3)	-1.00126	0.0211775
D172_RS08705	purE	ALQ08130.1	5-(carboxyamino)imidazole ribonucleotide mutase	NZ_CP013138.1	2028044	2028526	+	COG0041(F:Nucleotide transport and metabolism)	COG0041(Catalyzes the conversion of N5-carboxyaminoimidazole ribonucleotide (N5-CAIR) to 4-carboxy-5-aminoimidazole ribonucleotide (CAIR) (By similarity))	METABOLISM	K01588	purE	5-(carboxyamino)imidazole ribonucleotide mutase [EC:5.4.99.18]	map00230(Purine metabolism)	Metabolism	Nucleotide metabolism	PF00731.17(AIRC:AIR carboxylase)	GO:0034023(molecular_function:5-(carboxyamino)imidazole ribonucleotide mutase activity); GO:0016829(molecular_function:lyase activity); GO:0006189(biological_process:'de novo' IMP biosynthetic process)	GO:0009987;GO:0008152;GO:0003824	WP_002962540.1(5-(carboxyamino)imidazole ribonucleotide mutase [Pseudoalteromonas])	sp|Q9KVT7|PURE_VIBCH(N5-carboxyaminoimidazole ribonucleotide mutase OS=Vibrio cholerae serotype O1 (strain ATCC 39315 / El Tor Inaba N16961) OX=243277 GN=purE PE=3 SV=1)	-1.00058	1.15324e-06

## Sheet: S2C
Data Set S2C. BSW20308 and DPf1 transcriptomic data 32℃ upregulated
gene_id	symbol	product_accession	description	location	start	end	strand	cog	cog_description	cog_class1	KO_id	KO_name	KO_des	paths	paths_class1	paths_class2	pfam	go	go_lev2	nr	swissprot	Log2FC(4M/4W)	Padjust
D172_RS17735		ALQ09933.1	TonB-dependent receptor plug domain-containing protein	NZ_CP013139.1	105558	107810	-	ENOG410YEYT(P:Inorganic ion transport and metabolism)	ENOG410YEYT(tonB-dependent Receptor)	METABOLISM							PF00593.21(TonB_dep_Rec:TonB dependent receptor); PF07715.12(Plug:TonB-dependent Receptor Plug Domain)	GO:0016021(cellular_component:integral component of membrane); GO:0009279(cellular_component:cell outer membrane)	GO:0016020;GO:0044464;GO:0044425	WP_007378434.1(TonB-dependent receptor [Pseudoalteromonas sp. Bsw20308])		2.6712	1.0241e-08
D172_RS04280	pdsO	ALQ07349.1	sortase-associated OmpA-like protein PdsO	NZ_CP013138.1	989045	989776	+	COG2885(J:Translation, ribosomal structure and biogenesis); ENOG4112CPX(M:Cell wall/membrane/envelope biogenesis)	COG2885(Catalyzes the addition and repair of the essential 3'- terminal CCA sequence in tRNAs without using a nucleic acid template. Adds these three nucleotides in the order of C, C, and A to the tRNA nucleotide-73, using CTP and ATP as substrates and producing inorganic pyrophosphate); ENOG4112CPX(OmpA family)	INFORMATION STORAGE AND PROCESSING;CELLULAR PROCESSES AND SIGNALING							PF00691.17(OmpA:OmpA family); PF13441.3(Gly-zipper_YMGG:YMGG-like Gly-zipper); PF04306.10(DUF456:Protein of unknown function (DUF456)); PF13488.3(Gly-zipper_Omp:Glycine zipper)	GO:0016021(cellular_component:integral component of membrane); GO:0009279(cellular_component:cell outer membrane)	GO:0016020;GO:0044464;GO:0044425	WP_007377011.1(outer membrane protein [Pseudoalteromonas sp. Bsw20308])	sp|P37665|YIAD_ECOLI(Probable lipoprotein YiaD OS=Escherichia coli (strain K12) OX=83333 GN=yiaD PE=1 SV=2)	2.40929	0.000213951
D172_RS19440	betI	ALQ10247.1	transcriptional regulator BetI	NZ_CP013139.1	499507	500082	-	COG1309(P:Inorganic ion transport and metabolism)	COG1309(Transporter)	METABOLISM	K02167	betI	TetR/AcrR family transcriptional regulator, transcriptional repressor of bet genes				PF13977.3(TetR_C_6:Bacterial transcriptional repressor); PF00440.20(TetR_N:Bacterial regulatory proteins, tetR family)	GO:0003700(molecular_function:transcription factor activity, sequence-specific DNA binding); GO:0019285(biological_process:glycine betaine biosynthetic process from choline); GO:0045892(biological_process:negative regulation of transcription, DNA-templated); GO:0006351(biological_process:transcription, DNA-templated); GO:0003677(molecular_function:DNA binding)	GO:0065007;GO:0140110;GO:0009987;GO:0008152;GO:0005488	KJZ29579.1(BetI family transcriptional regulator [Pseudoalteromonas sp. S2292])	sp|Q9L4K2|BETI2_CHRSD(HTH-type transcriptional regulator BetI 2 OS=Chromohalobacter salexigens (strain DSM 3043 / ATCC BAA-138 / NCIMB 13768) OX=290398 GN=betI2 PE=3 SV=1)	2.17773	0.00530688
D172_RS12990		ALQ08877.1	hypothetical protein	NZ_CP013138.1	2956361	2956726	+	ENOG410YNN6(S:Function unknown)	ENOG410YNN6(-)	POORLY CHARACTERIZED							PF12732.4(YtxH:YtxH-like protein)			WP_007377772.1(hypothetical protein [Pseudoalteromonas sp. Bsw20308])		1.8994	0.0225694
D172_RS17745		ALQ09935.1	MFS transporter	NZ_CP013139.1	109279	110517	+	COG0738(G:Carbohydrate transport and metabolism)	COG0738(Transporter)	METABOLISM							PF07690.13(MFS_1:Major Facilitator Superfamily)	GO:0016021(cellular_component:integral component of membrane); GO:0055085(biological_process:transmembrane transport)	GO:0051179;GO:0044425	WP_007378431.1(MFS transporter [Pseudoalteromonas sp. Bsw20308])		1.69825	2.24511e-06
D172_RS04285	yfbK	ALQ07350.1	marine proteobacterial sortase target protein	NZ_CP013138.1	989823	991841	+	COG2304(S:Function unknown)	COG2304(von Willebrand factor, type A)	POORLY CHARACTERIZED	K07114	yfbK	Ca-activated chloride channel homolog				PF08487.7(VIT:Vault protein inter-alpha-trypsin domain); PF13768.3(VWA_3:von Willebrand factor type A domain); PF00092.25(VWA:von Willebrand factor type A domain); PF13519.3(VWA_2:von Willebrand factor type A domain); PF13757.3(VIT_2:Vault protein inter-alpha-trypsin domain); PF05762.11(VWA_CoxE:VWA domain containing CoxE-like protein)	GO:0016021(cellular_component:integral component of membrane)	GO:0044425	WP_007377010.1(marine proteobacterial sortase target protein [Pseudoalteromonas sp. Bsw20308])	sp|Q54MG4|Y5975_DICDI(von Willebrand factor A domain-containing protein DDB_G0285975 OS=Dictyostelium discoideum OX=44689 GN=DDB_G0285975 PE=4 SV=1)	1.68279	0.00914888
D172_RS13445	fliE	ALQ08961.1	flagellar hook-basal body complex protein FliE	NZ_CP013138.1	3044423	3044755	-	COG1677(N:Cell motility)	COG1677(flagellar hook-basal body complex protein fliE)	CELLULAR PROCESSES AND SIGNALING	K02408	fliE	flagellar hook-basal body complex protein FliE	map02040(Flagellar assembly)	Cellular Processes	Cell motility	PF02049.15(FliE:Flagellar hook-basal body complex protein FliE)	GO:0071973(biological_process:bacterial-type flagellum-dependent cell motility); GO:0003774(molecular_function:motor activity); GO:0009425(cellular_component:bacterial-type flagellum basal body); GO:0005198(molecular_function:structural molecule activity)	GO:0005198;GO:0009987;GO:0003824;GO:0040011;GO:0044464;GO:0044422	WP_007377962.1(flagellar hook-basal body complex protein FliE [Pseudoalteromonas])	sp|A4VMP0|FLIE_PSEU5(Flagellar hook-basal body complex protein FliE OS=Pseudomonas stutzeri (strain A1501) OX=379731 GN=fliE PE=3 SV=1)	1.67341	0.0412053
D172_RS18870	speB	ALQ10143.1	agmatinase	NZ_CP013139.1	363573	364682	+	COG0010(E:Amino acid transport and metabolism)	COG0010(hydrolase activity, acting on carbon-nitrogen (but not peptide) bonds, in linear amidines)	METABOLISM	K01480	speB	agmatinase [EC:3.5.3.11]	map00330(Arginine and proline metabolism)	Metabolism	Amino acid metabolism	PF00491.18(Arginase:Arginase family)	GO:0008783(molecular_function:agmatinase activity); GO:0046872(molecular_function:metal ion binding)	GO:0003824;GO:0005488	WP_007375562.1(agmatinase [Pseudoalteromonas])	sp|P70999|SPEB_BACSU(Agmatinase OS=Bacillus subtilis (strain 168) OX=224308 GN=speB PE=1 SV=1)	1.64672	6.47233e-06
D172_RS12560		ALQ08800.1	GGDEF domain-containing protein	NZ_CP013138.1	2856829	2857725	+	ENOG410XNMH(S:Function unknown); ENOG4111TS7(T:Signal transduction mechanisms)	ENOG410XNMH(K07001 NTE family protein); ENOG4111TS7(Diguanylate cyclase)	POORLY CHARACTERIZED;CELLULAR PROCESSES AND SIGNALING							PF00990.18(GGDEF:Diguanylate cyclase, GGDEF domain)			WP_007376792.1(GGDEF domain-containing protein [Pseudoalteromonas sp. Bsw20308])	sp|B8GZM2|PLED_CAUVN(Response regulator PleD OS=Caulobacter vibrioides (strain NA1000 / CB15N) OX=565050 GN=pleD PE=1 SV=1)	1.62947	0.0197651
D172_RS01420	astA	ALQ06825.1	arginine N-succinyltransferase	NZ_CP013138.1	338851	339867	+	COG3138(E:Amino acid transport and metabolism)	COG3138(Acetylornithine aminotransferase)	METABOLISM	K00673	astA	arginine N-succinyltransferase [EC:2.3.1.109]	map00330(Arginine and proline metabolism)	Metabolism	Amino acid metabolism	PF04958.9(AstA:Arginine N-succinyltransferase beta subunit)	GO:0008791(molecular_function:arginine N-succinyltransferase activity); GO:0019545(biological_process:arginine catabolic process to succinate)	GO:0009987;GO:0003824;GO:0008152	WP_007376262.1(arginine N-succinyltransferase [Pseudoalteromonas sp. Bsw20308])	sp|B7L6M1|ASTA_ECO55(Arginine N-succinyltransferase OS=Escherichia coli (strain 55989 / EAEC) OX=585055 GN=astA PE=3 SV=1)	1.58001	5.65943e-07
D172_RS01415	argD	ALQ06824.1	aspartate aminotransferase family protein	NZ_CP013138.1	337560	338765	+	COG4992(T:Signal transduction mechanisms)	COG4992(signal transduction protein)	CELLULAR PROCESSES AND SIGNALING	K00821	argD	acetylornithine/N-succinyldiaminopimelate aminotransferase [EC:2.6.1.11 2.6.1.17]	map00220(Arginine biosynthesis); map00300(Lysine biosynthesis)	Metabolism;Metabolism	Amino acid metabolism;Amino acid metabolism	PF00202.18(Aminotran_3:Aminotransferase class-III); PF00266.16(Aminotran_5:Aminotransferase class-V); PF00155.18(Aminotran_1_2:Aminotransferase class I and II)	GO:0005737(cellular_component:cytoplasm); GO:0006526(biological_process:arginine biosynthetic process); GO:0030170(molecular_function:pyridoxal phosphate binding); GO:0003992(molecular_function:N2-acetyl-L-ornithine:2-oxoglutarate 5-aminotransferase activity)	GO:0005488;GO:0009987;GO:0003824;GO:0008152;GO:0044464	WP_007376261.1(aspartate aminotransferase family protein [Pseudoalteromonas sp. Bsw20308])	sp|P59320|ARGD_SHEON(Acetylornithine aminotransferase OS=Shewanella oneidensis (strain MR-1) OX=211586 GN=argD PE=3 SV=1)	1.55066	7.13806e-06
D172_RS19435	betB	ALQ10588.1	betaine-aldehyde dehydrogenase	NZ_CP013139.1	498042	499505	-	COG1012(P:Inorganic ion transport and metabolism)	COG1012(Transporter)	METABOLISM	K00130	betB	betaine-aldehyde dehydrogenase [EC:1.2.1.8]	map00260(Glycine, serine and threonine metabolism)	Metabolism	Amino acid metabolism	PF00171.19(Aldedh:Aldehyde dehydrogenase family)	GO:0008802(molecular_function:betaine-aldehyde dehydrogenase activity); GO:0016620(molecular_function:oxidoreductase activity, acting on the aldehyde or oxo group of donors, NAD or NADP as acceptor)	GO:0003824	WP_007376367.1(betaine-aldehyde dehydrogenase [Pseudoalteromonas sp. Bsw20308])	sp|A6W2P7|BETB_MARMS(NAD/NADP-dependent betaine aldehyde dehydrogenase OS=Marinomonas sp. (strain MWYL1) OX=400668 GN=betB PE=3 SV=1)	1.53992	0.0328255
D172_RS03630		ALQ07231.1	DUF2726 domain-containing protein	NZ_CP013138.1	846304	846900	-	COG0551(F:Nucleotide transport and metabolism)	COG0551(Catalyzes the irreversible cleavage of the glycosidic bond in both 5'-methylthioadenosine (MTA) and S- adenosylhomocysteine (SAH AdoHcy) to adenine and the corresponding thioribose, 5'-methylthioribose and S-ribosylhomocysteine, respectively (By similarity))	METABOLISM							PF10881.5(DUF2726:Protein of unknown function (DUF2726))			WP_007378398.1(DUF2726 domain-containing protein [Pseudoalteromonas])		1.53405	0.00778738
D172_RS18830		ALQ10135.1	DsbA family oxidoreductase	NZ_CP013139.1	354598	355257	-	COG2761(Q:Secondary metabolites biosynthesis, transport and catabolism)	COG2761(DSBA oxidoreductase)	METABOLISM							PF01323.17(DSBA:DSBA-like thioredoxin domain); PF13462.3(Thioredoxin_4:Thioredoxin); PF13192.3(Thioredoxin_3:Thioredoxin domain); PF13743.3(Thioredoxin_5:Thioredoxin)	GO:0015035(molecular_function:protein disulfide oxidoreductase activity)	GO:0003824	WP_007375570.1(DsbA family oxidoreductase [Pseudoalteromonas])	sp|P39598|YWBO_BACSU(Uncharacterized protein YwbO OS=Bacillus subtilis (strain 168) OX=224308 GN=ywbO PE=4 SV=1)	1.51369	0.0129808
D172_RS13455	flrB	ALQ08963.1	sensor histidine kinase	NZ_CP013138.1	3046347	3047459	-	ENOG410XR0Q(T:Signal transduction mechanisms); ENOG410XSGR(T:Signal transduction mechanisms)	ENOG410XR0Q(Histidine kinase); ENOG410XSGR(Histidine kinase)	CELLULAR PROCESSES AND SIGNALING;CELLULAR PROCESSES AND SIGNALING	K10942	flrB	two-component system, sensor histidine kinase FlrB [EC:2.7.13.3]	map05111(Biofilm formation - Vibrio cholerae); map02020(Two-component system)	Cellular Processes;Environmental Information Processing	Cellular community - prokaryotes;Signal transduction	PF02518.23(HATPase_c:Histidine kinase-, DNA gyrase B-, and HSP90-like ATPase); PF00512.22(HisKA:His Kinase A (phospho-acceptor) domain); PF13188.4(PAS_8:PAS domain); PF13589.3(HATPase_c_3:Histidine kinase-, DNA gyrase B-, and HSP90-like ATPase)	GO:0000155(molecular_function:phosphorelay sensor kinase activity); GO:0005524(molecular_function:ATP binding); GO:0005622(cellular_component:intracellular)	GO:0005488;GO:0003824;GO:0044464	WP_007377964.1(sensor histidine kinase [Pseudoalteromonas])	sp|Q06067|ATOS_ECOLI(Signal transduction histidine-protein kinase AtoS OS=Escherichia coli (strain K12) OX=83333 GN=atoS PE=1 SV=1)	1.48461	0.0362349
D172_RS01675	groES	ALQ06870.1	co-chaperone GroES	NZ_CP013138.1	403534	403821	-	COG0234(O:Posttranslational modification, protein turnover, chaperones)	COG0234(Binds to cpn60 in the presence of Mg-ATP and suppresses the ATPase activity of the latter (By similarity))	CELLULAR PROCESSES AND SIGNALING	K04078	groES	chaperonin GroES				PF00166.18(Cpn10:Chaperonin 10 Kd subunit)	GO:0005737(cellular_component:cytoplasm); GO:0006457(biological_process:protein folding); GO:0051301(biological_process:cell division); GO:0005524(molecular_function:ATP binding)	GO:0005488;GO:0009987;GO:0044464	WP_002958836.1(co-chaperone GroES [Pseudoalteromonas])	sp|Q9AKT2|CH10_PSEHT(10 kDa chaperonin OS=Pseudoalteromonas haloplanktis (strain TAC 125) OX=326442 GN=groS PE=3 SV=1)	1.42622	0.00335067
D172_RS14775		ALQ09203.1	hypothetical protein	NZ_CP013138.1	3346212	3346976	+	ENOG410XYNG(S:Function unknown); ENOG4111TD5(S:Function unknown); ENOG410ZQB2(S:Function unknown)	ENOG410XYNG(-); ENOG4111TD5(-); ENOG410ZQB2(-)	POORLY CHARACTERIZED;POORLY CHARACTERIZED;POORLY CHARACTERIZED										WP_007376936.1(hypothetical protein [Pseudoalteromonas sp. Bsw20308])		1.41004	0.0412053
D172_RS13535	flgF	ALQ08978.1	flagellar basal body rod protein FlgF	NZ_CP013138.1	3066115	3066858	-	COG4787(N:Cell motility)	COG4787(Flagellar basal-body rod protein FlgF)	CELLULAR PROCESSES AND SIGNALING	K02391	flgF	flagellar basal-body rod protein FlgF	map02040(Flagellar assembly)	Cellular Processes	Cell motility	PF06429.10(Flg_bbr_C:Flagellar basal body rod FlgEFG protein C-terminal); PF00460.17(Flg_bb_rod:Flagella basal body rod protein)	GO:0071973(biological_process:bacterial-type flagellum-dependent cell motility); GO:0009425(cellular_component:bacterial-type flagellum basal body)	GO:0040011;GO:0009987;GO:0044464;GO:0044422	WP_007378706.1(flagellar basal body rod protein FlgF [Pseudoalteromonas])	sp|P75938|FLGF_ECOLI(Flagellar basal-body rod protein FlgF OS=Escherichia coli (strain K12) OX=83333 GN=flgF PE=3 SV=1)	1.35956	0.0285086
D172_RS13655		ALQ08999.1	hypothetical protein	NZ_CP013138.1	3086089	3086682	-	COG5616(S:Function unknown)	COG5616(Adenylate cyclase)	POORLY CHARACTERIZED										WP_007377507.1(hypothetical protein [Pseudoalteromonas])		1.33447	0.033635
D172_RS21185	srtA		class GN sortase	NZ_CP013138.1	991838	992443	+	ENOG4111TU0(S:Function unknown)	ENOG4111TU0((sortase) family)	POORLY CHARACTERIZED	K07284	srtA	sortase A [EC:3.4.22.70]				PF04203.10(Sortase:Sortase family)			WP_081824594.1(class GN sortase [Pseudoalteromonas])		1.3329	0.0351644
D172_RS01880	zapA	ALQ06908.1	cell division protein ZapA	NZ_CP013138.1	448999	449304	-	COG3027(S:Function unknown)	COG3027(Activator of cell division through the inhibition of FtsZ GTPase activity, therefore promoting FtsZ assembly into bundles of protofilaments necessary for the formation of the division Z ring. It is recruited early at mid-cell but it is not essential for cell division (By similarity))	POORLY CHARACTERIZED	K09888	zapA	cell division protein ZapA				PF05164.10(ZapA:Cell division protein ZapA)	GO:0005737(cellular_component:cytoplasm); GO:0051301(biological_process:cell division); GO:0007049(biological_process:cell cycle)	GO:0009987;GO:0044464	WP_033038195.1(cell division protein ZapA [Pseudoalteromonas sp. S3431])		1.31156	0.0412053
D172_RS21060		ALQ10552.1	tRNA 5-hydroxyuridine modification protein YegQ	NZ_CP013139.1	884591	885976	+	COG0826(O:Posttranslational modification, protein turnover, chaperones)	COG0826(Peptidase U32)	CELLULAR PROCESSES AND SIGNALING	K08303		putative protease [EC:3.4.-.-]	map05120(Epithelial cell signaling in Helicobacter pylori infection)	Human Diseases	Infectious diseases: Bacterial	PF01136.16(Peptidase_U32:Peptidase family U32); PF16325.2(Peptidase_U32_C:Peptidase family U32 C-terminal domain)	GO:0008233(molecular_function:peptidase activity)	GO:0003824	WP_007377443.1(U32 family peptidase [Pseudoalteromonas sp. Bsw20308])	sp|P76403|YEGQ_ECOLI(Uncharacterized protease YegQ OS=Escherichia coli (strain K12) OX=83333 GN=yegQ PE=3 SV=1)	1.3042	0.000666089
D172_RS09135		ALQ08207.1	rhodanese-related sulfurtransferase	NZ_CP013138.1	2120475	2121482	-	COG1054(S:Function unknown)	COG1054(UPF0176 protein)	POORLY CHARACTERIZED	K07146		UPF0176 protein				PF00581.17(Rhodanese:Rhodanese-like domain); PF12368.5(Rhodanese_C:Rhodanase C-terminal)			WP_002961191.1(rhodanese domain-containing protein [Pseudoalteromonas])	sp|Q3IGA3|Y1433_PSEHT(UPF0176 protein PSHAa1433 OS=Pseudoalteromonas haloplanktis (strain TAC 125) OX=326442 GN=PSHAa1433 PE=3 SV=1)	1.28803	0.00192817
D172_RS01425	astD	ALQ06826.1	succinylglutamate-semialdehyde dehydrogenase	NZ_CP013138.1	339883	341352	+	COG1012(E:Amino acid transport and metabolism)	COG1012(Acetylornithine aminotransferase)	METABOLISM	K06447	astD	succinylglutamic semialdehyde dehydrogenase [EC:1.2.1.71]	map00330(Arginine and proline metabolism)	Metabolism	Amino acid metabolism	PF00171.19(Aldedh:Aldehyde dehydrogenase family)	GO:0019545(biological_process:arginine catabolic process to succinate); GO:0043824(molecular_function:succinylglutamate-semialdehyde dehydrogenase activity); GO:0019544(biological_process:arginine catabolic process to glutamate)	GO:0009987;GO:0003824;GO:0008152	WP_007376263.1(succinylglutamate-semialdehyde dehydrogenase [Pseudoalteromonas])	sp|Q3IFT7|ASTD1_PSEHT(N-succinylglutamate 5-semialdehyde dehydrogenase 1 OS=Pseudoalteromonas haloplanktis (strain TAC 125) OX=326442 GN=astD1 PE=3 SV=1)	1.20645	0.00046037
D172_RS18010		ALQ09984.1	carbon starvation protein A	NZ_CP013139.1	165379	166848	+	COG1966(T:Signal transduction mechanisms)	COG1966(carbon starvation protein)	CELLULAR PROCESSES AND SIGNALING							PF02554.11(CstA:Carbon starvation protein CstA); PF13722.3(CstA_5TM:5TM C-terminal transporter carbon starvation CstA)	GO:0016021(cellular_component:integral component of membrane); GO:0009267(biological_process:cellular response to starvation)	GO:0050896;GO:0009987;GO:0044425	WP_007378533.1(carbon starvation protein A [Pseudoalteromonas sp. Bsw20308])	sp|O86233|Y112B_HAEIN(Uncharacterized membrane protein HI_1126.1 OS=Haemophilus influenzae (strain ATCC 51907 / DSM 11121 / KW20 / Rd) OX=71421 GN=HI_1126.1 PE=3 SV=1)	1.19859	0.00311145
D172_RS03830		ALQ07264.1	acyltransferase	NZ_CP013138.1	898096	899139	-	ENOG4111RS1(S:Function unknown)	ENOG4111RS1(acyltransferase 3)	POORLY CHARACTERIZED							PF01757.19(Acyl_transf_3:Acyltransferase family)	GO:0016021(cellular_component:integral component of membrane); GO:0016747(molecular_function:transferase activity, transferring acyl groups other than amino-acyl groups)	GO:0003824;GO:0044425	WP_033028870.1(acyltransferase [Pseudoalteromonas])		1.18768	0.00258414
D172_RS19425		ALQ10245.1	Choline transporter BetT%2C short form	NZ_CP013139.1	494987	496204	-	COG1292(P:Inorganic ion transport and metabolism)	COG1292(Transporter)	METABOLISM							PF02028.14(BCCT:BCCT, betaine/carnitine/choline family transporter)	GO:0071705(biological_process:nitrogen compound transport); GO:0022857(molecular_function:transmembrane transporter activity); GO:0016021(cellular_component:integral component of membrane)	GO:0005215;GO:0044425;GO:0051179	WP_007376369.1(Choline transporter BetT, short form [Pseudoalteromonas])		1.1478	0.0431963
D172_RS18275	poxB	ALQ10032.1	ubiquinone-dependent pyruvate dehydrogenase	NZ_CP013139.1	222897	224621	+	COG0028(E:Amino acid transport and metabolism)	COG0028(acetolactate synthase)	METABOLISM	K00156	poxB	pyruvate dehydrogenase (quinone) [EC:1.2.5.1]	map00620(Pyruvate metabolism)	Metabolism	Carbohydrate metabolism	PF02776.15(TPP_enzyme_N:Thiamine pyrophosphate enzyme, N-terminal TPP binding domain); PF02775.18(TPP_enzyme_C:Thiamine pyrophosphate enzyme, C-terminal TPP binding domain); PF00205.19(TPP_enzyme_M:Thiamine pyrophosphate enzyme, central domain)	GO:0052737(molecular_function:pyruvate dehydrogenase (quinone) activity); GO:0003824(molecular_function:catalytic activity); GO:0000287(molecular_function:magnesium ion binding); GO:0030976(molecular_function:thiamine pyrophosphate binding)	GO:0003824;GO:0005488	WP_007377215.1(ubiquinone-dependent pyruvate dehydrogenase [Pseudoalteromonas sp. Bsw20308])	sp|P07003|POXB_ECOLI(Pyruvate dehydrogenase [ubiquinone] OS=Escherichia coli (strain K12) OX=83333 GN=poxB PE=1 SV=1)	1.13709	0.0412053
D172_RS19690	IDH1	ALQ10293.1	isocitrate dehydrogenase	NZ_CP013139.1	559584	560591	-	COG0473(E:Amino acid transport and metabolism)	COG0473(3-isopropylmalate dehydrogenase activity)	METABOLISM	K00030	IDH1	isocitrate dehydrogenase (NAD+) [EC:1.1.1.41]	map00020(Citrate cycle (TCA cycle))	Metabolism	Carbohydrate metabolism	PF00180.17(Iso_dh:Isocitrate/isopropylmalate dehydrogenase)	GO:0004449(molecular_function:isocitrate dehydrogenase (NAD+) activity); GO:0000287(molecular_function:magnesium ion binding); GO:0016616(molecular_function:oxidoreductase activity, acting on the CH-OH group of donors, NAD or NADP as acceptor); GO:0051287(molecular_function:NAD binding)	GO:0003824;GO:0005488	WP_007376316.1(isocitrate dehydrogenase [Pseudoalteromonas])	sp|Q945K7|IDH5_ARATH(Isocitrate dehydrogenase [NAD] catalytic subunit 5, mitochondrial OS=Arabidopsis thaliana OX=3702 GN=IDH5 PE=1 SV=1)	1.06574	0.0419335
D172_RS16395			OmpA family protein	NZ_CP013138.1	3737869	3738464	-	COG2885(S:Function unknown)	COG2885(Protein of unknown function (DUF3224))	POORLY CHARACTERIZED								GO:0016021(cellular_component:integral component of membrane); GO:0009279(cellular_component:cell outer membrane)	GO:0016020;GO:0044464;GO:0044425	WP_033031797.1(OmpA family protein [Pseudoalteromonas])	sp|P37665|YIAD_ECOLI(Probable lipoprotein YiaD OS=Escherichia coli (strain K12) OX=83333 GN=yiaD PE=1 SV=2)	1.06265	0.0276043
D172_RS10850	nfnB	ALQ08520.1	NAD(P)H-dependent oxidoreductase	NZ_CP013138.1	2510289	2510942	+	COG0778(E:Amino acid transport and metabolism)	COG0778(Glycine betaine)	METABOLISM	K10679	nfnB	nitroreductase / dihydropteridine reductase [EC:1.-.-.- 1.5.1.34]	map00633(Nitrotoluene degradation)	Metabolism	Xenobiotics biodegradation and metabolism	PF00881.21(Nitroreductase:Nitroreductase family); PF14512.3(TM1586_NiRdase:Putative TM nitroreductase)	GO:0016491(molecular_function:oxidoreductase activity)	GO:0003824	WP_007375822.1(NAD(P)H-dependent oxidoreductase [Pseudoalteromonas sp. Bsw20308])	sp|P46072|FRA1_ALIFS(Major NAD(P)H-flavin oxidoreductase OS=Aliivibrio fischeri OX=668 PE=1 SV=3)	1.03463	0.0153206
D172_RS02030	suhB	ALQ06937.1	inositol-1-monophosphatase	NZ_CP013138.1	485779	486582	-	COG0483(G:Carbohydrate transport and metabolism)	COG0483(inositol monophosphatase)	METABOLISM	K01092	suhB	myo-inositol-1(or 4)-monophosphatase [EC:3.1.3.25]	map00521(Streptomycin biosynthesis); map04070(Phosphatidylinositol signaling system); map00562(Inositol phosphate metabolism)	Metabolism;Environmental Information Processing;Metabolism	Biosynthesis of other secondary metabolites;Signal transduction;Carbohydrate metabolism	PF00459.22(Inositol_P:Inositol monophosphatase family)	GO:0008934(molecular_function:inositol monophosphate 1-phosphatase activity); GO:0052832(molecular_function:inositol monophosphate 3-phosphatase activity); GO:0052833(molecular_function:inositol monophosphate 4-phosphatase activity); GO:0046855(biological_process:inositol phosphate dephosphorylation); GO:0046854(biological_process:phosphatidylinositol phosphorylation); GO:0046872(molecular_functi…	GO:0005488;GO:0009987;GO:0003824;GO:0008152	WP_007375998.1(inositol-1-monophosphatase [Pseudoalteromonas])	sp|P58537|SUHB_SALTY(Inositol-1-monophosphatase OS=Salmonella typhimurium (strain LT2 / SGSC1412 / ATCC 700720) OX=99287 GN=suhB PE=3 SV=1)	1.01488	0.00282768

## Sheet: S2D
Data Set S2D. BSW20308 and DPf1 transcriptomic data 32℃ downregulated
gene_id	symbol	product_accession	description	location	start	end	strand	cog	cog_description	cog_class1	KO_id	KO_name	KO_des	paths	paths_class1	paths_class2	pfam	go	go_lev2	nr	swissprot	Log2FC(4M/4W)	Padjust
D172_RS02480		ALQ07023.1	EamA family transporter	NZ_CP013138.1	585352	586278	+	ENOG410XTE7(S:Function unknown)	ENOG410XTE7(Permease of the drug metabolite transporter)	POORLY CHARACTERIZED	K03298		drug/metabolite transporter, DME family				PF00892.17(EamA:EamA-like transporter family); PF16913.2(PUNUT:Purine nucleobase transmembrane transport); PF08449.8(UAA:UAA transporter family); PF03151.13(TPT:Triose-phosphate Transporter family)	GO:0016021(cellular_component:integral component of membrane)	GO:0044425	WP_007378619.1(drug/metabolite DMT transporter permease [Pseudoalteromonas sp. Bsw20308])	sp|P39649|YWFM_BACSU(Uncharacterized transporter YwfM OS=Bacillus subtilis (strain 168) OX=224308 GN=ywfM PE=3 SV=1)	-3.27295	4.21749e-16
D172_RS20130		ALQ10376.1	hypothetical protein	NZ_CP013139.1	657600	657824	-													WP_007377566.1(hypothetical protein [Pseudoalteromonas sp. Bsw20308])		-1.6891	5.82033e-09
D172_RS17630		ALQ09916.1	type VI secretion protein	NZ_CP013139.1	85044	85334	+	COG4104(S:Function unknown)	COG4104(PAAR repeat-containing protein)	POORLY CHARACTERIZED							PF05488.10(PAAR_motif:PAAR motif)			WP_007377083.1(type VI secretion protein [Pseudoalteromonas])		-1.64892	2.18315e-05
D172_RS20145		ALQ10379.1	hypothetical protein	NZ_CP013139.1	658418	658726	-										PF07459.8(CTX_RstB:CTX phage RstB protein)			WP_007377563.1(hypothetical protein [Pseudoalteromonas sp. Bsw20308])		-1.55351	0.00050961
D172_RS17620	tssI	ALQ09914.1	type VI secretion system tip protein VgrG	NZ_CP013139.1	82762	84639	+	COG3501(S:Function unknown)	COG3501(Rhs element vgr protein)	POORLY CHARACTERIZED	K11904	vgrG	type VI secretion system secreted protein VgrG	map03070(Bacterial secretion system)	Environmental Information Processing	Membrane transport	PF05954.8(Phage_GPD:Phage late control gene D protein (GPD))			WP_007377085.1(type VI secretion system tip protein VgrG [Pseudoalteromonas sp. Bsw20308])	sp|E0SIS4|VGRGB_DICD3(Putative type VI secretion system protein VgrGB OS=Dickeya dadantii (strain 3937) OX=198628 GN=vgrGB PE=4 SV=1)	-1.52985	0.000898391
D172_RS17625		ALQ09915.1	hypothetical protein	NZ_CP013139.1	84647	85003	+													WP_007377084.1(hypothetical protein [Pseudoalteromonas])		-1.4918	0.000898391
D172_RS20140		ALQ10378.1	hypothetical protein	NZ_CP013139.1	658085	658414	-											GO:0016021(cellular_component:integral component of membrane)	GO:0044425	WP_033023740.1(hypothetical protein [Pseudoalteromonas sp. Bsw20308])		-1.46764	0.00255854
D172_RS17580	tssC	ALQ09906.1	type VI secretion system contractile sheath large subunit	NZ_CP013139.1	72199	73689	+	COG3517(S:Function unknown)	COG3517(type VI secretion protein, EvpB VC_A0108 family)	POORLY CHARACTERIZED	K11900	impC	type VI secretion system protein ImpC	map02025(Biofilm formation - Pseudomonas aeruginosa)	Cellular Processes	Cellular community - prokaryotes	PF05943.9(VipB:Type VI secretion protein, EvpB/VC_A0108, tail sheath)			WP_007377093.1(type VI secretion system contractile sheath large subunit [Pseudoalteromonas])		-1.31353	0.00167389
D172_RS17575	tssB	ALQ09905.1	type VI secretion system contractile sheath small subunit	NZ_CP013139.1	71699	72202	+	COG3516(S:Function unknown)	COG3516(Type VI secretion protein, VC_A0107 family)	POORLY CHARACTERIZED	K11901	impB	type VI secretion system protein ImpB	map02025(Biofilm formation - Pseudomonas aeruginosa)	Cellular Processes	Cellular community - prokaryotes	PF05591.9(T6SS_VipA:Type VI secretion system, VipA, VC_A0107 or Hcp2)			WP_007377094.1(type VI secretion system contractile sheath small subunit [Pseudoalteromonas])		-1.23515	0.0227627
D172_RS04530		ALQ07397.1	hypothetical protein	NZ_CP013138.1	1054099	1055289	+	ENOG410XZ0E(S:Function unknown)	ENOG410XZ0E(-)	POORLY CHARACTERIZED										WP_007377798.1(hypothetical protein [Pseudoalteromonas sp. Bsw20308])		-1.12615	0.00926865
D172_RS17615	hcp	ALQ09913.1	type VI secretion system tube protein Hcp	NZ_CP013139.1	82209	82688	+	COG3157(S:Function unknown)	COG3157(type VI secretion system effector, hcp1 family)	POORLY CHARACTERIZED	K11903	hcp	type VI secretion system secreted protein Hcp	map03070(Bacterial secretion system); map02025(Biofilm formation - Pseudomonas aeruginosa)	Environmental Information Processing;Cellular Processes	Membrane transport;Cellular community - prokaryotes	PF05638.9(T6SS_HCP:Type VI secretion system effector, Hcp)			WP_007377086.1(Hcp1 family type VI secretion system effector [Pseudoalteromonas])		-1.11077	7.2175e-06
D172_RS20125		ALQ10375.1	hypothetical protein	NZ_CP013139.1	656004	657479	-											GO:0016021(cellular_component:integral component of membrane)	GO:0044425	WP_007377567.1(hypothetical protein [Pseudoalteromonas sp. Bsw20308])		-1.01338	0.0344273
