# Supplementary material for: Identification and Regulatory Roles of a New Csr Small RNA from Arctic Pseudoalteromonas fuliginea BSW20308 in Temperature Responses
Source: Microbiol Spectr. 2023 Jan 10;11(1):e04094-22. doi: 10.1128/spectrum.04094-22 (PMC9927453; doi:10.1128/spectrum.04094-22)
Supplement: Supplemental file 5 — Data Set S4. Download spectrum.04094-22-s0005.xlsx, XLSX file, 0.01 MB [file spectrum.04094-22-s0005.xlsx]

## Sheet: S4
Data Set S4. Overlapping of DEGs and DEPs.
gene_id	symbol	description		Venn
D172_RS20910		phosphate ABC transporter substrate-binding protein			DEGs	DEPs
D172_RS20880		response regulator			523	304
D172_RS20765	katG	catalase/peroxidase HPI		Shared targets	63	63
D172_RS20210		hypothetical protein
D172_RS20205	tus	DNA replication terminus site-binding protein
D172_RS20100		hypothetical protein
D172_RS19930		transporter substrate-binding domain-containing protein
D172_RS19820	hap	virulence metalloprotease
D172_RS18420		hypothetical protein
D172_RS17780		S8 family serine peptidase
D172_RS17690		hypothetical protein
D172_RS17675		hypothetical protein
D172_RS17590		hypothetical protein
D172_RS17580	tssC	type VI secretion system contractile sheath large subunit
D172_RS17575	tssB	type VI secretion system contractile sheath small subunit
D172_RS17215		hypothetical protein
D172_RS17120		YggN family protein
D172_RS16620	coxB	cytochrome c oxidase subunit II
D172_RS16570	cheY	response regulator
D172_RS16560	cheW	purine-binding chemotaxis protein CheW
D172_RS16555	mcp	methyl-accepting chemotaxis protein
D172_RS16110		diguanylate cyclase (GGDEF domain) with PAS/PAC sensor
D172_RS15860	pilQ	type IV pilus secretin PilQ family protein
D172_RS15570		response regulator
D172_RS15565	rsmJ	class I SAM-dependent methyltransferase
D172_RS15000	mraZ	division/cell wall cluster transcriptional repressor MraZ
D172_RS14075		LysR family transcriptional regulator
D172_RS13205	fadR	fatty acid metabolism transcriptional regulator FadR
D172_RS13005		phosphate ABC transporter substrate-binding protein
D172_RS12865		transporter substrate-binding domain-containing protein
D172_RS12750	pspA	phage shock protein PspA
D172_RS11640	fbp	class 1 fructose-bisphosphatase
D172_RS10995	prkA	PrkA family serine protein kinase
D172_RS10845	proX	glycine/betaine ABC transporter substrate-binding protein
D172_RS10730	gpx	glutathione peroxidase
D172_RS10080		LysR family transcriptional regulator
D172_RS09520	fadH	NAD(P)-binding protein
D172_RS09130		cyclic nucleotide-binding/CBS domain-containing protein
D172_RS09025		MerR family DNA-binding transcriptional regulator
D172_RS08975		AAA family ATPase
D172_RS06630	ruvC	crossover junction endodeoxyribonuclease RuvC
D172_RS06275		OsmC family protein
D172_RS06190	fadE	acyl-CoA dehydrogenase
D172_RS05895	deaD	DEAD/DEAH box helicase
D172_RS05755		hypothetical protein
D172_RS05680		DUF2235 domain-containing protein
D172_RS05615	hsbA	STAS domain-containing protein
D172_RS05215		VCBS repeat-containing protein
D172_RS05020		PilZ domain-containing protein
D172_RS04750		MarR family transcriptional regulator
D172_RS04530		hypothetical protein
D172_RS03910	priB	primosomal replication protein N
D172_RS03210		hypothetical protein
D172_RS02450	radC	JAB domain-containing protein
D172_RS02255		transporter substrate-binding domain-containing protein
D172_RS02150	fis	DNA-binding transcriptional regulator Fis
D172_RS02025		transporter substrate-binding domain-containing protein
D172_RS01815		c-type cytochrome
D172_RS01785		extracellular solute-binding protein
D172_RS01000		EAL domain-containing protein
D172_RS00460		hypothetical protein
D172_RS00130	fadA	acetyl-CoA C-acyltransferase FadA
D172_RS00125	fadB	fatty acid oxidation complex subunit alpha FadB
