# Supplementary material for: Identification and Regulatory Roles of a New Csr Small RNA from Arctic Pseudoalteromonas fuliginea BSW20308 in Temperature Responses
Source: Microbiol Spectr. 2023 Jan 10;11(1):e04094-22. doi: 10.1128/spectrum.04094-22 (PMC9927453; doi:10.1128/spectrum.04094-22)
Supplement: Supplemental file 6 — Data Set S5. Download spectrum.04094-22-s0006.xlsx, XLSX file, 0.05 MB [file spectrum.04094-22-s0006.xlsx]

## Sheet: S5A
Data Set S5A. DEGs specific at 4℃.
upregulated					downregulated
gene_id	symbol	description	Log2FC(4M/4W)		gene_id	symbol	description	Log2FC(4M/4W)
D172_RS18425		tyrosine-type recombinase/integrase	2.71771		D172_RS20145		hypothetical protein	-9.9558
D172_RS08965		IS110 family transposase	2.60242		D172_RS20150		hypothetical protein	-9.88548
D172_RS18430		IS91 family transposase	2.44804		D172_RS20130		hypothetical protein	-9.64381
D172_RS02920		DUF3545 family protein	2.32966		D172_RS20140		hypothetical protein	-9.55122
D172_RS11000		YeaH/YhbH family protein	2.2771		D172_RS20135		hypothetical protein	-9.50098
D172_RS10395	bglB	beta-glucosidase	2.27383		D172_RS20125		hypothetical protein	-9.22489
D172_RS10995	prkA	PrkA family serine protein kinase	2.23428		D172_RS20155		hypothetical protein	-9.10883
D172_RS01985		hypothetical protein	2.1785		D172_RS20120		DUF2523 domain-containing protein	-7.51616
D172_RS20240		IS481 family transposase	2.13802		D172_RS20115	zot	zona occludens toxin-like protein	-6.4855
D172_RS10825		zinc-binding alcohol dehydrogenase family protein	2.10743		D172_RS03330	pspA	phage shock protein A	-6.26566
D172_RS16615	coxA	cytochrome c oxidase subunit I	2.05316		D172_RS17120		YggN family protein	-6.04618
D172_RS00620		hypothetical protein	2.02813		D172_RS03335		PspC domain-containing protein	-6.00884
D172_RS00615		hypothetical protein	2.02189		D172_RS03340		hypothetical protein	-5.64669
D172_RS19035		DUF1761 domain-containing protein	1.99414		D172_RS20110		hypothetical protein	-5.61041
D172_RS08850	rmf	ribosome modulation factor	1.98534		D172_RS20105		hypothetical protein	-5.48024
D172_RS16610	cox11	cytochrome c oxidase assembly protein	1.98285		D172_RS19600		hypothetical protein	-5.38088
D172_RS20840		hypothetical protein	1.97155		D172_RS00495		hypothetical protein	-5.07092
D172_RS19430	betA	choline dehydrogenase	1.94787		D172_RS12750	pspA	phage shock protein PspA	-4.93493
D172_RS21410		hypothetical protein	1.936		D172_RS02040		DUF1707 and DUF2154 domain-containing protein	-4.67185
D172_RS02020		EAL and GGDEF domain-containing protein	1.90328		D172_RS00915		hypothetical protein	-4.44145
D172_RS11005		SpoVR family protein	1.90128		D172_RS19060		porin	-4.42184
D172_RS16605	coxC	cytochrome c oxidase subunit 3	1.88681		D172_RS08575	htpX	protease HtpX	-4.33098
D172_RS21175	ssrS	-	1.86839		D172_RS18135		IS3 family transposase	-4.2609
D172_RS02025		transporter substrate-binding domain-containing protein	1.86376		D172_RS12510		IS3 family transposase	-4.2609
D172_RS20910		phosphate ABC transporter substrate-binding protein	1.83094		D172_RS03240		IS3 family transposase	-4.2609
D172_RS14705		hypothetical protein	1.77941		D172_RS02620		DUF3192 domain-containing protein	-4.26001
D172_RS20275		IS481 family transposase	1.76144		D172_RS07835		DUF3718 domain-containing protein	-4.18395
D172_RS00055	dprA	DNA-protecting protein DprA	1.70599		D172_RS19065		SLC13/DASS family transporter	-4.05801
D172_RS16005		phosphotransferase	1.69456		D172_RS20100		hypothetical protein	-4.05062
D172_RS00125	fadB	fatty acid oxidation complex subunit alpha FadB	1.67699		D172_RS12745	pspB	envelope stress response membrane protein PspB	-3.75104
D172_RS15935		DUF971 domain-containing protein	1.66783		D172_RS12740	pspC	envelope stress response membrane protein PspC	-3.56054
D172_RS19100		xanthine dehydrogenase family protein molybdopterin-binding subunit	1.64546		D172_RS12735		YcjX family protein	-3.35377
D172_RS06335		acyl-CoA dehydrogenase	1.6398		D172_RS10795		efflux RND transporter periplasmic adaptor subunit	-3.06908
D172_RS03970		hypothetical protein	1.63963		D172_RS17225		phage shock protein A	-2.96699
D172_RS07345		glycosyltransferase	1.63574		D172_RS17210		hypothetical protein	-2.84339
D172_RS20595	ABC.FEV.P	iron ABC transporter permease	1.63339		D172_RS17220		DUF4178 domain-containing protein	-2.82456
D172_RS03575		IS481 family transposase	1.62694		D172_RS09920		hypothetical protein	-2.76771
D172_RS14510	actP	cation acetate symporter	1.60675		D172_RS03345	pccA	copper chaperone PCu(A)C	-2.66076
D172_RS16135	eptA	phosphoethanolamine--lipid A transferase	1.59518		D172_RS17215		hypothetical protein	-2.57692
D172_RS05520	glnB	nitrogen regulatory protein P-II	1.59039		D172_RS10800		efflux RND transporter permease subunit	-2.43915
D172_RS18195		hypothetical protein	1.58205		D172_RS10675		hypothetical protein	-2.43075
D172_RS16600		SURF1 family protein	1.57766		D172_RS19140		acyl-CoA dehydrogenase	-2.39951
D172_RS16450		hypothetical protein	1.57667		D172_RS10670		hypothetical protein	-2.36076
D172_RS16585	cyoE	protoheme IX farnesyltransferase	1.5734		D172_RS10590		phage capsid scaffolding protein	-2.33439
D172_RS14605	lacZ	beta-galactosidase	1.57284		D172_RS04280	pdsO	sortase-associated OmpA-like protein PdsO	-2.32939
D172_RS11835		DUF1656 domain-containing protein	1.5701		D172_RS10665		hypothetical protein	-2.24007
D172_RS00805		CBS domain-containing protein	1.56584		D172_RS17775		curlin	-2.20869
D172_RS15000	mraZ	division/cell wall cluster transcriptional repressor MraZ	1.54868		D172_RS10680		hypothetical protein	-2.19167
D172_RS21130		transposase	1.54781		D172_RS17230		DUF2170 family protein	-2.17466
D172_RS00395		hypothetical protein	1.54554		D172_RS10660		hypothetical protein	-2.14816
D172_RS01965	phoU	phosphate signaling complex protein PhoU	1.54168		D172_RS06315		ABC transporter permease subunit	-2.13698
D172_RS07245	nirD	nitrite reductase small subunit NirD	1.53728		D172_RS05215		VCBS repeat-containing protein	-2.05273
D172_RS17380		IS110 family transposase	1.53006		D172_RS07090		GntR family transcriptional regulator	-2.01412
D172_RS15570		response regulator	1.5175		D172_RS00455	cspA	cold-shock protein	-2.00616
D172_RS21520		hypothetical protein	1.51122		D172_RS10565		phage virion morphogenesis protein	-1.99692
D172_RS08970		IS481 family transposase	1.50945		D172_RS20160		hypothetical protein	-1.95149
D172_RS21305		hypothetical protein	1.50407		D172_RS10570		hypothetical protein	-1.92069
D172_RS13540	flgE	flagellar hook protein FlgE	1.50307		D172_RS11190	E1.4.1.9	Glu/Leu/Phe/Val dehydrogenase	-1.90464
D172_RS11925		SirB2 family protein	1.49644		D172_RS00595		S8 family serine peptidase	-1.90111
D172_RS07860	cspD	cold shock domain-containing protein CspD	1.49627		D172_RS06880		TonB-dependent receptor	-1.86816
D172_RS09630	frmA	S-(hydroxymethyl)glutathione dehydrogenase/class III alcohol dehydrogenase	1.49366		D172_RS19950		DUF3450 domain-containing protein	-1.86391
D172_RS01270	acnB	bifunctional aconitate hydratase 2/2-methylisocitrate dehydratase	1.47745		D172_RS08455	natA	ATP-binding cassette domain-containing protein	-1.85504
D172_RS04745	mcp	methyl-accepting chemotaxis protein	1.47327		D172_RS09390		TonB-dependent receptor	-1.83621
D172_RS13095		two-component sensor histidine kinase	1.45745		D172_RS02765	tolC	outer membrane channel protein TolC	-1.83506
D172_RS02260		hypothetical protein	1.44594		D172_RS10585		phage major capsid protein%2C P2 family	-1.834
D172_RS07015	yceD	23S rRNA accumulation protein YceD	1.44556		D172_RS17575	tssB	type VI secretion system contractile sheath small subunit	-1.83373
D172_RS04030		DUF1842 domain-containing protein	1.44537		D172_RS10600		phage portal protein	-1.8312
D172_RS13530	flgG	flagellar basal-body rod protein FlgG	1.43317		D172_RS10550		hypothetical protein	-1.81341
D172_RS16765		YheV family putative metal-binding protein	1.43052		D172_RS13230		YebG family protein	-1.81315
D172_RS00315		acyltransferase family protein	1.42476		D172_RS12975		Tim44 domain-containing protein	-1.80154
D172_RS14515		DUF4212 domain-containing protein	1.41846		D172_RS09135		rhodanese-related sulfurtransferase	-1.77149
D172_RS02450	radC	JAB domain-containing protein	1.41597		D172_RS02150	fis	DNA-binding transcriptional regulator Fis	-1.76786
D172_RS15160		hypothetical protein	1.41507		D172_RS00575		efflux RND transporter periplasmic adaptor subunit	-1.74529
D172_RS16445	malZ	glycoside hydrolase family 97 protein	1.41304		D172_RS08460		ABC transporter permease	-1.74074
D172_RS15565	rsmJ	class I SAM-dependent methyltransferase	1.41192		D172_RS10575		hypothetical protein	-1.71895
D172_RS16555	mcp	methyl-accepting chemotaxis protein	1.40862		D172_RS18330	uxaB	tagaturonate reductase	-1.71783
D172_RS06825	uspE	universal stress protein UspE	1.40312		D172_RS17590		hypothetical protein	-1.7146
D172_RS21205	ssrA	-	1.37697		D172_RS01665		hypothetical protein	-1.69039
D172_RS19150		tyrosine-type recombinase/integrase	1.37519		D172_RS17615		type VI secretion system tube protein Hcp	-1.68059
D172_RS14545		GGDEF domain-containing protein	1.36627		D172_RS08755		sulfotransferase family protein	-1.68018
D172_RS20765	katG	catalase/peroxidase HPI	1.36061		D172_RS16325		ABC transporter ATP-binding protein	-1.67742
D172_RS02720	ruvX	Holliday junction resolvase RuvX	1.36056		D172_RS16320		hypothetical protein	-1.66823
D172_RS11080		hypothetical protein	1.35784		D172_RS13760	lepA	elongation factor 4	-1.62754
D172_RS08615		IS30 family transposase	1.35171		D172_RS17765	csgF	curli production assembly protein CsgF	-1.61566
D172_RS19435	betB	betaine-aldehyde dehydrogenase	1.35		D172_RS10595		terminase ATPase subunit	-1.60983
D172_RS19930		transporter substrate-binding domain-containing protein	1.33408		D172_RS16985		ExeM/NucH family extracellular endonuclease	-1.59666
D172_RS05240		type 1 glutamine amidotransferase domain-containing protein	1.32701		D172_RS18830		DsbA family oxidoreductase	-1.56662
D172_RS13500	fliC	flagellin	1.3259		D172_RS17770	csgE	curli production assembly protein CsgE	-1.56047
D172_RS06275		OsmC family protein	1.32057		D172_RS19970	tonB	energy transducer TonB	-1.55996
D172_RS05680		DUF2235 domain-containing protein	1.3149		D172_RS00490		PKD domain-containing protein	-1.55595
D172_RS09515		DoxX family protein	1.31122		D172_RS17690		hypothetical protein	-1.55308
D172_RS02215	prc	S41 family peptidase	1.30756		D172_RS18985		peptidase M16	-1.55149
D172_RS13460	tag	DNA-3-methyladenine glycosylase I	1.30429		D172_RS01185		hydrolase	-1.54988
D172_RS09990		DUF692 domain-containing protein	1.29896		D172_RS06620		ABC transporter ATP-binding protein	-1.5448
D172_RS02210		divergent polysaccharide deacetylase family protein	1.29569		D172_RS12070		hypothetical protein	-1.54402
D172_RS07470	rexA	hypothetical protein	1.28908		D172_RS17610	tssH	type VI secretion system ATPase TssH	-1.53427
D172_RS07820		CPXCG motif-containing cysteine-rich protein	1.28612		D172_RS17620	tssI	type VI secretion system tip protein VgrG	-1.53404
D172_RS11640	fbp	class 1 fructose-bisphosphatase	1.28471		D172_RS10560		DUF2586 family protein	-1.53034
D172_RS05020		PilZ domain-containing protein	1.28341		D172_RS11145	metR	LysR family transcriptional regulator	-1.525
D172_RS07340		glycosyltransferase	1.28154		D172_RS09025		MerR family DNA-binding transcriptional regulator	-1.50735
D172_RS17260	rnpB	-	1.28055		D172_RS13420	fliJ	flagellar export protein FliJ	-1.47175
D172_RS07155	narK	NarK family nitrate/nitrite MFS transporter	1.27975		D172_RS04445	rimI	ribosomal protein S18-alanine N-acetyltransferase	-1.47171
D172_RS05125	yahK	NAD(P)-dependent alcohol dehydrogenase	1.27913		D172_RS06615	tesA	arylesterase	-1.44692
D172_RS17090		hypothetical protein	1.27215		D172_RS17580	tssC	type VI secretion system contractile sheath large subunit	-1.44351
D172_RS16570	cheY	response regulator	1.25938		D172_RS05080		nuclear transport factor 2 family protein	-1.43666
D172_RS07315		oligosaccharide flippase family protein	1.25925		D172_RS17570	tssA	type VI secretion system protein TssA	-1.42984
D172_RS11645	fbaA	class II fructose-bisphosphate aldolase	1.25594		D172_RS19585		hypothetical protein	-1.42945
D172_RS16335		helix-turn-helix transcriptional regulator	1.25099		D172_RS14895		M1 family metallopeptidase	-1.41845
D172_RS16165	modF	ATP-binding cassette domain-containing protein	1.24584		D172_RS16645		TonB-dependent receptor	-1.4098
D172_RS17080		hypothetical protein	1.24134		D172_RS05650	rnt	ribonuclease T	-1.40807
D172_RS14975	murF	UDP-N-acetylmuramoyl-tripeptide--D-alanyl-D-alanine ligase	1.23835		D172_RS10730	gpx	glutathione peroxidase	-1.4074
D172_RS01425	astD	succinylglutamate-semialdehyde dehydrogenase	1.23633		D172_RS06745		alpha/beta hydrolase	-1.40476
D172_RS03210		hypothetical protein	1.228		D172_RS20090		DUF2971 domain-containing protein	-1.40137
D172_RS14735		hypothetical protein	1.22674		D172_RS02480		EamA family transporter	-1.39584
D172_RS12445		globin	1.22394		D172_RS10555		DUF2597 family protein	-1.38989
D172_RS15650		phage tail protein	1.22352		D172_RS10145	trpE	anthranilate synthase component 1	-1.388
D172_RS21180		hypothetical protein	1.22083		D172_RS00550		hypothetical protein	-1.3837
D172_RS20370		hypothetical protein	1.22014		D172_RS17780		S8 family serine peptidase	-1.38246
D172_RS13220		hypothetical protein	1.21973		D172_RS04300		glutaredoxin	-1.36567
D172_RS16580		SCO family protein	1.21931		D172_RS14490		bifunctional diguanylate cyclase/phosphodiesterase	-1.36485
D172_RS20355		DUF2955 domain-containing protein	1.21923		D172_RS10610		hypothetical protein	-1.35765
D172_RS19095	iorA	(2Fe-2S)-binding protein	1.20584		D172_RS21095		DUF4974 domain-containing protein	-1.35446
D172_RS13495	fliC	flagellin	1.19221		D172_RS09410		agarase	-1.34028
D172_RS05510		type IV pilus biogenesis protein	1.19		D172_RS06320		ABC transporter ATP-binding protein	-1.33591
D172_RS14300		hypothetical protein	1.18508		D172_RS06630	ruvC	crossover junction endodeoxyribonuclease RuvC	-1.32797
D172_RS13850	putA	bifunctional proline dehydrogenase/L-glutamate gamma-semialdehyde dehydrogenase PutA	1.18382		D172_RS18590		paraslipin	-1.32237
D172_RS01815		c-type cytochrome	1.18281		D172_RS10530		bacteriophage protein	-1.31985
D172_RS13305		DUF2802 domain-containing protein	1.1815		D172_RS10545		hypothetical protein	-1.31907
D172_RS07475		SMP-30/gluconolactonase/LRE family protein	1.17104		D172_RS17595	tssE	type VI secretion system baseplate subunit TssE	-1.31703
D172_RS04075		transporter substrate-binding domain-containing protein	1.17059		D172_RS07830		hypothetical protein	-1.31592
D172_RS09635	frmB	S-formylglutathione hydrolase	1.1654		D172_RS12455		hypothetical protein	-1.31054
D172_RS05210		hypothetical protein	1.15606		D172_RS18970		hypothetical protein	-1.3104
D172_RS19820	hap	virulence metalloprotease	1.15465		D172_RS12145		hypothetical protein	-1.30537
D172_RS14995	rsmH	16S rRNA (cytosine(1402)-N(4))-methyltransferase RsmH	1.15389		D172_RS06625		FtsX-like permease family protein	-1.30358
D172_RS15890	metL	aspartate kinase	1.15296		D172_RS05895	deaD	DEAD/DEAH box helicase	-1.29964
D172_RS12600	cydB	cytochrome d ubiquinol oxidase subunit II	1.14728		D172_RS09525	sppA	signal peptide peptidase SppA	-1.29721
D172_RS15690		hypothetical protein	1.14717		D172_RS10540		phage tail tape measure protein	-1.29715
D172_RS09985		DUF2063 domain-containing protein	1.14471		D172_RS04315		hypothetical protein	-1.29449
D172_RS06490		DUF1439 domain-containing protein	1.14135		D172_RS13205	fadR	fatty acid metabolism transcriptional regulator FadR	-1.28675
D172_RS07955		IS110 family transposase	1.14083		D172_RS14830	desR	response regulator transcription factor	-1.28329
D172_RS03215	mcp	methyl-accepting chemotaxis protein	1.13979		D172_RS10535		DUF2590 family protein	-1.28237
D172_RS15100	fiu	TonB-dependent siderophore receptor	1.13721		D172_RS15080		energy transducer TonB	-1.28174
D172_RS13225	comEA	ComEA family DNA-binding protein	1.13369		D172_RS11695	pqqL	insulinase family protein	-1.28152
D172_RS03230		hypothetical protein	1.13362		D172_RS06330		putative porin	-1.26996
D172_RS16455		dehydrogenase	1.12895		D172_RS06235		histidinol-phosphatase	-1.26748
D172_RS05685		hypothetical protein	1.12673		D172_RS02030	suhB	inositol-1-monophosphatase	-1.2669
D172_RS01785		extracellular solute-binding protein	1.12597		D172_RS12730	ycjF	TIGR01620 family protein	-1.26644
D172_RS08860	acuI	oxidoreductase	1.1241		D172_RS07930	serS	serine--tRNA ligase	-1.26621
D172_RS13385	fliQ	flagellar biosynthetic protein FliQ	1.12344		D172_RS16750	fkpA	FKBP-type peptidyl-prolyl cis-trans isomerase	-1.26538
D172_RS05755		hypothetical protein	1.12149		D172_RS01880	zapA	cell division protein ZapA	-1.26302
D172_RS13490	fliC	flagellin	1.12109		D172_RS09210	nrdA	ribonucleoside-diphosphate reductase subunit alpha	-1.2627
D172_RS09165	lapA	LapA family protein	1.11937		D172_RS14465	phoR	phosphate regulon sensor histidine kinase PhoR	-1.25678
D172_RS09115		ergothioneine biosynthesis protein EgtB	1.11456		D172_RS03265		hypothetical protein	-1.24217
D172_RS14980	murE	UDP-N-acetylmuramoyl-L-alanyl-D-glutamate--2%2C6-diaminopimelate ligase	1.1134		D172_RS13235	putP	sodium/proline symporter PutP	-1.23992
D172_RS21075		TonB-dependent receptor	1.11137		D172_RS01045	rplD	50S ribosomal protein L4	-1.2358
D172_RS06190	fadE	acyl-CoA dehydrogenase	1.10926		D172_RS05700		SDR family oxidoreductase	-1.23212
D172_RS15610		hypothetical protein	1.10766		D172_RS18955		hypothetical protein	-1.23204
D172_RS07960		hypothetical protein	1.10731		D172_RS17605	tssG	type VI secretion system baseplate subunit TssG	-1.22857
D172_RS02805	plsC	1-acylglycerol-3-phosphate O-acyltransferase	1.10304		D172_RS10605		hypothetical protein	-1.22572
D172_RS09285		family 43 glycosylhydrolase	1.10232		D172_RS12130		hypothetical protein	-1.2187
D172_RS05615	hsbA	STAS domain-containing protein	1.10177		D172_RS08095		cupin domain-containing protein	-1.21609
D172_RS03045		hypothetical protein	1.09799		D172_RS19290		hypothetical protein	-1.21436
D172_RS01735	hflX	GTPase HflX	1.09693		D172_RS17200		hypothetical protein	-1.21276
D172_RS01395		SDR family NAD(P)-dependent oxidoreductase	1.0963		D172_RS12360		DUF2059 domain-containing protein	-1.20497
D172_RS05620	hsbR	fused response regulator/phosphatase	1.09487		D172_RS05550	gshA	glutamate--cysteine ligase	-1.20378
D172_RS05145		C4-dicarboxylate ABC transporter	1.09452		D172_RS17535	tagH	type VI secretion system-associated FHA domain protein TagH	-1.20249
D172_RS14950	murC	UDP-N-acetylmuramate--L-alanine ligase	1.09349		D172_RS03795		AAA family ATPase	-1.20224
D172_RS10215	phoQ	GHKL domain-containing protein	1.09283		D172_RS10465		sodium:proton antiporter	-1.20022
D172_RS20905	recQ	RecQ family ATP-dependent DNA helicase	1.08775		D172_RS18335	kduD	SDR family oxidoreductase	-1.19867
D172_RS01125	ybcJ	RNA-binding S4 domain-containing protein	1.08582		D172_RS08320	sufS	SufS family cysteine desulfurase	-1.19839
D172_RS10845	proX	glycine/betaine ABC transporter substrate-binding protein	1.08533		D172_RS18740		alpha/beta fold hydrolase	-1.19742
D172_RS02435		S9 family peptidase	1.08214		D172_RS06325		PH domain-containing protein	-1.19602
D172_RS05985	priC	primosomal replication protein N prime prime	1.07912		D172_RS00465	phoA	alkaline phosphatase	-1.19262
D172_RS16000	mutT	8-oxo-dGTP diphosphatase MutT	1.07818		D172_RS10520		phage tail fiber protein	-1.18763
D172_RS05150		IS481 family transposase	1.07777		D172_RS05055	rpiB	RpiB/LacA/LacB family sugar-phosphate isomerase	-1.18515
D172_RS12500		group II intron reverse transcriptase/maturase	1.07699		D172_RS18770	fabH	ketoacyl-ACP synthase III	-1.18492
D172_RS03095		hypothetical protein	1.07673		D172_RS04440		hypothetical protein	-1.17875
D172_RS20320		lactoylglutathione lyase family protein	1.06916		D172_RS10515		SUMF1/EgtB/PvdO family nonheme iron enzyme	-1.17648
D172_RS17305		diguanylate cyclase	1.06567		D172_RS12675	pyrH	UMP kinase	-1.1763
D172_RS07290		LruC domain-containing protein	1.06248		D172_RS08110	mnmA	tRNA 2-thiouridine(34) synthase MnmA	-1.1757
D172_RS09770	gap	type I glyceraldehyde-3-phosphate dehydrogenase	1.06218		D172_RS09130		cyclic nucleotide-binding/CBS domain-containing protein	-1.16756
D172_RS15835		hypothetical protein	1.06013		D172_RS17760	csgG	transporter	-1.16254
D172_RS16370		TonB-dependent receptor	1.06004		D172_RS15210		ABC transporter ATP-binding protein	-1.16248
D172_RS10095		hypothetical protein	1.05789		D172_RS18440		hypothetical protein	-1.15531
D172_RS18215		ABC transporter permease subunit	1.05697		D172_RS14075		LysR family transcriptional regulator	-1.15439
D172_RS00050	smg	DUF494 family protein	1.05151		D172_RS01680	fxsA	FxsA family protein	-1.15383
D172_RS20610		TonB-dependent receptor	1.04813		D172_RS19965	exbD	biopolymer transporter ExbD	-1.15154
D172_RS14640		sterol desaturase family protein	1.04666		D172_RS06940	rpoE	RNA polymerase sigma factor	-1.14879
D172_RS17515		hypothetical protein	1.04603		D172_RS08975		AAA family ATPase	-1.14842
D172_RS06855	ccoP	cytochrome-c oxidase%2C cbb3-type subunit III	1.04572		D172_RS08605		hypothetical protein	-1.14438
D172_RS09705		hypothetical protein	1.0445		D172_RS06740		TonB-dependent receptor	-1.14187
D172_RS02130		EAL domain-containing protein	1.04377		D172_RS11425		DUF4071 domain-containing protein	-1.14017
D172_RS16560	cheW	purine-binding chemotaxis protein CheW	1.04303		D172_RS20210		hypothetical protein	-1.13849
D172_RS20880		response regulator	1.0428		D172_RS04585		DUF1653 domain-containing protein	-1.13643
D172_RS16305		hypothetical protein	1.04223		D172_RS09620	lolC_E	lipoprotein-releasing ABC transporter permease subunit	-1.13627
D172_RS04330		IS110 family transposase	1.04092		D172_RS01170	typA	translational GTPase TypA	-1.13523
D172_RS16660		NnrS family protein	1.04003		D172_RS19570		hypothetical protein	-1.13445
D172_RS08790	smoF	sugar ABC transporter permease	1.03796		D172_RS20205	tus	DNA replication terminus site-binding protein	-1.12972
D172_RS05730		hypothetical protein	1.03771		D172_RS09595		AMP-binding protein	-1.12953
D172_RS15940	mcp	methyl-accepting chemotaxis protein	1.03757		D172_RS08730	ggt	gamma-glutamyltransferase	-1.11815
D172_RS17195	fumC	class II fumarate hydratase	1.03748		D172_RS21055	ndk	nucleoside-diphosphate kinase	-1.11084
D172_RS07300		endonuclease/exonuclease/phosphatase family protein	1.03719		D172_RS19670	hupB	HU family DNA-binding protein	-1.10975
D172_RS13310	cheW	chemotaxis protein CheW	1.03633		D172_RS03910	priB	primosomal replication protein N	-1.1094
D172_RS08685	marC	MarC family protein	1.02985		D172_RS12915		aspartate-semialdehyde dehydrogenase	-1.10902
D172_RS06875		hypothetical protein	1.02838		D172_RS19755		DUF1289 domain-containing protein	-1.10555
D172_RS12865		transporter substrate-binding domain-containing protein	1.02646		D172_RS18420		hypothetical protein	-1.10439
D172_RS01025	tesB	acyl-CoA thioesterase II	1.02447		D172_RS21275		helix-turn-helix domain-containing protein	-1.10246
D172_RS13525	flgH	flagellar basal body L-ring protein FlgH	1.02388		D172_RS01275		2OG-Fe dioxygenase family protein	-1.09628
D172_RS17020		IS3 family transposase	1.02344		D172_RS15860	pilQ	type IV pilus secretin PilQ family protein	-1.09331
D172_RS00795		response regulator	1.02197		D172_RS10210	phoP	response regulator transcription factor	-1.09184
D172_RS19235	rpmE	type B 50S ribosomal protein L31	1.02065		D172_RS13615		exopolyphosphatase	-1.0918
D172_RS21330		hypothetical protein	1.02063		D172_RS17525		hypothetical protein	-1.09137
D172_RS19825		M20/M25/M40 family metallo-hydrolase	1.0206		D172_RS10020	alaA	pyridoxal phosphate-dependent aminotransferase	-1.09085
D172_RS16110		diguanylate cyclase (GGDEF domain) with PAS/PAC sensor	1.02001		D172_RS10455		hypothetical protein	-1.0873
D172_RS11865		YnfA family protein	1.01973		D172_RS10345	yjdF	DUF2238 domain-containing protein	-1.08627
D172_RS02270	fieF	cation diffusion facilitator family transporter	1.01964		D172_RS12685	rpsB	30S ribosomal protein S2	-1.08105
D172_RS13005		phosphate ABC transporter substrate-binding protein	1.01882		D172_RS20805		hypothetical protein	-1.07958
D172_RS11280		response regulator	1.01034		D172_RS12100		RDD family protein	-1.07788
D172_RS15675		hypothetical protein	1.0096		D172_RS04415		hypothetical protein	-1.0775
D172_RS02255		transporter substrate-binding domain-containing protein	1.00659		D172_RS17600	tssF	type VI secretion system baseplate subunit TssF	-1.07715
D172_RS01000		EAL domain-containing protein	1.00589		D172_RS19015		thioesterase family protein	-1.07693
D172_RS01760		sodium:proton antiporter	1.00297		D172_RS01040	rplC	50S ribosomal protein L3	-1.06894
D172_RS20990		YeiH family putative sulfate export transporter	1.00272		D172_RS09145		GntR family transcriptional regulator	-1.06697
D172_RS00660		response regulator	1.00256		D172_RS09520	fadH	NAD(P)-binding protein	-1.06547
D172_RS15540	lacY	oligosaccharide MFS transporter	1.002		D172_RS10080		LysR family transcriptional regulator	-1.06309
D172_RS18065		MFS transporter	1.00136		D172_RS06775		TonB-dependent receptor	-1.06272
D172_RS20845		hypothetical protein	1.0012		D172_RS20695	cspA	cold-shock protein	-1.05631
					D172_RS11885	cysZ	sulfate transporter CysZ	-1.05155
					D172_RS01750	purA	adenylosuccinate synthase	-1.04977
					D172_RS13930		TetR/AcrR family transcriptional regulator	-1.04146
					D172_RS19605		ATP-dependent protease La (LON) domain protein	-1.0401
					D172_RS11295		SapC family protein	-1.03966
					D172_RS17585	tssC	type VI secretion system contractile sheath large subunit	-1.03694
					D172_RS01950	pstC	ABC transporter permease subunit	-1.03676
					D172_RS15925	hslV	ATP-dependent protease subunit HslV	-1.03642
					D172_RS04390		DEAD/DEAH box helicase	-1.03548
					D172_RS11150		YdcF family protein	-1.03455
					D172_RS21000		DUF885 domain-containing protein	-1.03325
					D172_RS08750		membrane protein	-1.02919
					D172_RS11035	htpG	molecular chaperone HtpG	-1.02293
					D172_RS04405	pqqL	insulinase family protein	-1.01919
					D172_RS05560		DUF21 domain-containing protein	-1.01854
					D172_RS08625		hypothetical protein	-1.01642
					D172_RS08400	ybfF	alpha/beta fold hydrolase	-1.01464
					D172_RS19445		hypothetical protein	-1.01461
					D172_RS12620		pectate trisaccharide-lyase	-1.01105
					D172_RS17675		hypothetical protein	-1.01098
					D172_RS00920		YacL family protein	-1.00873
					D172_RS00460		hypothetical protein	-1.00682
					D172_RS00580		efflux RND transporter permease subunit	-1.00629
					D172_RS15920		hypothetical protein	-1.00126
					D172_RS08705	purE	5-(carboxyamino)imidazole ribonucleotide mutase	-1.00058

## Sheet: S5B
Data Set S5B. DEGs specific at 32℃.
upregulated					downregulated
gene_id	symbol	description	Log2FC(4M/4W)		gene_id	symbol	description	Log2FC(4M/4W)
D172_RS17735		TonB-dependent receptor plug domain-containing protein	2.6712		D172_RS17630		type VI secretion protein	-1.64892
D172_RS19440	betI	transcriptional regulator BetI	2.17773		D172_RS17625		hypothetical protein	-1.4918
D172_RS12990		hypothetical protein	1.8994		D172_RS04530		hypothetical protein	-1.12615
D172_RS17745		MFS transporter	1.69825
D172_RS04285	yfbK	marine proteobacterial sortase target protein	1.68279
D172_RS13445	fliE	flagellar hook-basal body complex protein FliE	1.67341
D172_RS18870	speB	agmatinase	1.64672
D172_RS12560		GGDEF domain-containing protein	1.62947
D172_RS01420	astA	arginine N-succinyltransferase	1.58001
D172_RS01415	argD	aspartate aminotransferase family protein	1.55066
D172_RS03630		DUF2726 domain-containing protein	1.53405
D172_RS13455	flrB	sensor histidine kinase	1.48461
D172_RS01675	groES	co-chaperone GroES	1.42622
D172_RS13535	flgF	flagellar basal body rod protein FlgF	1.35956
D172_RS13655		hypothetical protein	1.33447
D172_RS21185	srtA	class GN sortase	1.3329
D172_RS21060		tRNA 5-hydroxyuridine modification protein YegQ	1.3042
D172_RS18010		carbon starvation protein A	1.19859
D172_RS03830		acyltransferase	1.18768
D172_RS19425		Choline transporter BetT%2C short form	1.1478
D172_RS18275	poxB	ubiquinone-dependent pyruvate dehydrogenase	1.13709
D172_RS19690	IDH1	isocitrate dehydrogenase	1.06574
D172_RS16395		OmpA family protein	1.06265
D172_RS10850	nfnB	NAD(P)H-dependent oxidoreductase	1.03463

## Sheet: S5C
Data Set S5C. DEPs specific at 4℃.
upregulated					downregulated
Protein	symbol	Description	log2FC		Protein	symbol	Description	log2FC
ALQ06959.1	fis	Fis family transcriptional regulator [Pseudoalteromonas sp. Bsw20308] >WP_002957804.1 MULTISPECIES: DNA-binding transcriptional regulator Fis [Alteromonadales]	3.1547		ALQ06834.1	psuG	pseudouridine-5-phosphate glycosidase [Pseudoalteromonas sp. Bsw20308] >WP_007376272.1 MULTISPECIES: pseudouridine-5'-phosphate glycosidase [Pseudoalteromonas]	-3.73822
ALQ09881.1		hypothetical protein D172_017440 (plasmid) [Pseudoalteromonas sp. Bsw20308] >WP_007377118.1 DUF1552 domain-containing protein [Pseudoalteromonas sp. Bsw20308]	2.55082		ALQ08115.1		transposase [Pseudoalteromonas sp. Bsw20308] >WP_007377186.1 hypothetical protein [Pseudoalteromonas sp. Bsw20308]	-3.65351
ALQ07081.1	cpdA	3',5'-cyclic-nucleotide phosphodiesterase [Pseudoalteromonas sp. Bsw20308] >WP_007376509.1 phosphoesterase [Pseudoalteromonas sp. Bsw20308]	2.39223		ALQ06835.1		amino acid adenylation protein [Pseudoalteromonas sp. Bsw20308] >WP_007376274.1 amino acid adenylation domain-containing protein [Pseudoalteromonas sp. Bsw20308]	-3.64444
ALQ08253.1		peptidylglycine monooxygenase [Pseudoalteromonas sp. Bsw20308] >WP_007378078.1 MULTISPECIES: hypothetical protein [Pseudoalteromonas]	2.17347		ALQ09978.1	katE	catalase (plasmid) [Pseudoalteromonas sp. Bsw20308] >WP_007378539.1 catalase [Pseudoalteromonas sp. Bsw20308]	-3.41845
WP_007378764.1		MULTISPECIES: gp48 [Pseudoalteromonas]	1.98432		ALQ10080.1	ahpF	alkyl hydroperoxide reductase subunit F (plasmid) [Pseudoalteromonas sp. Bsw20308] >WP_007375624.1 alkyl hydroperoxide reductase subunit F [Pseudoalteromonas sp. Bsw20308]	-3.31274
ALQ10209.1		alpha-amylase (plasmid) [Pseudoalteromonas sp. Bsw20308] >WP_007378874.1 sucrose phosphorylase [Pseudoalteromonas sp. Bsw20308]	1.8398		ALQ09544.1	coxB	cytochrome B559 subunit alpha [Pseudoalteromonas sp. Bsw20308] >WP_007376397.1 MULTISPECIES: cytochrome c oxidase subunit II [Pseudoalteromonas]	-3.24369
ALQ08625.1		SAM-dependent methyltransferase [Pseudoalteromonas sp. Bsw20308] >WP_007378936.1 class I SAM-dependent methyltransferase [Pseudoalteromonas sp. Bsw20308]	1.66091		WP_007376278.1		MULTISPECIES: uracil phosphoribosyltransferase [Pseudoalteromonas]	-3.19616
ALQ09590.1		carbon-nitrogen hydrolase [Pseudoalteromonas sp. Bsw20308] >WP_007378036.1 amidohydrolase [Pseudoalteromonas sp. Bsw20308]	1.55948		ALQ06832.1		acriflavine resistance protein B [Pseudoalteromonas sp. Bsw20308] >WP_058230521.1 efflux RND transporter permease subunit [Pseudoalteromonas sp. Bsw20308]	-3.14974
ALQ09414.1	rpmE	50S ribosomal protein L31 [Pseudoalteromonas sp. Bsw20308] >WP_007377245.1 MULTISPECIES: 50S ribosomal protein L31 [Pseudoalteromonas]	1.44178		ALQ06938.1		glyoxalase [Pseudoalteromonas sp. Bsw20308] >WP_007375999.1 MULTISPECIES: VOC family protein [unclassified Pseudoalteromonas]	-2.9738
ALQ08032.1	yccA	hypothetical protein D172_008150 [Pseudoalteromonas sp. Bsw20308] >WP_007375716.1 MULTISPECIES: Bax inhibitor-1/YccA family protein [Pseudoalteromonas]	1.16174		ALQ10517.1		two-component system response regulator (plasmid) [Pseudoalteromonas sp. Bsw20308] >WP_007377405.1 MULTISPECIES: response regulator [Pseudoalteromonas]	-2.95736
ALQ08171.1	metE	5-methyltetrahydropteroyltriglutamate--homocysteine methyltransferase [Pseudoalteromonas sp. Bsw20308] >WP_007377130.1 methionine synthase [Pseudoalteromonas sp. Bsw20308]	1.15473		ALQ08880.1		phosphate ABC transporter substrate-binding protein [Pseudoalteromonas sp. Bsw20308] >WP_033015656.1 MULTISPECIES: phosphate ABC transporter substrate-binding protein [Pseudoalteromonas]	-2.86167
ALQ07519.1		kinase [Pseudoalteromonas sp. Bsw20308] >WP_007376869.1 MULTISPECIES: kinase [Pseudoalteromonas]	1.14527		ALQ07610.1		hypothetical protein D172_005685 [Pseudoalteromonas sp. Bsw20308] >WP_007377711.1 DUF2235 domain-containing protein [Pseudoalteromonas sp. Bsw20308]	-2.81941
ALQ10113.1		superoxide dismutase (plasmid) [Pseudoalteromonas sp. Bsw20308] >WP_007375591.1 superoxide dismutase [Pseudoalteromonas sp. Bsw20308]	1.10591		ALQ09089.1		metalloprotease [Pseudoalteromonas sp. Bsw20308] >WP_007377875.1 PKD domain-containing protein [Pseudoalteromonas sp. Bsw20308]	-2.79417
ALQ08519.1	proX	glycine/betaine ABC transporter [Pseudoalteromonas sp. Bsw20308] >WP_007375821.1 glycine/betaine ABC transporter substrate-binding protein [Pseudoalteromonas sp. Bsw20308]	1.06894		ALQ08546.1	prkA	serine/threonine protein kinase [Pseudoalteromonas sp. Bsw20308] >WP_007375848.1 MULTISPECIES: PrkA family serine protein kinase [Pseudoalteromonas]	-2.77337
ALQ10577.1	uxaC	glucuronate isomerase (plasmid) [Pseudoalteromonas sp. Bsw20308] >WP_033023712.1 glucuronate isomerase [Pseudoalteromonas sp. Bsw20308]	1.03956		ALQ07652.1		hypothetical protein D172_005915 [Pseudoalteromonas sp. Bsw20308] >WP_007378967.1 helix-turn-helix transcriptional regulator [Pseudoalteromonas sp. Bsw20308]	-2.76389
					ALQ06837.1	nemA	1,2-oxophytodienoate reductase [Pseudoalteromonas sp. Bsw20308] >WP_007376276.1 MULTISPECIES: alkene reductase [unclassified Pseudoalteromonas]	-2.75358
					ALQ10523.1		phosphate ABC transporter substrate-binding protein (plasmid) [Pseudoalteromonas sp. Bsw20308] >WP_007377412.1 MULTISPECIES: phosphate ABC transporter substrate-binding protein [Pseudoalteromonas]	-2.74586
					ALQ10079.1	ahpC	alkyl hydroperoxide reductase (plasmid) [Pseudoalteromonas sp. Bsw20308] >WP_007375625.1 MULTISPECIES: peroxiredoxin [unclassified Pseudoalteromonas]	-2.74
					ALQ06839.1		N-(5'-phosphoribosyl)anthranilate isomerase [Pseudoalteromonas sp. Bsw20308] >WP_007376279.1 phosphoribosylanthranilate isomerase [Pseudoalteromonas sp. Bsw20308]	-2.64044
					ALQ07398.1		hypothetical protein D172_004540 [Pseudoalteromonas sp. Bsw20308] >WP_058230535.1 hypothetical protein [Pseudoalteromonas sp. Bsw20308]	-2.62529
					ALQ06878.1	amiA	N-acetylmuramoyl-L-alanine amidase [Pseudoalteromonas sp. Bsw20308] >WP_007375936.1 AMIN domain-containing protein [Pseudoalteromonas sp. Bsw20308]	-2.53071
					ALQ10601.1		amino acid ABC transporter substrate-binding protein (plasmid) [Pseudoalteromonas sp. Bsw20308] >WP_007376642.1 MULTISPECIES: transporter substrate-binding domain-containing protein [unclassified Pseudoalteromonas]	-2.50211
					ALQ07638.1	aroC	chorismate synthase [Pseudoalteromonas sp. Bsw20308] >WP_007377744.1 MULTISPECIES: chorismate synthase [unclassified Pseudoalteromonas]	-2.47442
					ALQ06742.1		diguanylate cyclase [Pseudoalteromonas sp. Bsw20308] >WP_007376185.1 EAL domain-containing protein [Pseudoalteromonas sp. Bsw20308]	-2.44086
					ALQ10338.1		amino acid ABC transporter substrate-binding protein (plasmid) [Pseudoalteromonas sp. Bsw20308] >WP_007377606.1 MULTISPECIES: transporter substrate-binding domain-containing protein [Pseudoalteromonas]	-2.43022
					ALQ10497.1	katG	peroxidase (plasmid) [Pseudoalteromonas sp. Bsw20308] >WP_007379038.1 MULTISPECIES: catalase/peroxidase HPI [Pseudoalteromonas]	-2.36782
					ALQ09254.1	csrA	carbon storage regulator [Pseudoalteromonas sp. Bsw20308] >WP_011327236.1 MULTISPECIES: carbon storage regulator CsrA [Pseudoalteromonas]	-2.31634
					ALQ06726.1		chemotaxis protein [Pseudoalteromonas sp. Bsw20308] >WP_007378915.1 hypothetical protein [Pseudoalteromonas sp. Bsw20308]	-2.30523
					ALQ10282.1		short-chain dehydrogenase (plasmid) [Pseudoalteromonas sp. Bsw20308] >WP_007376326.1 SDR family NAD(P)-dependent oxidoreductase [Pseudoalteromonas sp. Bsw20308]	-2.30308
					ALQ10216.1		LysR family transcriptional regulator (plasmid) [Pseudoalteromonas sp. Bsw20308] >WP_007378867.1 MULTISPECIES: LysR family transcriptional regulator [Pseudoalteromonas]	-2.28944
					ALQ10391.1	tus	DNA replication protein (plasmid) [Pseudoalteromonas sp. Bsw20308] >WP_007378806.1 MULTISPECIES: DNA replication terminus site-binding protein [Pseudoalteromonas]	-2.24467
					ALQ07203.1	degQ	serine endoprotease DegQ [Pseudoalteromonas sp. Bsw20308] >WP_007378315.1 MULTISPECIES: Do family serine endopeptidase [unclassified Pseudoalteromonas]	-2.23313
					ALQ07489.1		pilus assembly protein [Pseudoalteromonas sp. Bsw20308] >WP_007376154.1 PilZ domain-containing protein [Pseudoalteromonas sp. Bsw20308]	-2.23036
					ALQ08813.1	fabZ	beta-hydroxyacyl-ACP dehydratase [Pseudoalteromonas sp. Bsw20308] >WP_007376807.1 MULTISPECIES: 3-hydroxyacyl-ACP dehydratase FabZ [Pseudoalteromonas]	-2.21393
					ALQ09941.1		peptidase S8 (plasmid) [Pseudoalteromonas sp. Bsw20308] >WP_007378423.1 MULTISPECIES: S8 family serine peptidase [unclassified Pseudoalteromonas]	-2.20446
					ALQ10261.1	glgC	glucose-1-phosphate adenylyltransferase (plasmid) [Pseudoalteromonas sp. Bsw20308] >WP_007376350.1 MULTISPECIES: glucose-1-phosphate adenylyltransferase [unclassified Pseudoalteromonas]	-2.18647
					ALQ08071.1		hypothetical protein D172_008370 [Pseudoalteromonas sp. Bsw20308] >WP_007375755.1 DUF3083 family protein [Pseudoalteromonas sp. Bsw20308]	-2.15674
					ALQ09186.1	prpE	propionate--CoA ligase [Pseudoalteromonas sp. Bsw20308] >WP_007378215.1 propionyl-CoA synthetase [Pseudoalteromonas sp. Bsw20308]	-2.13453
					ALQ08946.1	flhF	flagellar biosynthesis protein FlhF [Pseudoalteromonas sp. Bsw20308] >WP_007377946.1 MULTISPECIES: flagellar biosynthesis protein FlhF [Pseudoalteromonas]	-2.121
					ALQ09421.1		glycosyltransferase [Pseudoalteromonas sp. Bsw20308] >WP_007377251.1 MULTISPECIES: glycosyl transferase [Pseudoalteromonas]	-2.10091
					ALQ09088.1		hypothetical protein D172_014105 [Pseudoalteromonas sp. Bsw20308] >WP_007377874.1 hypothetical protein [Pseudoalteromonas sp. Bsw20308]	-2.09252
					ALQ09350.1		two-component system response regulator [Pseudoalteromonas sp. Bsw20308] >WP_007377684.1 response regulator [Pseudoalteromonas sp. Bsw20308]	-2.08346
					ALQ09534.1	cheY	Fis family transcriptional regulator [Pseudoalteromonas sp. Bsw20308] >WP_007376405.1 MULTISPECIES: response regulator [Pseudoalteromonas]	-2.07892
					ALQ09678.1		hypothetical protein D172_002860 [Pseudoalteromonas sp. Bsw20308] >WP_033023389.1 MULTISPECIES: thioesterase family protein [Pseudoalteromonas]	-2.073
					ALQ09532.1	cheW	chemotaxis protein CheW [Pseudoalteromonas sp. Bsw20308] >WP_007376407.1 MULTISPECIES: purine-binding chemotaxis protein CheW [Pseudoalteromonas]	-2.03579
					ALQ09533.1	cheA	chemotaxis protein CheA [Pseudoalteromonas sp. Bsw20308] >WP_007376406.1 MULTISPECIES: chemotaxis protein CheA [Pseudoalteromonas]	-2.01386
					ALQ08141.1		alpha/beta hydrolase [Pseudoalteromonas sp. Bsw20308] >WP_007377155.1 alpha/beta hydrolase [Pseudoalteromonas sp. Bsw20308]	-2.00538
					ALQ07438.1		MarR family transcriptional regulator [Pseudoalteromonas sp. Bsw20308] >WP_007376097.1 MULTISPECIES: MarR family transcriptional regulator [unclassified Pseudoalteromonas]	-2.00526
					ALQ07180.1		diguanylate phosphodiesterase [Pseudoalteromonas sp. Bsw20308] >WP_033023812.1 MULTISPECIES: EAL domain-containing protein [Pseudoalteromonas]	-1.98174
					ALQ07418.1	rpoS	RNA polymerase sigma factor RpoS [Pseudoalteromonas sp. Bsw20308] >WP_007376075.1 MULTISPECIES: RNA polymerase sigma factor RpoS [Pseudoalteromonas]	-1.9782
					ALQ09405.1	pilP	pilus assembly protein PilP [Pseudoalteromonas sp. Bsw20308] >WP_007378658.1 MULTISPECIES: pilus assembly protein PilP [Pseudoalteromonas]	-1.96153
					ALQ10038.1		hypothetical protein D172_018295 (plasmid) [Pseudoalteromonas sp. Bsw20308] >WP_007377222.1 hypothetical protein [Pseudoalteromonas sp. Bsw20308]	-1.93871
					ALQ07660.1		protein phosphatase [Pseudoalteromonas sp. Bsw20308] >WP_007378176.1 dual specificity protein phosphatase [Pseudoalteromonas sp. Bsw20308]	-1.93693
					ALQ10257.1	malQ	4-alpha-glucanotransferase (plasmid) [Pseudoalteromonas sp. Bsw20308] >WP_007376354.1 4-alpha-glucanotransferase [Pseudoalteromonas sp. Bsw20308]	-1.92101
					ALQ06941.1		hypothetical protein D172_002055 [Pseudoalteromonas sp. Bsw20308] >WP_007376002.1 MULTISPECIES: DUF4297 domain-containing protein [unclassified Pseudoalteromonas]	-1.92049
					ALQ09304.1	idnO	short-chain dehydrogenase [Pseudoalteromonas sp. Bsw20308]	-1.87956
					ALQ08089.1		UDP-2,3-diacylglucosamine hydrolase [Pseudoalteromonas sp. Bsw20308] >WP_007375773.1 UDP-2,3-diacylglucosamine diphosphatase [Pseudoalteromonas sp. Bsw20308]	-1.87953
					ALQ07561.1	dapE	succinyl-diaminopimelate desuccinylase [Pseudoalteromonas sp. Bsw20308] >WP_007376910.1 succinyl-diaminopimelate desuccinylase [Pseudoalteromonas sp. Bsw20308]	-1.87724
					ALQ08760.1		hypothetical protein D172_012305 [Pseudoalteromonas sp. Bsw20308] >WP_007378771.1 MULTISPECIES: hypothetical protein [Pseudoalteromonas]	-1.86536
					ALQ08788.1		hypothetical protein D172_012450 [Pseudoalteromonas sp. Bsw20308] >WP_007378509.1 MULTISPECIES: peptidyl-prolyl cis-trans isomerase [Pseudoalteromonas]	-1.8428
					ALQ09531.1	cheR	chemotaxis protein CheR [Pseudoalteromonas sp. Bsw20308] >WP_007376409.1 protein-glutamate O-methyltransferase CheR [Pseudoalteromonas sp. Bsw20308]	-1.83646
					ALQ09724.1	ruvC	Holliday junction resolvase [Pseudoalteromonas sp. Bsw20308] >WP_007378888.1 MULTISPECIES: crossover junction endodeoxyribonuclease RuvC [Pseudoalteromonas]	-1.83131
					ALQ06979.1		ABC transporter [Pseudoalteromonas sp. Bsw20308] >WP_007376041.1 MULTISPECIES: transporter substrate-binding domain-containing protein [Pseudoalteromonas]	-1.82704
					ALQ10493.1	fpr	ferredoxin--NADP reductase (plasmid) [Pseudoalteromonas sp. Bsw20308] >WP_007379034.1 MULTISPECIES: ferredoxin--NADP reductase [Pseudoalteromonas]	-1.82233
					ALQ09288.1	tagD	glycerol-3-phosphate cytidylyltransferase [Pseudoalteromonas sp. Bsw20308] >WP_007376768.1 MULTISPECIES: adenylyltransferase/cytidyltransferase family protein [Pseudoalteromonas]	-1.81337
					ALQ09646.1		hypothetical protein D172_017200 [Pseudoalteromonas sp. Bsw20308] >WP_007377915.1 MULTISPECIES: hypothetical protein [Pseudoalteromonas]	-1.81222
					ALQ10296.1	xni	protein Xni (plasmid) [Pseudoalteromonas sp. Bsw20308] >WP_007376312.1 MULTISPECIES: flap endonuclease Xni [Pseudoalteromonas]	-1.79954
					ALQ09155.1		inosine-5-monophosphate dehydrogenase [Pseudoalteromonas sp. Bsw20308] >WP_007377496.1 MULTISPECIES: CBS domain-containing protein [Pseudoalteromonas]	-1.78872
					ALQ10456.1	aceA	isocitrate lyase (plasmid) [Pseudoalteromonas sp. Bsw20308] >WP_007376673.1 MULTISPECIES: isocitrate lyase [Pseudoalteromonas]	-1.7781
					ALQ09146.1	pstS	phosphate-binding protein [Pseudoalteromonas sp. Bsw20308] >WP_007377489.1 MULTISPECIES: phosphate ABC transporter substrate-binding protein PstS family protein [Pseudoalteromonas]	-1.76876
					ALQ07090.1		ribosomal protein S6 modification protein [Pseudoalteromonas sp. Bsw20308] >WP_007376500.1 MULTISPECIES: ATP-dependent zinc protease [Pseudoalteromonas]	-1.76021
					ALQ09529.1	cheB	chemotaxis response regulator protein-glutamate methylesterase [Pseudoalteromonas sp. Bsw20308] >WP_007376411.1 MULTISPECIES: chemotaxis response regulator protein-glutamate methylesterase [Pseudoalteromonas]	-1.7489
					ALQ06661.1		transcriptional regulator [Pseudoalteromonas sp. Bsw20308] >WP_007377393.1 MULTISPECIES: MarR family transcriptional regulator [Pseudoalteromonas]	-1.74692
					ALQ09766.1	infC	translation initiation factor IF-3 [Pseudoalteromonas sp. Bsw20308]	-1.7454
					ALQ06833.1		RND transporter [Pseudoalteromonas sp. Bsw20308] >WP_007376271.1 MULTISPECIES: efflux RND transporter periplasmic adaptor subunit [Pseudoalteromonas]	-1.74462
					ALQ08186.1		MerR family transcriptional regulator [Pseudoalteromonas sp. Bsw20308] >WP_007376570.1 MULTISPECIES: MerR family DNA-binding transcriptional regulator [Pseudoalteromonas]	-1.74119
					ALQ09957.1		hypothetical protein D172_017850 (plasmid) [Pseudoalteromonas sp. Bsw20308] >WP_007378405.1 hypothetical protein [Pseudoalteromonas sp. Bsw20308]	-1.73654
					ALQ09842.1	mcp	chemotaxis protein [Pseudoalteromonas sp. Bsw20308] >WP_033023365.1 methyl-accepting chemotaxis protein [Pseudoalteromonas sp. Bsw20308]	-1.73161
					ALQ06972.1		protease [Pseudoalteromonas sp. Bsw20308] >WP_007376035.1 peptidoglycan DD-metalloendopeptidase family protein [Pseudoalteromonas sp. Bsw20308]	-1.73147
					ALQ06836.1		MarR family transcriptional regulator [Pseudoalteromonas sp. Bsw20308] >WP_007376275.1 MULTISPECIES: MarR family transcriptional regulator [Pseudoalteromonas]	-1.72344
					ALQ07599.1	hsbA	anti-anti-sigma factor [Pseudoalteromonas sp. Bsw20308] >WP_007378350.1 MULTISPECIES: STAS domain-containing protein [Pseudoalteromonas]	-1.72035
					ALQ10125.1		hypothetical protein D172_018770 (plasmid) [Pseudoalteromonas sp. Bsw20308] >WP_007375577.1 MULTISPECIES: DUF4440 domain-containing protein [Pseudoalteromonas]	-1.71679
					ALQ07543.1		hypothetical protein D172_005325 [Pseudoalteromonas sp. Bsw20308] >WP_007376892.1 polymer-forming cytoskeletal protein [Pseudoalteromonas sp. Bsw20308]	-1.71517
					ALQ07237.1	trmB	tRNA (guanine-N7)-methyltransferase [Pseudoalteromonas sp. Bsw20308] >WP_007378392.1 MULTISPECIES: tRNA (guanosine(46)-N7)-methyltransferase TrmB [Pseudoalteromonas]	-1.71014
					ALQ10260.1	glgP	maltodextrin phosphorylase (plasmid) [Pseudoalteromonas sp. Bsw20308] >WP_007376351.1 glycogen/starch/alpha-glucan phosphorylase [Pseudoalteromonas sp. Bsw20308]	-1.71013
					ALQ08852.1		amino acid ABC transporter substrate-binding protein [Pseudoalteromonas sp. Bsw20308] >WP_007376849.1 MULTISPECIES: transporter substrate-binding domain-containing protein [unclassified Pseudoalteromonas]	-1.70839
					ALQ07048.1	phoH2	ATPase [Pseudoalteromonas sp. Bsw20308] >WP_007376543.1 MULTISPECIES: PhoH family protein [unclassified Pseudoalteromonas]	-1.707
					ALQ10389.1	ppsR	transcriptional regulator (plasmid) [Pseudoalteromonas sp. Bsw20308] >WP_007378804.1 kinase/pyrophosphorylase [Pseudoalteromonas sp. Bsw20308]	-1.69024
					ALQ10174.1	ybaK	aminoacyl-tRNA deacylase (plasmid) [Pseudoalteromonas sp. Bsw20308] >WP_007375529.1 MULTISPECIES: Cys-tRNA(Pro) deacylase [unclassified Pseudoalteromonas]	-1.67426
					ALQ08827.1		hypothetical protein D172_012695 [Pseudoalteromonas sp. Bsw20308] >WP_007376822.1 lipase family protein [Pseudoalteromonas sp. Bsw20308]	-1.66366
					ALQ08708.1		diguanylate phosphodiesterase [Pseudoalteromonas sp. Bsw20308] >WP_007378280.1 bifunctional diguanylate cyclase/phosphodiesterase [Pseudoalteromonas sp. Bsw20308]	-1.6604
					ALQ07503.1		histidine kinase [Pseudoalteromonas sp. Bsw20308] >WP_033023292.1 MULTISPECIES: GHKL domain-containing protein [Pseudoalteromonas]	-1.65385
					ALQ07017.1	radC	hypothetical protein D172_002450 [Pseudoalteromonas sp. Bsw20308] >WP_007378615.1 MULTISPECIES: JAB domain-containing protein [Pseudoalteromonas]	-1.65281
					ALQ09765.1	fadH	NADPH-dependent 2,4-dienoyl-CoA reductase [Pseudoalteromonas sp. Bsw20308] >WP_007378055.1 MULTISPECIES: NAD(P)-binding protein [Pseudoalteromonas]	-1.65026
					ALQ08302.1		hypothetical protein D172_009695 [Pseudoalteromonas sp. Bsw20308] >WP_050554121.1 hypothetical protein [Pseudoalteromonas sp. Bsw20308]	-1.63514
					ALQ09999.1		hypothetical protein D172_018080 (plasmid) [Pseudoalteromonas sp. Bsw20308] >WP_007379016.1 MULTISPECIES: hypothetical protein [unclassified Pseudoalteromonas]	-1.63275
					ALQ06649.1		hypothetical protein D172_000460 [Pseudoalteromonas sp. Bsw20308] >WP_007377378.1 hypothetical protein [Pseudoalteromonas sp. Bsw20308]	-1.6209
					ALQ10318.1	hap	peptidase (plasmid) [Pseudoalteromonas sp. Bsw20308] >WP_007376290.1 virulence metalloprotease [Pseudoalteromonas sp. Bsw20308]	-1.60678
					ALQ10195.1		oxidoreductase (plasmid) [Pseudoalteromonas sp. Bsw20308] >WP_007375506.1 zinc-binding dehydrogenase [Pseudoalteromonas sp. Bsw20308]	-1.60352
					ALQ10474.1		hypothetical protein D172_020630 (plasmid) [Pseudoalteromonas sp. Bsw20308] >WP_007376654.1 MULTISPECIES: hypothetical protein [Pseudoalteromonas]	-1.60211
					ALQ06849.1	cysD	sulfate adenylyltransferase [Pseudoalteromonas sp. Bsw20308] >WP_002958873.1 MULTISPECIES: sulfate adenylyltransferase subunit CysD [Pseudoalteromonas]	-1.5954
					ALQ08613.1	mlaC	ABC transporter ATP-binding protein [Pseudoalteromonas sp. Bsw20308] >WP_007375919.1 MULTISPECIES: ABC transporter substrate-binding protein [Pseudoalteromonas]	-1.59533
					ALQ07649.1	deaD	RNA helicase [Pseudoalteromonas sp. Bsw20308] >WP_007378970.1 MULTISPECIES: DEAD/DEAH box helicase [Pseudoalteromonas]	-1.5949
					ALQ10151.1		hypothetical protein D172_018900 (plasmid) [Pseudoalteromonas sp. Bsw20308] >WP_033023078.1 MULTISPECIES: DUF2132 domain-containing protein [Pseudoalteromonas]	-1.5905
					ALQ08242.1		GntR family transcriptional regulator [Pseudoalteromonas sp. Bsw20308] >WP_007376633.1 GntR family transcriptional regulator [Pseudoalteromonas sp. Bsw20308]	-1.58572
					WP_083503357.1		MerR family transcriptional regulator [Pseudoalteromonas sp. Bsw20308]	-1.58358
					ALQ06592.1	fadA	3-ketoacyl-CoA thiolase [Pseudoalteromonas sp. Bsw20308] >WP_004335189.1 MULTISPECIES: acetyl-CoA C-acyltransferase FadA [Pseudoalteromonas]	-1.58307
					ALQ06817.1	galK	galactokinase [Pseudoalteromonas sp. Bsw20308] >WP_007376254.1 galactokinase [Pseudoalteromonas sp. Bsw20308]	-1.58052
					ALQ09244.1	mraZ	division/cell wall cluster transcriptional repressor MraZ [Pseudoalteromonas sp. Bsw20308] >WP_007376985.1 MULTISPECIES: division/cell wall cluster transcriptional repressor MraZ [Pseudoalteromonas]	-1.57654
					ALQ07285.1		hypothetical protein D172_003940 [Pseudoalteromonas sp. Bsw20308] >WP_007378478.1 MULTISPECIES: DUF4097 family beta strand repeat protein [Pseudoalteromonas]	-1.56885
					ALQ08561.1		hypothetical protein D172_011065 [Pseudoalteromonas sp. Bsw20308] >WP_033023195.1 DUF692 domain-containing protein [Pseudoalteromonas sp. Bsw20308]	-1.56503
					ALQ08695.1	gcvA	transcriptional regulator [Pseudoalteromonas sp. Bsw20308] >WP_007378110.1 MULTISPECIES: transcriptional regulator GcvA [unclassified Pseudoalteromonas]	-1.54413
					ALQ10475.1		peptidase (plasmid) [Pseudoalteromonas sp. Bsw20308] >WP_007376653.1 Metalloprotease MEP2 [Pseudoalteromonas sp. Bsw20308]	-1.54391
					ALQ08206.1		cyclic nucleotide-binding protein [Pseudoalteromonas sp. Bsw20308] >WP_007376591.1 cyclic nucleotide-binding/CBS domain-containing protein [Pseudoalteromonas sp. Bsw20308]	-1.54058
					ALQ10118.1	rlmF	23S rRNA methyltransferase (plasmid) [Pseudoalteromonas sp. Bsw20308] >WP_007375587.1 23S rRNA (adenine(1618)-N(6))-methyltransferase RlmF [Pseudoalteromonas sp. Bsw20308]	-1.52488
					ALQ07542.1		hypothetical protein D172_005320 [Pseudoalteromonas sp. Bsw20308] >WP_007376891.1 MULTISPECIES: DUF4442 domain-containing protein [unclassified Pseudoalteromonas]	-1.52101
					ALQ07672.1	radD	ATP-dependent helicase [Pseudoalteromonas sp. Bsw20308] >WP_007378191.1 DEAD/DEAH box helicase [Pseudoalteromonas sp. Bsw20308]	-1.51786
					ALQ08717.1		esterase [Pseudoalteromonas sp. Bsw20308] >WP_007378271.1 alpha/beta hydrolase [Pseudoalteromonas sp. Bsw20308]	-1.51772
					ALQ06591.1	fadB	multifunctional fatty acid oxidation complex subunit alpha [Pseudoalteromonas sp. Bsw20308] >WP_007377643.1 MULTISPECIES: fatty acid oxidation complex subunit alpha FadB [Pseudoalteromonas]	-1.50217
					ALQ07443.1	phnD	phosphate ABC transporter [Pseudoalteromonas sp. Bsw20308] >WP_007376105.1 MULTISPECIES: phosphate/phosphite/phosphonate ABC transporter substrate-binding protein [Pseudoalteromonas]	-1.4878
					ALQ09629.1		hypothetical protein D172_017105 [Pseudoalteromonas sp. Bsw20308] >WP_007377896.1 YggN family protein [Pseudoalteromonas sp. Bsw20308]	-1.4844
					ALQ06688.1		hydrolase [Pseudoalteromonas sp. Bsw20308] >WP_007377318.1 MULTISPECIES: carbon-nitrogen hydrolase [Pseudoalteromonas]	-1.48309
					ALQ07840.1	prpC	2-methylcitrate synthase [Pseudoalteromonas sp. Bsw20308] >WP_007375255.1 2-methylcitrate synthase [Pseudoalteromonas sp. Bsw20308]	-1.48136
					ALQ08045.1		hypothetical protein D172_008225 [Pseudoalteromonas sp. Bsw20308] >WP_007375728.1 MULTISPECIES: DUF1329 domain-containing protein [unclassified Pseudoalteromonas]	-1.4802
					ALQ07187.1	hpf	hypothetical protein D172_003410 [Pseudoalteromonas sp. Bsw20308] >WP_007378299.1 MULTISPECIES: ribosome hibernation promoting factor [Pseudoalteromonas]	-1.47886
					ALQ07280.1	priB	primosomal replication protein N [Pseudoalteromonas sp. Bsw20308] >WP_033015549.1 MULTISPECIES: primosomal replication protein N [Pseudoalteromonas]	-1.4766
					ALQ07091.1	rimK	ribosomal protein S6 modification protein [Pseudoalteromonas sp. Bsw20308] >WP_007376499.1 MULTISPECIES: 30S ribosomal protein S6--L-glutamate ligase [Pseudoalteromonas]	-1.47472
					ALQ06789.1		3-methyladenine DNA glycosylase [Pseudoalteromonas sp. Bsw20308] >WP_007376225.1 MULTISPECIES: DNA-3-methyladenine glycosylase [Pseudoalteromonas]	-1.47057
					ALQ07070.1	algH	hypothetical protein D172_002725 [Pseudoalteromonas sp. Bsw20308] >WP_007376520.1 MULTISPECIES: YqgE/AlgH family protein [Pseudoalteromonas]	-1.4694
					ALQ09735.1		hypothetical protein D172_007645 [Pseudoalteromonas sp. Bsw20308] >WP_007375148.1 MULTISPECIES: ClbS/DfsB family four-helix bundle protein [Pseudoalteromonas]	-1.46926
					ALQ06715.1		chemotaxis protein [Pseudoalteromonas sp. Bsw20308] >WP_033023729.1 methyl-accepting chemotaxis protein [Pseudoalteromonas sp. Bsw20308]	-1.46488
					ALQ07647.1		aminobenzoyl-glutamate transporter [Pseudoalteromonas sp. Bsw20308] >WP_007377755.1 aminobenzoyl-glutamate transporter [Pseudoalteromonas sp. Bsw20308]	-1.46425
					ALQ09343.1	lacI	LacI family transcriptional regulator [Pseudoalteromonas sp. Bsw20308] >WP_007377677.1 LacI family DNA-binding transcriptional regulator [Pseudoalteromonas sp. Bsw20308]	-1.45732
					ALQ07914.1	bla2	hypothetical protein D172_007495 [Pseudoalteromonas sp. Bsw20308] >WP_007375177.1 MULTISPECIES: MBL fold metallo-hydrolase [Pseudoalteromonas]	-1.45723
					ALQ06848.1	cysN	sulfate adenylyltransferase [Pseudoalteromonas sp. Bsw20308] >WP_007378441.1 sulfate adenylyltransferase subunit CysN [Pseudoalteromonas sp. Bsw20308]	-1.45701
					ALQ07235.1		ATPase [Pseudoalteromonas sp. Bsw20308] >WP_007378394.1 MULTISPECIES: HAMP domain-containing protein [Pseudoalteromonas]	-1.45326
					ALQ07278.1		hypothetical protein D172_003905 [Pseudoalteromonas sp. Bsw20308] >WP_007378471.1 hypothetical protein [Pseudoalteromonas sp. Bsw20308]	-1.45237
					ALQ10513.1		phosphodiesterase (plasmid) [Pseudoalteromonas sp. Bsw20308] >WP_007378990.1 MULTISPECIES: alkaline phosphatase family protein [Pseudoalteromonas]	-1.45196
					ALQ08829.1	phhB	pterin-4-alpha-carbinolamine dehydratase [Pseudoalteromonas sp. Bsw20308] >WP_002958326.1 MULTISPECIES: 4a-hydroxytetrahydrobiopterin dehydratase [Pseudoalteromonas]	-1.45014
					ALQ07036.1	apaH	diadenosine tetraphosphatase [Pseudoalteromonas sp. Bsw20308] >WP_007376555.1 MULTISPECIES: symmetrical bis(5'-nucleosyl)-tetraphosphatase [Pseudoalteromonas]	-1.44466
					ALQ06936.1		hypothetical protein D172_002025 [Pseudoalteromonas sp. Bsw20308] >WP_007375997.1 MULTISPECIES: transporter substrate-binding domain-containing protein [Pseudoalteromonas]	-1.43571
					ALQ10243.1		diguanylate phosphodiesterase (plasmid) [Pseudoalteromonas sp. Bsw20308] >WP_007376371.1 EAL domain-containing protein [Pseudoalteromonas sp. Bsw20308]	-1.42955
					ALQ08579.1		TetR family transcriptional regulator [Pseudoalteromonas sp. Bsw20308] >WP_007375882.1 MULTISPECIES: TetR/AcrR family transcriptional regulator [unclassified Pseudoalteromonas]	-1.42718
					ALQ07786.1	mcp	chemotaxis protein [Pseudoalteromonas sp. Bsw20308] >WP_007375308.1 PAS domain S-box protein [Pseudoalteromonas sp. Bsw20308]	-1.42422
					ALQ06830.1		Xaa-Pro aminopeptidase [Pseudoalteromonas sp. Bsw20308] >WP_007376267.1 M24 family metallopeptidase [Pseudoalteromonas sp. Bsw20308]	-1.42132
					ALQ08172.1		hypothetical protein D172_008925 [Pseudoalteromonas sp. Bsw20308] >WP_007377129.1 hypothetical protein [Pseudoalteromonas sp. Bsw20308]	-1.41206
					ALQ07522.1		hypothetical protein D172_005220 [Pseudoalteromonas sp. Bsw20308] >WP_007376872.1 MULTISPECIES: VCBS repeat-containing protein [unclassified Pseudoalteromonas]	-1.3935
					ALQ07128.1		hypothetical protein D172_003055 [Pseudoalteromonas sp. Bsw20308] >WP_007378821.1 MULTISPECIES: RNA-directed DNA polymerase [Pseudoalteromonas]	-1.39279
					ALQ07134.1		hypothetical protein D172_003085 [Pseudoalteromonas sp. Bsw20308] >WP_007378815.1 MULTISPECIES: DUF3016 domain-containing protein [Pseudoalteromonas]	-1.39097
					ALQ09491.1		nitroreductase [Pseudoalteromonas sp. Bsw20308] >WP_007376452.1 nitroreductase family protein [Pseudoalteromonas sp. Bsw20308]	-1.39089
					ALQ09998.1	aldB	aldehyde dehydrogenase (plasmid) [Pseudoalteromonas sp. Bsw20308] >WP_007379018.1 aldehyde dehydrogenase [Pseudoalteromonas sp. Bsw20308]	-1.38868
					ALQ08178.1		OLD family endonuclease [Pseudoalteromonas sp. Bsw20308] >WP_007376560.1 AAA family ATPase [Pseudoalteromonas sp. Bsw20308]	-1.38552
					ALQ07754.1		hypothetical protein D172_006585 [Pseudoalteromonas sp. Bsw20308] >WP_007379061.1 RloB domain-containing protein [Pseudoalteromonas sp. Bsw20308]	-1.38514
					ALQ10271.1		TonB-dependent receptor (plasmid) [Pseudoalteromonas sp. Bsw20308] >WP_007376337.1 TonB-dependent receptor [Pseudoalteromonas sp. Bsw20308]	-1.37599
					ALQ06776.1		hypothetical protein D172_001175 [Pseudoalteromonas sp. Bsw20308] >WP_007376211.1 hypothetical protein [Pseudoalteromonas sp. Bsw20308]	-1.37523
					ALQ06897.1		cytochrome C [Pseudoalteromonas sp. Bsw20308] >WP_033016362.1 MULTISPECIES: c-type cytochrome [Pseudoalteromonas]	-1.36969
					ALQ07939.1		hypothetical protein D172_007625 [Pseudoalteromonas sp. Bsw20308] >WP_007375151.1 MULTISPECIES: nuclear transport factor 2 family protein [Pseudoalteromonas]	-1.36587
					ALQ07791.1	fnr	transcriptional regulator [Pseudoalteromonas sp. Bsw20308] >WP_007375303.1 MULTISPECIES: FNR family transcription factor [Pseudoalteromonas]	-1.3614
					ALQ08605.1	perM	permease [Pseudoalteromonas sp. Bsw20308] >WP_007375911.1 MULTISPECIES: AI-2E family transporter [Pseudoalteromonas]	-1.354
					ALQ07892.1		fused two-component system sensor histidine kinase/response regulator/phosphatase [Pseudoalteromonas sp. Bsw20308] >WP_008135518.1 MULTISPECIES: SpoIIE family protein phosphatase [Pseudoalteromonas]	-1.35101
					ALQ08158.1	nemR	TetR family transcriptional regulator [Pseudoalteromonas sp. Bsw20308] >WP_007377143.1 TetR family transcriptional regulator [Pseudoalteromonas sp. Bsw20308]	-1.34598
					ALQ07341.1	glrR	response regulator GlrR [Pseudoalteromonas sp. Bsw20308] >WP_007377017.1 response regulator [Pseudoalteromonas sp. Bsw20308]	-1.3405
					ALQ06892.1		signal peptide prediction [Pseudoalteromonas sp. Bsw20308] >WP_007375950.1 MULTISPECIES: extracellular solute-binding protein [unclassified Pseudoalteromonas]	-1.33678
					ALQ07006.1	argR	ArgR family transcriptional regulator [Pseudoalteromonas sp. Bsw20308] >WP_006794541.1 MULTISPECIES: transcriptional regulator ArgR [Pseudoalteromonas]	-1.3322
					ALQ07483.1		hypothetical protein D172_004995 [Pseudoalteromonas sp. Bsw20308] >WP_007376147.1 MULTISPECIES: hypothetical protein [Pseudoalteromonas]	-1.33023
					ALQ07084.1		sorbosone dehydrogenase [Pseudoalteromonas sp. Bsw20308] >WP_007376506.1 L-sorbosone dehydrogenase [Pseudoalteromonas sp. Bsw20308]	-1.32868
					ALQ10531.1		LysR family transcriptional regulator (plasmid) [Pseudoalteromonas sp. Bsw20308] >WP_007377421.1 MULTISPECIES: LysR family transcriptional regulator [Pseudoalteromonas]	-1.32631
					ALQ08279.1	ybaO	AsnC family transcriptional regulator [Pseudoalteromonas sp. Bsw20308] >WP_007375323.1 MULTISPECIES: Lrp/AsnC family transcriptional regulator [Pseudoalteromonas]	-1.32551
					ALQ07756.1		hypothetical protein D172_006595 [Pseudoalteromonas sp. Bsw20308] >WP_007379059.1 MULTISPECIES: zinc dependent phospholipase C family protein [unclassified Pseudoalteromonas]	-1.31904
					ALQ07623.1		hypothetical protein D172_005760 [Pseudoalteromonas sp. Bsw20308] >WP_007377727.1 MULTISPECIES: hypothetical protein [Pseudoalteromonas]	-1.31653
					ALQ06687.1		hydrolase [Pseudoalteromonas sp. Bsw20308] >WP_007377317.1 MULTISPECIES: MBL fold metallo-hydrolase [Pseudoalteromonas]	-1.31264
					ALQ06671.1		cytochrome C [Pseudoalteromonas sp. Bsw20308] >WP_007377299.1 cytochrome c [Pseudoalteromonas sp. Bsw20308]	-1.31006
					ALQ09349.1	rsmJ	16S rRNA methyltransferase [Pseudoalteromonas sp. Bsw20308] >WP_007377683.1 class I SAM-dependent methyltransferase [Pseudoalteromonas sp. Bsw20308]	-1.30497
					ALQ07632.1		peptidase [Pseudoalteromonas sp. Bsw20308] >WP_033023757.1 peptidase M16 [Pseudoalteromonas sp. Bsw20308]	-1.30391
					ALQ08516.1		antibiotic biosynthesis monooxygenase [Pseudoalteromonas sp. Bsw20308] >WP_007375818.1 MULTISPECIES: antibiotic biosynthesis monooxygenase [unclassified Pseudoalteromonas]	-1.3
					ALQ08888.1	rlmE	23S rRNA methyltransferase [Pseudoalteromonas sp. Bsw20308] >WP_007377784.1 MULTISPECIES: 23S rRNA (uridine(2552)-2'-O)-methyltransferase RlmE [Pseudoalteromonas]	-1.29998
					ALQ08710.1	phoH	nucleoside triphosphate hydrolase [Pseudoalteromonas sp. Bsw20308] >WP_002958543.1 MULTISPECIES: PhoH family protein [Pseudoalteromonas]	-1.29609
					ALQ09824.1		two-component system response regulator [Pseudoalteromonas sp. Bsw20308] >WP_007376957.1 MULTISPECIES: response regulator [Pseudoalteromonas]	-1.29306
					ALQ08270.1		NAD(P) nitroreductase [Pseudoalteromonas sp. Bsw20308] >WP_007378057.1 MULTISPECIES: NAD(P)H nitroreductase [unclassified Pseudoalteromonas]	-1.29046
					ALQ08351.1	bglF	PTS sugar transporter [Pseudoalteromonas sp. Bsw20308] >WP_007375397.1 MULTISPECIES: PTS beta-glucosides IIA component [Pseudoalteromonas]	-1.28762
					ALQ08044.1		hypothetical protein D172_008220 [Pseudoalteromonas sp. Bsw20308] >WP_007375727.1 DUF1302 domain-containing protein [Pseudoalteromonas sp. Bsw20308]	-1.28644
					ALQ06846.1	cysC	adenylyl-sulfate kinase [Pseudoalteromonas sp. Bsw20308] >WP_007378439.1 MULTISPECIES: adenylyl-sulfate kinase [Pseudoalteromonas]	-1.28502
					ALQ10258.1	glgB	glycogen branching protein (plasmid) [Pseudoalteromonas sp. Bsw20308] >WP_007376353.1 1,4-alpha-glucan branching protein GlgB [Pseudoalteromonas sp. Bsw20308]	-1.28465
					ALQ08374.1		LysR family transcriptional regulator [Pseudoalteromonas sp. Bsw20308] >WP_008138369.1 MULTISPECIES: LysR family transcriptional regulator [unclassified Pseudoalteromonas]	-1.28396
					ALQ10325.1	rnd	RNase D (plasmid) [Pseudoalteromonas sp. Bsw20308] >WP_007377620.1 MULTISPECIES: ribonuclease D [unclassified Pseudoalteromonas]	-1.2825
					ALQ07863.1		hypothetical protein D172_007225 [Pseudoalteromonas sp. Bsw20308] >WP_007375231.1 MULTISPECIES: response regulator [unclassified Pseudoalteromonas]	-1.28138
					ALQ10457.1		acyl-peptide hydrolase (plasmid) [Pseudoalteromonas sp. Bsw20308] >WP_007376672.1 S9 family peptidase [Pseudoalteromonas sp. Bsw20308]	-1.28103
					ALQ08194.1		LysR family transcriptional regulator [Pseudoalteromonas sp. Bsw20308] >WP_007376578.1 MULTISPECIES: LysR family transcriptional regulator [Pseudoalteromonas]	-1.28067
					ALQ07092.1		deacylase [Pseudoalteromonas sp. Bsw20308] >WP_007376498.1 MULTISPECIES: succinylglutamate desuccinylase/aspartoacylase family protein [Pseudoalteromonas]	-1.2796
					ALQ09516.1	ompR	two-component system response regulator [Pseudoalteromonas sp. Bsw20308] >WP_007376425.1 MULTISPECIES: two-component system response regulator OmpR [Pseudoalteromonas]	-1.27752
					ALQ07546.1	hppD	4-hydroxyphenylpyruvate dioxygenase [Pseudoalteromonas sp. Bsw20308] >WP_002958202.1 MULTISPECIES: 4-hydroxyphenylpyruvate dioxygenase [Pseudoalteromonas]	-1.27205
					ALQ09925.1		lipase (plasmid) [Pseudoalteromonas sp. Bsw20308] >WP_007377071.1 lipase family protein [Pseudoalteromonas sp. Bsw20308]	-1.27125
					ALQ07462.1	rsmC	23S rRNA methyltransferase [Pseudoalteromonas sp. Bsw20308] >WP_007376125.1 MULTISPECIES: methyltransferase [Pseudoalteromonas]	-1.27094
					ALQ08491.1		hypothetical protein D172_010690 [Pseudoalteromonas sp. Bsw20308] >WP_008135665.1 MULTISPECIES: hypothetical protein [unclassified Pseudoalteromonas]	-1.2693
					ALQ07823.1	rluC	23S rRNA pseudouridylate synthase [Pseudoalteromonas sp. Bsw20308] >WP_002962392.1 MULTISPECIES: 23S rRNA pseudouridine(955/2504/2580) synthase RluC [Pseudoalteromonas]	-1.26878
					ALQ09837.1		diguanylate cyclase [Pseudoalteromonas sp. Bsw20308]	-1.25662
					ALQ09848.1		hypothetical protein D172_017010 [Pseudoalteromonas sp. Bsw20308]	-1.252
					ALQ06725.1	gppA	guanosine-3',5'-bis(diphosphate) 3'-pyrophosphohydrolase [Pseudoalteromonas sp. Bsw20308] >WP_007377357.1 MULTISPECIES: guanosine-5'-triphosphate,3'-diphosphate diphosphatase [Pseudoalteromonas]	-1.24519
					ALQ09920.1		hypothetical protein D172_017650 (plasmid) [Pseudoalteromonas sp. Bsw20308] >WP_007377077.1 MULTISPECIES: hypothetical protein [Pseudoalteromonas]	-1.24403
					ALQ07704.1		metal-dependent hydrolase [Pseudoalteromonas sp. Bsw20308] >WP_007377996.1 M48 family metallopeptidase [Pseudoalteromonas sp. Bsw20308]	-1.24217
					ALQ06978.1	mcp	hemolysin secretion protein [Pseudoalteromonas sp. Bsw20308] >WP_007376040.1 MULTISPECIES: methyl-accepting chemotaxis protein [Pseudoalteromonas]	-1.24089
					ALQ10121.1		TonB-dependent receptor (plasmid) [Pseudoalteromonas sp. Bsw20308] >WP_007375584.1 TonB-dependent receptor [Pseudoalteromonas sp. Bsw20308]	-1.24001
					ALQ07152.1		hypothetical protein D172_003210 [Pseudoalteromonas sp. Bsw20308] >WP_007378741.1 MULTISPECIES: hypothetical protein [Pseudoalteromonas]	-1.23755
					ALQ08915.1	fadR	fatty acid metabolism transcriptional regulator FadR [Pseudoalteromonas sp. Bsw20308] >WP_007378635.1 MULTISPECIES: fatty acid metabolism transcriptional regulator FadR [Pseudoalteromonas]	-1.23631
					ALQ07585.1	rluD	23S rRNA pseudouridylate synthase [Pseudoalteromonas sp. Bsw20308] >WP_007378366.1 MULTISPECIES: 23S rRNA pseudouridine(1911/1915/1917) synthase RluD [Pseudoalteromonas]	-1.23601
					ALQ07893.1		Fis family transcriptional regulator [Pseudoalteromonas sp. Bsw20308] >WP_007375199.1 MULTISPECIES: sigma-54-dependent Fis family transcriptional regulator [Pseudoalteromonas]	-1.23572
					ALQ09201.1		LysR family transcriptional regulator [Pseudoalteromonas sp. Bsw20308] >WP_033023595.1 LysR family transcriptional regulator [Pseudoalteromonas sp. Bsw20308]	-1.23551
					ALQ09607.1	tatD	hydrolase TatD [Pseudoalteromonas sp. Bsw20308] >WP_007378019.1 MULTISPECIES: YchF/TatD family DNA exonuclease [Pseudoalteromonas]	-1.23392
					ALQ07595.1	trmD	tRNA (guanine-N1)-methyltransferase [Pseudoalteromonas sp. Bsw20308] >WP_007378356.1 tRNA (guanosine(37)-N1)-methyltransferase TrmD [Pseudoalteromonas sp. Bsw20308]	-1.23319
					ALQ08498.1	gpx	glutathione peroxidase [Pseudoalteromonas sp. Bsw20308] >WP_007375798.1 glutathione peroxidase [Pseudoalteromonas sp. Bsw20308]	-1.23262
					ALQ08528.1		alpha/beta hydrolase [Pseudoalteromonas sp. Bsw20308] >WP_007375831.1 alpha/beta hydrolase [Pseudoalteromonas sp. Bsw20308]	-1.23244
					ALQ06594.1		hypothetical protein D172_000140 [Pseudoalteromonas sp. Bsw20308] >WP_007377645.1 MULTISPECIES: phage protein [Pseudoalteromonas]	-1.22877
					ALQ10355.1		hypothetical protein D172_020005 (plasmid) [Pseudoalteromonas sp. Bsw20308] >WP_007377589.1 MULTISPECIES: hypothetical protein [Pseudoalteromonas]	-1.22166
					ALQ06740.1		hydrolase [Pseudoalteromonas sp. Bsw20308] >WP_007376183.1 S9 family peptidase [Pseudoalteromonas sp. Bsw20308]	-1.21897
					ALQ07417.1	nlpD	peptidoglycan-binding protein [Pseudoalteromonas sp. Bsw20308] >WP_007376074.1 peptidoglycan DD-metalloendopeptidase family protein [Pseudoalteromonas sp. Bsw20308]	-1.21797
					ALQ10578.1		hypothetical protein D172_018405 (plasmid) [Pseudoalteromonas sp. Bsw20308]	-1.2159
					ALQ06919.1	ppk1	polyphosphate kinase [Pseudoalteromonas sp. Bsw20308] >WP_033038204.1 MULTISPECIES: polyphosphate kinase 1 [unclassified Pseudoalteromonas]	-1.21161
					ALQ07401.1	raiA	30S ribosomal protein S30 [Pseudoalteromonas sp. Bsw20308] >WP_007376058.1 MULTISPECIES: ribosome-associated translation inhibitor RaiA [Pseudoalteromonas]	-1.20112
					ALQ09018.1	rnc	ribonuclease III [Pseudoalteromonas sp. Bsw20308] >WP_007377527.1 MULTISPECIES: ribonuclease III [Pseudoalteromonas]	-1.19903
					ALQ06639.1	maa	maltose acetyltransferase [Pseudoalteromonas sp. Bsw20308] >WP_007377368.1 sugar O-acetyltransferase [Pseudoalteromonas sp. Bsw20308]	-1.19676
					ALQ06881.1	hfq	RNA-binding protein hfq [Pseudoalteromonas sp. Bsw20308] >WP_007375939.1 MULTISPECIES: RNA chaperone Hfq [Pseudoalteromonas]	-1.19652
					ALQ09906.1	tssC	EvpB family type VI secretion protein (plasmid) [Pseudoalteromonas sp. Bsw20308] >WP_007377093.1 MULTISPECIES: type VI secretion system contractile sheath large subunit [Pseudoalteromonas]	-1.19358
					ALQ07734.1	gapA	glyceraldehyde-3-phosphate dehydrogenase [Pseudoalteromonas sp. Bsw20308] >WP_007378329.1 MULTISPECIES: glyceraldehyde-3-phosphate dehydrogenase [Pseudoalteromonas]	-1.19327
					ALQ07710.1	yhfA	osmotically inducible protein C [Pseudoalteromonas sp. Bsw20308] >WP_007377989.1 OsmC family protein [Pseudoalteromonas sp. Bsw20308]	-1.19024
					ALQ08997.1	yhdJ	modification methylase [Pseudoalteromonas sp. Bsw20308] >WP_007377504.1 site-specific DNA-methyltransferase [Pseudoalteromonas sp. Bsw20308]	-1.18877
					ALQ08321.1		hypothetical protein D172_009795 [Pseudoalteromonas sp. Bsw20308] >WP_007375365.1 MULTISPECIES: hypothetical protein [Pseudoalteromonas]	-1.17648
					ALQ08660.1	fbp	fructose 1,6-bisphosphatase [Pseudoalteromonas sp. Bsw20308] >WP_007378588.1 MULTISPECIES: class 1 fructose-bisphosphatase [unclassified Pseudoalteromonas]	-1.17431
					ALQ07371.1		diguanylate cyclase [Pseudoalteromonas sp. Bsw20308] >WP_007377824.1 MULTISPECIES: sensor domain-containing diguanylate cyclase [Pseudoalteromonas]	-1.17094
					ALQ07696.1	fadE	acyl-CoA dehydrogenase [Pseudoalteromonas sp. Bsw20308] >WP_007378005.1 MULTISPECIES: acyl-CoA dehydrogenase [Pseudoalteromonas]	-1.16835
					ALQ07606.1		hypothetical protein D172_005665 [Pseudoalteromonas sp. Bsw20308] >WP_033023932.1 hypothetical protein [Pseudoalteromonas sp. Bsw20308]	-1.16647
					ALQ10392.1		replication protein A (plasmid) [Pseudoalteromonas sp. Bsw20308] >WP_007378807.1 MULTISPECIES: hypothetical protein [Pseudoalteromonas]	-1.16409
					ALQ10259.1	glgX	hypothetical protein D172_019500 (plasmid) [Pseudoalteromonas sp. Bsw20308] >WP_007376352.1 glycogen debranching protein GlgX [Pseudoalteromonas sp. Bsw20308]	-1.1638
					ALQ09083.1		flagellar biosynthesis protein FlgM [Pseudoalteromonas sp. Bsw20308] >WP_007377869.1 PKD domain-containing protein [Pseudoalteromonas sp. Bsw20308]	-1.16219
					ALQ07413.1	truD	pseudouridine synthase [Pseudoalteromonas sp. Bsw20308] >WP_007376070.1 MULTISPECIES: tRNA pseudouridine(13) synthase TruD [Pseudoalteromonas]	-1.16159
					ALQ08061.1	tcdA	sulfur acceptor protein CsdL [Pseudoalteromonas sp. Bsw20308] >WP_007375744.1 MULTISPECIES: tRNA cyclic N6-threonylcarbamoyladenosine(37) synthase TcdA [Pseudoalteromonas]	-1.15726
					ALQ10066.1	uspA	universal stress protein UspA (plasmid) [Pseudoalteromonas sp. Bsw20308] >WP_007375638.1 universal stress protein [Pseudoalteromonas sp. Bsw20308]	-1.15625
					ALQ07817.1	aceK	bifunctional isocitrate dehydrogenase kinase/phosphatase [Pseudoalteromonas sp. Bsw20308] >WP_007375279.1 MULTISPECIES: bifunctional isocitrate dehydrogenase kinase/phosphatase [unclassified Pseudoalteromonas]	-1.15032
					ALQ09666.1	dbpA	ATP-dependent RNA helicase [Pseudoalteromonas sp. Bsw20308]	-1.15025
					ALQ07653.1		hypothetical protein D172_005920 [Pseudoalteromonas sp. Bsw20308] >WP_007378966.1 MULTISPECIES: porin family protein [Pseudoalteromonas]	-1.14891
					ALQ10370.1		hypothetical protein D172_020090 (plasmid) [Pseudoalteromonas sp. Bsw20308] >WP_033023741.1 hypothetical protein [Pseudoalteromonas sp. Bsw20308]	-1.14708
					ALQ06803.1		TonB-dependent receptor [Pseudoalteromonas sp. Bsw20308] >WP_007376239.1 TonB-dependent receptor [Pseudoalteromonas sp. Bsw20308]	-1.12201
					ALQ06957.1		methyltransferase [Pseudoalteromonas sp. Bsw20308] >WP_007376020.1 MULTISPECIES: class I SAM-dependent methyltransferase [Pseudoalteromonas]	-1.12183
					ALQ08782.1	infB	translation initiation factor IF-2 [Pseudoalteromonas sp. Bsw20308] >WP_007378503.1 MULTISPECIES: translation initiation factor IF-2 [Pseudoalteromonas]	-1.11822
					ALQ07272.1		two-component system sensor histidine kinase/response regulator [Pseudoalteromonas sp. Bsw20308] >WP_007378465.1 response regulator [Pseudoalteromonas sp. Bsw20308]	-1.11751
					ALQ08499.1	idhA	hydroxyacid dehydrogenase [Pseudoalteromonas sp. Bsw20308] >WP_007375799.1 2-hydroxyacid dehydrogenase [Pseudoalteromonas sp. Bsw20308]	-1.11649
					ALQ09035.1	irp	AsnC family transcriptional regulator [Pseudoalteromonas sp. Bsw20308] >WP_033015324.1 MULTISPECIES: winged helix-turn-helix transcriptional regulator [Pseudoalteromonas]	-1.11463
					ALQ07510.1	mcp	chemotaxis protein [Pseudoalteromonas sp. Bsw20308] >WP_007376178.1 methyl-accepting chemotaxis protein [Pseudoalteromonas sp. Bsw20308]	-1.10962
					ALQ07162.1		hypothetical protein D172_003275 [Pseudoalteromonas sp. Bsw20308] >WP_058230529.1 non-ribosomal peptide synthetase [Pseudoalteromonas sp. Bsw20308]	-1.10813
					ALQ06574.1	tsaC	tRNA(ANN) t(6)A37 threonylcarbamoyladenosine modification protein [Pseudoalteromonas sp. Bsw20308] >WP_007377625.1 MULTISPECIES: threonylcarbamoyl-AMP synthase [Pseudoalteromonas]	-1.10561
					ALQ06823.1		hypothetical protein D172_001410 [Pseudoalteromonas sp. Bsw20308] >WP_007376260.1 MULTISPECIES: HDOD domain-containing protein [Pseudoalteromonas]	-1.10168
					ALQ09461.1		hypothetical protein D172_016145 [Pseudoalteromonas sp. Bsw20308] >WP_033038531.1 MULTISPECIES: TraB/GumN family protein [unclassified Pseudoalteromonas]	-1.09934
					ALQ07397.1		hypothetical protein D172_004535 [Pseudoalteromonas sp. Bsw20308] >WP_007377798.1 hypothetical protein [Pseudoalteromonas sp. Bsw20308]	-1.09443
					ALQ08202.1	egtD	dimethylhistidine N-methyltransferase [Pseudoalteromonas sp. Bsw20308] >WP_007376587.1 L-histidine N(alpha)-methyltransferase [Pseudoalteromonas sp. Bsw20308]	-1.09018
					ALQ08768.1		MerR family transcriptional regulator [Pseudoalteromonas sp. Bsw20308] >WP_007378490.1 MULTISPECIES: MerR family transcriptional regulator [Pseudoalteromonas]	-1.08724
					ALQ07839.1	prpB	2-methylisocitrate lyase [Pseudoalteromonas sp. Bsw20308] >WP_002962361.1 MULTISPECIES: methylisocitrate lyase [Pseudoalteromonas]	-1.07861
					ALQ10029.1		hypothetical protein D172_018245 (plasmid) [Pseudoalteromonas sp. Bsw20308] >WP_007377212.1 MULTISPECIES: hypothetical protein [Pseudoalteromonas]	-1.07772
					ALQ10231.1	ybgC	thioesterase (plasmid) [Pseudoalteromonas sp. Bsw20308] >WP_007378690.1 MULTISPECIES: acyl-CoA thioesterase [Pseudoalteromonas]	-1.07691
					ALQ08031.1	tusD	tRNA 2-thiouridine-synthesizing protein [Pseudoalteromonas sp. Bsw20308] >WP_007375715.1 MULTISPECIES: sulfurtransferase complex subunit TusD [unclassified Pseudoalteromonas]	-1.06994
					ALQ09446.1		cytochrome C [Pseudoalteromonas sp. Bsw20308] >WP_007377277.1 MULTISPECIES: cytochrome c5 family protein [Pseudoalteromonas]	-1.06992
					ALQ07525.1	yghU	S-transferase [Pseudoalteromonas sp. Bsw20308] >WP_007376875.1 MULTISPECIES: glutathione-dependent disulfide-bond oxidoreductase [Pseudoalteromonas]	-1.06986
					ALQ08196.1	pxpB	allophanate hydrolase [Pseudoalteromonas sp. Bsw20308] >WP_007376580.1 5-oxoprolinase subunit PxpB [Pseudoalteromonas sp. Bsw20308]	-1.06976
					ALQ10394.1	parB	transcriptional regulator (plasmid) [Pseudoalteromonas sp. Bsw20308] >WP_007378809.1 MULTISPECIES: transcriptional regulator [unclassified Pseudoalteromonas]	-1.06922
					ALQ09220.1	gpx	glutathione peroxidase [Pseudoalteromonas sp. Bsw20308] >WP_007376960.1 MULTISPECIES: glutathione peroxidase [Pseudoalteromonas]	-1.06824
					ALQ07562.1		acyltransferase [Pseudoalteromonas sp. Bsw20308] >WP_007376911.1 MULTISPECIES: lysophospholipid acyltransferase family protein [Pseudoalteromonas]	-1.06709
					ALQ07901.1		hypothetical protein D172_007420 [Pseudoalteromonas sp. Bsw20308] >WP_007375191.1 hypothetical protein [Pseudoalteromonas sp. Bsw20308]	-1.06692
					ALQ07986.1	bpt	arginyl-tRNA-protein transferase [Pseudoalteromonas sp. Bsw20308] >WP_033015719.1 MULTISPECIES: arginyltransferase [Pseudoalteromonas]	-1.06658
					ALQ10298.1		diguanylate cyclase (plasmid) [Pseudoalteromonas sp. Bsw20308] >WP_007376310.1 MULTISPECIES: GGDEF domain-containing protein [unclassified Pseudoalteromonas]	-1.0627
					ALQ07388.1		hypothetical protein D172_004490 [Pseudoalteromonas sp. Bsw20308] >WP_007377807.1 PilZ domain-containing protein [Pseudoalteromonas sp. Bsw20308]	-1.06237
					ALQ06724.1	rhlB	RNA helicase [Pseudoalteromonas sp. Bsw20308] >WP_007377356.1 MULTISPECIES: ATP-dependent RNA helicase RhlB [Pseudoalteromonas]	-1.05814
					ALQ07621.1		hypothetical protein D172_005745 [Pseudoalteromonas sp. Bsw20308] >WP_007377724.1 MULTISPECIES: hypothetical protein [Pseudoalteromonas]	-1.05354
					ALQ09219.1		histidine kinase [Pseudoalteromonas sp. Bsw20308] >WP_007376958.1 MULTISPECIES: response regulator [unclassified Pseudoalteromonas]	-1.04796
					ALQ09241.1	ftsI	cell division protein FtsI [Pseudoalteromonas sp. Bsw20308] >WP_007376982.1 MULTISPECIES: peptidoglycan glycosyltransferase FtsI [Pseudoalteromonas]	-1.04781
					ALQ10534.1		hypothetical protein D172_020960 (plasmid) [Pseudoalteromonas sp. Bsw20308] >WP_007377424.1 hypothetical protein [Pseudoalteromonas sp. Bsw20308]	-1.04724
					ALQ08859.1	accD	acetyl-CoA carboxylase subunit beta [Pseudoalteromonas sp. Bsw20308] >WP_007376856.1 MULTISPECIES: acetyl-CoA carboxylase carboxyltransferase subunit beta [Pseudoalteromonas]	-1.0471
					ALQ08154.1		peptidase [Pseudoalteromonas sp. Bsw20308] >WP_007377144.1 MULTISPECIES: M23 family metallopeptidase [Pseudoalteromonas]	-1.04557
					ALQ10566.1		hypothetical protein D172_017675 (plasmid) [Pseudoalteromonas sp. Bsw20308]	-1.04187
					ALQ08445.1		hypothetical protein D172_010445 [Pseudoalteromonas sp. Bsw20308] >WP_007375496.1 hypothetical protein [Pseudoalteromonas sp. Bsw20308]	-1.03797
					ALQ09905.1	tssB	type VI secretion protein (plasmid) [Pseudoalteromonas sp. Bsw20308] >WP_007377094.1 MULTISPECIES: type VI secretion system contractile sheath small subunit [Pseudoalteromonas]	-1.0371
					ALQ10494.1		hypothetical protein D172_020745 (plasmid) [Pseudoalteromonas sp. Bsw20308] >WP_007379035.1 MULTISPECIES: membrane protein [Pseudoalteromonas]	-1.03552
					ALQ10443.1		short-chain dehydrogenase (plasmid) [Pseudoalteromonas sp. Bsw20308] >WP_007376687.1 short chain dehydrogenase [Pseudoalteromonas sp. Bsw20308]	-1.02807
					ALQ09080.1		LysR family transcriptional regulator [Pseudoalteromonas sp. Bsw20308] >WP_007377864.1 MULTISPECIES: LysR family transcriptional regulator [Pseudoalteromonas]	-1.02785
					ALQ08834.1	pspA	phage shock protein A [Pseudoalteromonas sp. Bsw20308] >WP_007376832.1 MULTISPECIES: phage shock protein PspA [Pseudoalteromonas]	-1.02052
					ALQ09859.1		LysR family transcriptional regulator (plasmid) [Pseudoalteromonas sp. Bsw20308] >WP_007379044.1 LysR family transcriptional regulator [Pseudoalteromonas sp. Bsw20308]	-1.02051
					ALQ06766.1	acnA	aconitate hydratase [Pseudoalteromonas sp. Bsw20308] >WP_007376200.1 aconitate hydratase AcnA [Pseudoalteromonas sp. Bsw20308]	-1.01425
					ALQ06783.1		acyltransferase [Pseudoalteromonas sp. Bsw20308] >WP_007376219.1 MULTISPECIES: GNAT family N-acetyltransferase [Pseudoalteromonas]	-1.01292
					ALQ09908.1	impE	virulence protein, SciE type (plasmid) [Pseudoalteromonas sp. Bsw20308] >WP_007377091.1 MULTISPECIES: hypothetical protein [Pseudoalteromonas]	-1.01053
					ALQ06943.1		hypothetical protein D172_002065 [Pseudoalteromonas sp. Bsw20308] >WP_007376004.1 MULTISPECIES: hypothetical protein [unclassified Pseudoalteromonas]	-1.00392
