# Supplementary material for: Identification and Regulatory Roles of a New Csr Small RNA from Arctic Pseudoalteromonas fuliginea BSW20308 in Temperature Responses
Source: Microbiol Spectr. 2023 Jan 10;11(1):e04094-22. doi: 10.1128/spectrum.04094-22 (PMC9927453; doi:10.1128/spectrum.04094-22)
Supplement: Supplemental file 7 — Data Set S6. Download spectrum.04094-22-s0007.xlsx, XLSX file, 0.1 MB [file spectrum.04094-22-s0007.xlsx]

## Sheet: S6A
Data Set S6A. Targets in our study.
gene_id	product_accession
D172_RS21370	WP_083503357.1
D172_RS21275	ALQ09776.1
D172_RS21185	WP_081824594.1
D172_RS21130	ALQ09656.1
D172_RS21095	ALQ10557.1
D172_RS21075	ALQ10554.1
D172_RS21060	ALQ10552.1
D172_RS21055	ALQ10551.1
D172_RS21000	ALQ10540.1
D172_RS20990	ALQ10538.1
D172_RS20970	ALQ10534.1
D172_RS20955	ALQ10531.1
D172_RS20910	ALQ10523.1
D172_RS20905	ALQ10522.1
D172_RS20880	ALQ10517.1
D172_RS20855	ALQ10513.1
D172_RS20845	ALQ10511.1
D172_RS20840	ALQ07218.1
D172_RS20805	ALQ10504.1
D172_RS20765	ALQ10497.1
D172_RS20750	ALQ10494.1
D172_RS20745	ALQ10493.1
D172_RS20700	ALQ10601.1
D172_RS20695	ALQ10486.1
D172_RS20640	ALQ10475.1
D172_RS20635	ALQ10474.1
D172_RS20610	ALQ10470.1
D172_RS20595	ALQ10467.1
D172_RS20545	ALQ10457.1
D172_RS20540	ALQ10456.1
D172_RS20480	ALQ10443.1
D172_RS20370	ALQ10421.1
D172_RS20355	ALQ10599.1
D172_RS20320	ALQ10414.1
D172_RS20275	ALQ10405.1
D172_RS20240	ALQ10398.1
D172_RS20220	ALQ10394.1
D172_RS20210	ALQ10392.1
D172_RS20205	ALQ10391.1
D172_RS20195	ALQ10389.1
D172_RS20160	ALQ10382.1
D172_RS20155	ALQ10381.1
D172_RS20150	ALQ10380.1
D172_RS20145	ALQ10379.1
D172_RS20140	ALQ10378.1
D172_RS20135	ALQ10377.1
D172_RS20130	ALQ10376.1
D172_RS20125	ALQ10375.1
D172_RS20120	ALQ10374.1
D172_RS20115	ALQ10373.1
D172_RS20110	ALQ10372.1
D172_RS20105	ALQ10371.1
D172_RS20100	ALQ10370.1
D172_RS20090	ALQ10368.1
D172_RS20015	ALQ10355.1
D172_RS19970	ALQ10346.1
D172_RS19965	ALQ10345.1
D172_RS19950	ALQ10342.1
D172_RS19930	ALQ10338.1
D172_RS19865	ALQ10325.1
D172_RS19825	ALQ10594.1
D172_RS19820	ALQ10318.1
D172_RS19755	ALQ10306.1
D172_RS19715	ALQ10298.1
D172_RS19705	ALQ10296.1
D172_RS19690	ALQ10293.1
D172_RS19670	ALQ10289.1
D172_RS19635	ALQ10282.1
D172_RS19605	ALQ10276.1
D172_RS19600	ALQ10275.1
D172_RS19585	ALQ10272.1
D172_RS19580	ALQ10271.1
D172_RS19570	ALQ10269.1
D172_RS19520	ALQ10261.1
D172_RS19515	ALQ10260.1
D172_RS19510	ALQ10259.1
D172_RS19505	ALQ10258.1
D172_RS19500	ALQ10257.1
D172_RS19445	ALQ10248.1
D172_RS19440	ALQ10247.1
D172_RS19435	ALQ10588.1
D172_RS19430	ALQ10246.1
D172_RS19425	ALQ10245.1
D172_RS19415	ALQ10243.1
D172_RS19350	ALQ10231.1
D172_RS19290	ALQ10221.1
D172_RS19250	ALQ10216.1
D172_RS19235	ALQ10213.1
D172_RS19215	ALQ10209.1
D172_RS19155	ALQ10198.1
D172_RS19150	ALQ10197.1
D172_RS19140	ALQ10582.1
D172_RS19135	ALQ10195.1
D172_RS19100	ALQ10188.1
D172_RS19095	ALQ10187.1
D172_RS19065	ALQ10181.1
D172_RS19060	ALQ10180.1
D172_RS19035	ALQ10175.1
D172_RS19030	ALQ10174.1
D172_RS19015	ALQ10171.1
D172_RS18985	ALQ10166.1
D172_RS18970	ALQ10163.1
D172_RS18955	ALQ10160.1
D172_RS18910	ALQ10151.1
D172_RS18870	ALQ10143.1
D172_RS18830	ALQ10135.1
D172_RS18780	ALQ10125.1
D172_RS18770	ALQ10124.1
D172_RS18750	ALQ10121.1
D172_RS18740	ALQ10119.1
D172_RS18735	ALQ10118.1
D172_RS18710	ALQ10113.1
D172_RS18590	ALQ10090.1
D172_RS18540	ALQ10080.1
D172_RS18535	ALQ10079.1
D172_RS18470	ALQ10066.1
D172_RS18440	ALQ10579.1
D172_RS18430	ALQ10058.1
D172_RS18425	ALQ10057.1
D172_RS18420	ALQ10578.1
D172_RS18385	ALQ10577.1
D172_RS18335	WP_007377227.1
D172_RS18330	ALQ10575.1
D172_RS18310	ALQ10038.1
D172_RS18275	ALQ10032.1
D172_RS18260	ALQ10029.1
D172_RS18215	ALQ10020.1
D172_RS18195	ALQ10016.1
D172_RS18135	ALQ10005.1
D172_RS18095	ALQ09999.1
D172_RS18085	ALQ09998.1
D172_RS18065	ALQ09994.1
D172_RS18060	ALQ09993.1
D172_RS18010	ALQ09984.1
D172_RS17980	ALQ09978.1
D172_RS17880	ALQ09960.1
D172_RS17865	ALQ09957.1
D172_RS17780	ALQ09941.1
D172_RS17775	ALQ09940.1
D172_RS17770	ALQ09939.1
D172_RS17765	ALQ09938.1
D172_RS17760	ALQ09937.1
D172_RS17745	ALQ09935.1
D172_RS17735	ALQ09933.1
D172_RS17695	ALQ09925.1
D172_RS17690	ALQ10566.1
D172_RS17675	ALQ09922.1
D172_RS17665	ALQ09920.1
D172_RS17630	ALQ09916.1
D172_RS17625	ALQ09915.1
D172_RS17620	ALQ09914.1
D172_RS17615	ALQ09913.1
D172_RS17610	ALQ09912.1
D172_RS17605	ALQ09911.1
D172_RS17600	ALQ09910.1
D172_RS17595	ALQ09909.1
D172_RS17590	ALQ09908.1
D172_RS17585	ALQ09907.1
D172_RS17580	ALQ09906.1
D172_RS17575	ALQ09905.1
D172_RS17570	ALQ09904.1
D172_RS17535	ALQ09897.1
D172_RS17525	ALQ09895.1
D172_RS17515	ALQ09893.1
D172_RS17480	ALQ09886.1
D172_RS17455	ALQ09881.1
D172_RS17380	ALQ09869.1
D172_RS17310	ALQ09859.1
D172_RS17305	ALQ09858.1
D172_RS17230	ALQ09649.1
D172_RS17225	ALQ09648.1
D172_RS17220	ALQ09647.1
D172_RS17215	ALQ09646.1
D172_RS17210	ALQ09645.1
D172_RS17200	ALQ09643.1
D172_RS17195	ALQ09642.1
D172_RS17120	ALQ09629.1
D172_RS17090	ALQ09851.1
D172_RS17080	ALQ09624.1
D172_RS17025	ALQ09848.1
D172_RS17020	ALQ09614.1
D172_RS16985	ALQ09610.1
D172_RS16970	ALQ09607.1
D172_RS16885	ALQ09590.1
D172_RS16765	ALQ09571.1
D172_RS16750	ALQ09568.1
D172_RS16660	ALQ09551.1
D172_RS16645	ALQ09549.1
D172_RS16620	ALQ09544.1
D172_RS16615	ALQ09543.1
D172_RS16610	ALQ09542.1
D172_RS16605	ALQ09541.1
D172_RS16600	ALQ09540.1
D172_RS16585	ALQ09537.1
D172_RS16580	ALQ09536.1
D172_RS16570	ALQ09534.1
D172_RS16565	ALQ09533.1
D172_RS16560	ALQ09532.1
D172_RS16555	ALQ09842.1
D172_RS16550	ALQ09531.1
D172_RS16540	ALQ09529.1
D172_RS16470	ALQ09516.1
D172_RS16455	ALQ09513.1
D172_RS16450	ALQ09512.1
D172_RS16445	ALQ09511.1
D172_RS16370	ALQ09498.1
D172_RS16335	ALQ09492.1
D172_RS16330	ALQ09491.1
D172_RS16325	ALQ09490.1
D172_RS16320	ALQ09489.1
D172_RS16305	ALQ09486.1
D172_RS16160	ALQ09461.1
D172_RS16135	ALQ09456.1
D172_RS16110	ALQ09837.1
D172_RS16075	ALQ09446.1
D172_RS16005	ALQ09432.1
D172_RS16000	ALQ09431.1
D172_RS15945	ALQ09421.1
D172_RS15940	ALQ09420.1
D172_RS15935	ALQ09419.1
D172_RS15925	ALQ09417.1
D172_RS15920	ALQ09416.1
D172_RS15910	ALQ09414.1
D172_RS15890	ALQ09410.1
D172_RS15865	ALQ09405.1
D172_RS15860	ALQ09404.1
D172_RS15835	ALQ09399.1
D172_RS15690	ALQ09374.1
D172_RS15675	ALQ09371.1
D172_RS15650	ALQ09366.1
D172_RS15610	ALQ09358.1
D172_RS15570	ALQ09350.1
D172_RS15565	ALQ09349.1
D172_RS15540	ALQ09344.1
D172_RS15535	ALQ09343.1
D172_RS15325	ALQ09304.1
D172_RS15230	ALQ09288.1
D172_RS15210	ALQ09284.1
D172_RS15160	ALQ09275.1
D172_RS15100	ALQ09264.1
D172_RS15080	ALQ09260.1
D172_RS15050	ALQ09254.1
D172_RS15000	ALQ09244.1
D172_RS14995	ALQ09243.1
D172_RS14985	ALQ09241.1
D172_RS14980	ALQ09240.1
D172_RS14975	ALQ09239.1
D172_RS14950	ALQ09234.1
D172_RS14895	ALQ09224.1
D172_RS14875	ALQ09220.1
D172_RS14865	ALQ09219.1
D172_RS14860	ALQ09824.1
D172_RS14830	ALQ09213.1
D172_RS14775	ALQ09203.1
D172_RS14765	ALQ09201.1
D172_RS14735	ALQ09196.1
D172_RS14700	ALQ09821.1
D172_RS14675	ALQ09186.1
D172_RS14640	ALQ09180.1
D172_RS14605	ALQ09174.1
D172_RS14545	ALQ09163.1
D172_RS14515	ALQ09157.1
D172_RS14510	ALQ09156.1
D172_RS14505	ALQ09155.1
D172_RS14490	ALQ09152.1
D172_RS14465	ALQ09147.1
D172_RS14460	ALQ09146.1
D172_RS14300	ALQ09117.1
D172_RS14125	ALQ09089.1
D172_RS14120	ALQ09088.1
D172_RS14095	ALQ09083.1
D172_RS14075	ALQ09080.1
D172_RS13930	ALQ09052.1
D172_RS13850	ALQ09036.1
D172_RS13845	ALQ09035.1
D172_RS13760	ALQ09020.1
D172_RS13750	ALQ09018.1
D172_RS13655	ALQ08999.1
D172_RS13635	ALQ08997.1
D172_RS13615	ALQ08994.1
D172_RS13540	ALQ08979.1
D172_RS13535	ALQ08978.1
D172_RS13530	ALQ08977.1
D172_RS13525	ALQ08976.1
D172_RS13500	ALQ08971.1
D172_RS13495	ALQ08970.1
D172_RS13490	ALQ08969.1
D172_RS13460	ALQ08964.1
D172_RS13455	ALQ08963.1
D172_RS13450	ALQ08962.1
D172_RS13445	ALQ08961.1
D172_RS13420	ALQ08956.1
D172_RS13385	ALQ08950.1
D172_RS13365	ALQ08946.1
D172_RS13310	ALQ08936.1
D172_RS13305	ALQ08935.1
D172_RS13235	ALQ08921.1
D172_RS13230	ALQ08920.1
D172_RS13225	ALQ08919.1
D172_RS13220	ALQ08918.1
D172_RS13205	ALQ08915.1
D172_RS13095	ALQ08896.1
D172_RS13055	ALQ08888.1
D172_RS13005	ALQ08880.1
D172_RS12990	ALQ08877.1
D172_RS12975	ALQ08874.1
D172_RS12915	ALQ08862.1
D172_RS12900	ALQ08859.1
D172_RS12875	ALQ08854.1
D172_RS12865	ALQ08852.1
D172_RS12750	ALQ08834.1
D172_RS12745	ALQ08833.1
D172_RS12740	ALQ08832.1
D172_RS12735	ALQ09802.1
D172_RS12730	ALQ08831.1
D172_RS12715	ALQ08829.1
D172_RS12705	ALQ08827.1
D172_RS12685	ALQ08823.1
D172_RS12675	ALQ08821.1
D172_RS12630	ALQ08813.1
D172_RS12620	ALQ08811.1
D172_RS12600	ALQ08808.1
D172_RS12560	ALQ08800.1
D172_RS12510	ALQ08793.1
D172_RS12500	WP_033023943.1
D172_RS12460	ALQ08788.1
D172_RS12455	ALQ08787.1
D172_RS12445	ALQ08785.1
D172_RS12425	ALQ08782.1
D172_RS12360	ALQ08769.1
D172_RS12355	ALQ08768.1
D172_RS12315	ALQ08760.1
D172_RS12285	WP_007378764.1
D172_RS12145	ALQ08729.1
D172_RS12130	ALQ08726.1
D172_RS12100	ALQ08720.1
D172_RS12085	ALQ08717.1
D172_RS12070	ALQ08714.1
D172_RS12050	ALQ08710.1
D172_RS12035	ALQ08708.1
D172_RS11925	ALQ08699.1
D172_RS11905	ALQ08695.1
D172_RS11885	ALQ08691.1
D172_RS11865	ALQ08688.1
D172_RS11835	ALQ08682.1
D172_RS11695	ALQ08671.1
D172_RS11645	ALQ08661.1
D172_RS11640	ALQ08660.1
D172_RS11430	ALQ08625.1
D172_RS11425	WP_205986632.1
D172_RS11360	ALQ08613.1
D172_RS11320	ALQ08605.1
D172_RS11295	ALQ08600.1
D172_RS11280	ALQ08598.1
D172_RS11190	ALQ08583.1
D172_RS11170	ALQ08579.1
D172_RS11150	ALQ08575.1
D172_RS11145	ALQ08574.1
D172_RS11130	ALQ08571.1
D172_RS11080	ALQ08562.1
D172_RS11075	ALQ08561.1
D172_RS11035	ALQ08554.1
D172_RS11005	ALQ08548.1
D172_RS11000	ALQ08547.1
D172_RS10995	ALQ08546.1
D172_RS10895	ALQ08528.1
D172_RS10850	ALQ08520.1
D172_RS10845	ALQ08519.1
D172_RS10830	ALQ08516.1
D172_RS10825	ALQ08515.1
D172_RS10800	ALQ08511.1
D172_RS10795	ALQ08510.1
D172_RS10735	ALQ08499.1
D172_RS10730	ALQ08498.1
D172_RS10695	ALQ08491.1
D172_RS10680	ALQ08489.1
D172_RS10675	ALQ08488.1
D172_RS10670	ALQ08487.1
D172_RS10665	ALQ08486.1
D172_RS10660	ALQ08485.1
D172_RS10610	ALQ08475.1
D172_RS10605	ALQ08474.1
D172_RS10600	ALQ08473.1
D172_RS10595	ALQ08472.1
D172_RS10590	ALQ08471.1
D172_RS10585	ALQ08470.1
D172_RS10575	ALQ08468.1
D172_RS10570	ALQ08467.1
D172_RS10565	ALQ08466.1
D172_RS10560	ALQ08465.1
D172_RS10555	ALQ08464.1
D172_RS10550	ALQ08463.1
D172_RS10545	ALQ08462.1
D172_RS10540	ALQ08461.1
D172_RS10535	ALQ08460.1
D172_RS10530	ALQ09775.1
D172_RS10520	ALQ08458.1
D172_RS10515	ALQ08457.1
D172_RS10465	ALQ08448.1
D172_RS10455	ALQ08446.1
D172_RS10450	ALQ08445.1
D172_RS10395	ALQ08434.1
D172_RS10345	ALQ08424.1
D172_RS10215	ALQ08399.1
D172_RS10210	ALQ08398.1
D172_RS10145	ALQ08386.1
D172_RS10095	ALQ08377.1
D172_RS10080	ALQ08374.1
D172_RS10020	ALQ08363.1
D172_RS09995	ALQ08358.1
D172_RS09990	ALQ08357.1
D172_RS09985	ALQ08356.1
D172_RS09960	ALQ08351.1
D172_RS09920	ALQ08344.1
D172_RS09800	ALQ08321.1
D172_RS09770	ALQ08315.1
D172_RS09705	ALQ08304.1
D172_RS09695	ALQ08302.1
D172_RS09635	ALQ08292.1
D172_RS09630	ALQ08291.1
D172_RS09620	ALQ09767.1
D172_RS09595	ALQ08285.1
D172_RS09580	ALQ09766.1
D172_RS09560	ALQ08279.1
D172_RS09525	ALQ08272.1
D172_RS09520	ALQ09765.1
D172_RS09515	ALQ08271.1
D172_RS09510	ALQ08270.1
D172_RS09410	WP_007378077.1
D172_RS09405	ALQ08253.1
D172_RS09390	ALQ08250.1
D172_RS09340	ALQ08242.1
D172_RS09285	ALQ08233.1
D172_RS09210	ALQ08221.1
D172_RS09165	ALQ08213.1
D172_RS09145	ALQ08209.1
D172_RS09135	ALQ08207.1
D172_RS09130	ALQ08206.1
D172_RS09115	ALQ08203.1
D172_RS09110	ALQ08202.1
D172_RS09075	ALQ08196.1
D172_RS09065	ALQ08194.1
D172_RS09025	ALQ08186.1
D172_RS08975	ALQ08178.1
D172_RS08965	ALQ08177.1
D172_RS08925	ALQ08172.1
D172_RS08920	ALQ08171.1
D172_RS08860	ALQ08159.1
D172_RS08855	ALQ08158.1
D172_RS08850	ALQ08157.1
D172_RS08835	ALQ08154.1
D172_RS08790	ALQ08145.1
D172_RS08770	ALQ08141.1
D172_RS08755	ALQ08138.1
D172_RS08750	ALQ08137.1
D172_RS08730	ALQ09752.1
D172_RS08705	ALQ08130.1
D172_RS08685	ALQ08126.1
D172_RS08625	ALQ08116.1
D172_RS08620	ALQ08115.1
D172_RS08605	ALQ08113.1
D172_RS08575	ALQ08109.1
D172_RS08470	ALQ08089.1
D172_RS08460	ALQ08088.1
D172_RS08455	ALQ08087.1
D172_RS08400	ALQ08077.1
D172_RS08370	ALQ08071.1
D172_RS08320	ALQ09744.1
D172_RS08310	ALQ08061.1
D172_RS08225	ALQ08045.1
D172_RS08220	ALQ08044.1
D172_RS08150	ALQ08032.1
D172_RS08145	ALQ08031.1
D172_RS08110	ALQ08024.1
D172_RS08095	ALQ08021.1
D172_RS07955	ALQ07999.1
D172_RS07930	ALQ07996.1
D172_RS07880	ALQ07986.1
D172_RS07860	ALQ07982.1
D172_RS07835	ALQ07977.1
D172_RS07830	ALQ07976.1
D172_RS07820	ALQ07974.1
D172_RS07645	ALQ09735.1
D172_RS07625	ALQ07939.1
D172_RS07490	ALQ07914.1
D172_RS07475	ALQ07911.1
D172_RS07470	ALQ07910.1
D172_RS07415	ALQ07901.1
D172_RS07375	ALQ07893.1
D172_RS07370	ALQ07892.1
D172_RS07345	ALQ07887.1
D172_RS07340	ALQ07886.1
D172_RS07315	ALQ07881.1
D172_RS07300	ALQ07878.1
D172_RS07290	ALQ07876.1
D172_RS07245	ALQ07867.1
D172_RS07220	ALQ07863.1
D172_RS07155	ALQ07850.1
D172_RS07100	ALQ07840.1
D172_RS07095	ALQ07839.1
D172_RS07090	ALQ07838.1
D172_RS07015	ALQ07825.1
D172_RS07000	ALQ07823.1
D172_RS06970	ALQ07817.1
D172_RS06940	ALQ07811.1
D172_RS06880	ALQ07800.1
D172_RS06875	ALQ07799.1
D172_RS06855	ALQ07796.1
D172_RS06830	ALQ07791.1
D172_RS06825	ALQ07790.1
D172_RS06805	ALQ07786.1
D172_RS06775	ALQ07780.1
D172_RS06745	ALQ07774.1
D172_RS06740	ALQ07773.1
D172_RS06630	ALQ09724.1
D172_RS06625	ALQ07760.1
D172_RS06620	ALQ09723.1
D172_RS06615	ALQ07759.1
D172_RS06590	ALQ07756.1
D172_RS06580	ALQ07754.1
D172_RS06490	ALQ07740.1
D172_RS06460	ALQ07734.1
D172_RS06335	ALQ07721.1
D172_RS06330	ALQ07720.1
D172_RS06325	ALQ07719.1
D172_RS06320	ALQ07718.1
D172_RS06315	ALQ07717.1
D172_RS06275	ALQ07710.1
D172_RS06240	ALQ07704.1
D172_RS06235	ALQ09715.1
D172_RS06190	ALQ07696.1
D172_RS06025	ALQ07672.1
D172_RS06020	ALQ07671.1
D172_RS05985	ALQ07665.1
D172_RS05960	ALQ07660.1
D172_RS05915	ALQ07653.1
D172_RS05910	ALQ07652.1
D172_RS05895	ALQ07649.1
D172_RS05885	ALQ07647.1
D172_RS05840	ALQ07638.1
D172_RS05805	ALQ07632.1
D172_RS05755	ALQ07623.1
D172_RS05740	ALQ07621.1
D172_RS05730	ALQ07619.1
D172_RS05700	ALQ07614.1
D172_RS05685	ALQ07611.1
D172_RS05680	ALQ07610.1
D172_RS05660	ALQ07606.1
D172_RS05650	ALQ07604.1
D172_RS05620	ALQ09704.1
D172_RS05615	ALQ07599.1
D172_RS05585	ALQ07595.1
D172_RS05560	ALQ09701.1
D172_RS05550	ALQ07589.1
D172_RS05530	ALQ07585.1
D172_RS05520	ALQ07583.1
D172_RS05510	ALQ07581.1
D172_RS05415	ALQ07562.1
D172_RS05410	ALQ07561.1
D172_RS05335	ALQ07546.1
D172_RS05320	ALQ07543.1
D172_RS05315	ALQ07542.1
D172_RS05240	ALQ07527.1
D172_RS05230	ALQ07525.1
D172_RS05215	ALQ07522.1
D172_RS05210	ALQ07521.1
D172_RS05200	ALQ07519.1
D172_RS05150	ALQ07512.1
D172_RS05145	WP_237113691.1
D172_RS05135	ALQ07510.1
D172_RS05125	ALQ07508.1
D172_RS05100	ALQ07503.1
D172_RS05080	ALQ07500.1
D172_RS05055	ALQ07495.1
D172_RS05020	ALQ07489.1
D172_RS04990	ALQ07483.1
D172_RS04880	ALQ07462.1
D172_RS04785	ALQ07443.1
D172_RS04750	ALQ07438.1
D172_RS04745	ALQ07437.1
D172_RS04640	ALQ07418.1
D172_RS04635	ALQ07417.1
D172_RS04615	ALQ07413.1
D172_RS04585	ALQ07407.1
D172_RS04550	ALQ07401.1
D172_RS04535	ALQ07398.1
D172_RS04530	ALQ07397.1
D172_RS04485	ALQ07388.1
D172_RS04445	ALQ07380.1
D172_RS04440	ALQ07379.1
D172_RS04415	ALQ07375.1
D172_RS04405	ALQ07373.1
D172_RS04395	ALQ07371.1
D172_RS04390	ALQ07370.1
D172_RS04330	ALQ07359.1
D172_RS04315	ALQ07356.1
D172_RS04300	ALQ07353.1
D172_RS04285	ALQ07350.1
D172_RS04280	ALQ07349.1
D172_RS04240	ALQ07341.1
D172_RS04075	ALQ07311.1
D172_RS04030	ALQ07302.1
D172_RS03970	ALQ07292.1
D172_RS03935	ALQ07285.1
D172_RS03910	ALQ07280.1
D172_RS03900	ALQ07278.1
D172_RS03870	ALQ07272.1
D172_RS03830	ALQ07264.1
D172_RS03795	ALQ07257.1
D172_RS03670	ALQ07238.1
D172_RS03660	ALQ07237.1
D172_RS03650	ALQ07235.1
D172_RS03630	ALQ07231.1
D172_RS03575	ALQ07220.1
D172_RS03485	ALQ07203.1
D172_RS03405	ALQ07187.1
D172_RS03370	ALQ07180.1
D172_RS03345	ALQ07176.1
D172_RS03340	ALQ07175.1
D172_RS03335	ALQ07174.1
D172_RS03330	ALQ07173.1
D172_RS03270	ALQ07162.1
D172_RS03265	ALQ07161.1
D172_RS03240	ALQ07157.1
D172_RS03230	ALQ07156.1
D172_RS03215	WP_237113689.1
D172_RS03210	ALQ07152.1
D172_RS03095	ALQ07136.1
D172_RS03085	ALQ07134.1
D172_RS03055	ALQ07128.1
D172_RS03045	ALQ07126.1
D172_RS02920	ALQ07106.1
D172_RS02860	ALQ09678.1
D172_RS02835	ALQ07092.1
D172_RS02830	ALQ07091.1
D172_RS02825	ALQ07090.1
D172_RS02805	ALQ07086.1
D172_RS02795	ALQ07084.1
D172_RS02780	ALQ07081.1
D172_RS02765	ALQ07078.1
D172_RS02725	ALQ07070.1
D172_RS02720	ALQ07069.1
D172_RS02620	ALQ07051.1
D172_RS02605	ALQ07048.1
D172_RS02545	ALQ07036.1
D172_RS02480	ALQ07023.1
D172_RS02450	ALQ07017.1
D172_RS02435	ALQ07014.1
D172_RS02395	ALQ07006.1
D172_RS02270	ALQ09675.1
D172_RS02260	ALQ06980.1
D172_RS02255	ALQ06979.1
D172_RS02250	ALQ06978.1
D172_RS02220	ALQ06972.1
D172_RS02215	ALQ06971.1
D172_RS02210	ALQ09674.1
D172_RS02150	ALQ06959.1
D172_RS02140	ALQ06957.1
D172_RS02130	ALQ06955.1
D172_RS02065	ALQ06943.1
D172_RS02055	ALQ06941.1
D172_RS02040	ALQ06939.1
D172_RS02035	ALQ06938.1
D172_RS02030	ALQ06937.1
D172_RS02025	ALQ06936.1
D172_RS02020	ALQ06935.1
D172_RS01985	ALQ06928.1
D172_RS01965	ALQ06924.1
D172_RS01950	ALQ06921.1
D172_RS01940	ALQ06919.1
D172_RS01880	ALQ06908.1
D172_RS01815	ALQ06897.1
D172_RS01785	ALQ06892.1
D172_RS01760	ALQ06887.1
D172_RS01750	ALQ06885.1
D172_RS01735	ALQ06882.1
D172_RS01730	ALQ06881.1
D172_RS01715	ALQ06878.1
D172_RS01680	ALQ06871.1
D172_RS01675	ALQ06870.1
D172_RS01665	ALQ06868.1
D172_RS01555	ALQ06849.1
D172_RS01550	ALQ06848.1
D172_RS01540	ALQ06846.1
D172_RS01495	ALQ06839.1
D172_RS01480	ALQ06837.1
D172_RS01475	ALQ06836.1
D172_RS01470	ALQ06835.1
D172_RS01465	ALQ06834.1
D172_RS01460	ALQ06833.1
D172_RS01455	ALQ06832.1
D172_RS01445	ALQ06830.1
D172_RS01425	ALQ06826.1
D172_RS01420	ALQ06825.1
D172_RS01415	ALQ06824.1
D172_RS01410	ALQ06823.1
D172_RS01395	ALQ06820.1
D172_RS01380	ALQ06817.1
D172_RS01310	ALQ06803.1
D172_RS01275	ALQ06796.1
D172_RS01270	ALQ06795.1
D172_RS01240	ALQ06789.1
D172_RS01210	ALQ06783.1
D172_RS01185	ALQ06778.1
D172_RS01175	ALQ06776.1
D172_RS01170	ALQ06775.1
D172_RS01125	ALQ06767.1
D172_RS01120	ALQ06766.1
D172_RS01045	ALQ06751.1
D172_RS01040	ALQ06750.1
D172_RS01025	ALQ06747.1
D172_RS01000	ALQ06742.1
D172_RS00990	ALQ06740.1
D172_RS00920	ALQ09667.1
D172_RS00915	ALQ06729.1
D172_RS00900	ALQ06726.1
D172_RS00880	ALQ06725.1
D172_RS00875	ALQ06724.1
D172_RS00850	ALQ09666.1
D172_RS00820	ALQ06715.1
D172_RS00805	ALQ06712.1
D172_RS00795	ALQ06710.1
D172_RS00680	ALQ06688.1
D172_RS00675	ALQ06687.1
D172_RS00660	ALQ09662.1
D172_RS00620	ALQ06678.1
D172_RS00615	ALQ06677.1
D172_RS00595	ALQ06673.1
D172_RS00585	ALQ06671.1
D172_RS00580	ALQ06670.1
D172_RS00575	ALQ06669.1
D172_RS00550	ALQ06665.1
D172_RS00530	ALQ06661.1
D172_RS00495	ALQ06654.1
D172_RS00490	ALQ06653.1
D172_RS00465	ALQ06650.1
D172_RS00460	ALQ06649.1
D172_RS00455	ALQ06648.1
D172_RS00405	ALQ06639.1
D172_RS00395	ALQ09657.1
D172_RS00390	ALQ06637.1
D172_RS00385	ALQ06636.1
D172_RS00315	ALQ09655.1
D172_RS00140	ALQ06594.1
D172_RS00130	ALQ06592.1
D172_RS00125	ALQ06591.1
D172_RS00055	ALQ06577.1
D172_RS00050	ALQ06576.1
D172_RS00040	ALQ06574.1
D172_RS01490	WP_007376278.1

## Sheet: S6B
Data Set S6B. Shared targets of Csr system in BSW20308 and E. coli (red means duplicate values)
query(BSW20308)	symbol	subject (other)	Romeo	Edwards	Kulkarni	Sowa	identity	alignment length	mismatch	gap open	qstart	query end	suject start	subject end	e value	bitscore		Venn
ALQ09254.1	csrA	NP_417176.1	Yes	Yes	No	No	94.737	57	3	0	1	57	1	57	8.14e-35	108			identified by others	our study
ALQ06881.1	hfq	NP_418593.1	Yes	No	No	No	84.507	71	11	0	1	71	1	71	2.1e-42	130		CsrA targets(CDS only)	2128	758
ALQ08546.1	prkA	NP_416297.1	Yes	No	No	Yes	83.359	643	103	1	1	639	1	643	0	1127		Shared targets	126	130
ALQ08221.1	nrdA	NP_416737.1	Yes	No	No	No	80.946	761	144	1	1	760	1	761	0	1320
ALQ07583.1	glnB	NP_417048.1	Yes	No	No	No	80.357	112	22	0	1	112	1	112	2.45e-62	182
ALQ08823.1	rpsB	NP_414711.1	No	Yes	No	No	79.752	242	48	1	1	242	1	241	1.19e-148	410
ALQ09516.1	ompR	NP_417864.1	Yes	Yes	No	No	79.325	237	49	0	3	239	2	238	1.81e-142	395
ALQ06795.1	acnB	NP_414660.1	Yes	Yes	No	No	79.306	865	179	0	1	865	1	865	0	1404
ALQ06751.1	rplD	NP_417778.1	No	Yes	No	No	78.109	201	44	0	1	201	1	201	1.55e-118	331
ALQ08821.1	pyrH	NP_414713.1	Yes	No	No	No	77.083	240	55	0	1	240	1	240	2.71e-144	400
ALQ10289.1	hupB	NP_414974.1	Yes	Yes	No	No	76.667	90	21	0	1	90	1	90	1.32e-45	138
ALQ09766.1	infC	NP_416233.1	Yes	Yes	No	No	75.706	177	42	1	1	177	1	176	5.37e-87	249
ALQ08710.1	phoH	NP_415193.2	Yes	Yes	No	No	75.073	341	77	2	5	344	3	336	6.15e-179	496
ALQ08548.1		NP_415706.1	Yes	No	No	No	73.577	492	129	1	5	495	13	504	0	792
ALQ06592.1	fadA	YP_026272.1	Yes	No	No	No	72.61	387	106	0	1	387	1	387	0	583
ALQ06775.1	typA	YP_026274.1	Yes	Yes	No	No	72.517	604	166	0	3	606	2	605	0	922
ALQ07418.1	rpoS	NP_417221.1	Yes	No	No	Yes	71.384	318	89	1	5	322	15	330	1.06e-165	461
ALQ08157.1	rmf	NP_415473.1	Yes	Yes	No	No	70.588	51	15	0	1	51	1	51	2.11e-25	84.7
ALQ06870.1	groES	NP_418566.1	Yes	No	No	Yes	70.526	95	27	1	1	94	1	95	4e-40	124
ALQ07982.1	cspA	NP_415401.1	Yes	No	No	No	69.697	66	20	0	1	66	1	66	1.65e-29	96.3
ALQ08661.1	fbaA	NP_417400.1	No	Yes	No	No	69.468	357	108	1	1	356	1	357	0	530
ALQ10079.1	ahpC	NP_415138.1	No	Yes	No	No	68.28	186	59	0	4	189	2	187	2.37e-99	281
ALQ07996.1	serS	NP_415413.1	Yes	Yes	No	No	68.056	432	136	1	1	432	1	430	0	624
ALQ08547.1		NP_416298.1	Yes	No	No	No	67.925	424	127	3	1	419	1	420	0	598
ALQ09998.1	aldB	NP_418045.4	Yes	No	No	No	67.665	501	162	0	6	506	12	512	0	736
ALQ08695.1	gcvA	NP_417288.1	Yes	No	No	No	67.34	297	97	0	1	297	1	297	1.12e-154	431
ALQ07525.1	yghU	NP_417463.4	Yes	No	No	No	67.148	277	91	0	4	280	3	279	1.92e-147	411
ALQ10486.1	cspA	NP_415156.1	Yes	Yes	No	No	66.667	66	21	1	5	69	4	69	1.09e-27	91.3
ALQ07091.1	rimK	NP_415373.1	Yes	Yes	No	No	65.529	293	101	0	1	293	1	293	3.22e-149	417
ALQ07823.1	rluC	NP_415604.1	Yes	No	No	No	65.495	313	104	3	9	318	8	319	7.75e-142	400
ALQ08554.1	htpG	NP_415006.1	Yes	Yes	No	No	64.603	630	211	4	6	633	4	623	0	855
ALQ08363.1	alaA	NP_416793.1	Yes	Yes	No	No	64.198	405	145	0	1	405	1	405	0	556
ALQ07786.1	mcp	NP_415938.1	Yes	No	No	No	64.179	67	24	0	311	377	359	425	2.11e-18	83.6
ALQ06648.1	cspA	NP_415156.1	Yes	Yes	No	No	64.062	64	22	1	7	69	6	69	1.97e-25	85.5
ALQ06824.1	argD	NP_417818.1	No	Yes	No	No	63.659	399	145	0	3	401	8	406	0	546
ALQ08571.1	cspA	NP_416075.1	Yes	No	No	No	63.492	63	22	1	3	64	5	67	1.29e-21	75.9
ALQ09243.1	mraW	NP_414624.1	Yes	No	No	No	63.462	312	110	3	1	310	1	310	8.04e-142	399
ALQ07839.1	prpB	NP_414865.1	Yes	No	No	No	62.671	292	108	1	2	292	5	296	3.21e-133	376
ALQ10032.1	poxB	NP_415392.1	Yes	No	No	Yes	62.435	575	212	3	1	574	1	572	0	759
ALQ08130.1	purE	NP_415056.1	Yes	Yes	No	Yes	62.179	156	59	0	3	158	10	165	9.53e-53	161
ALQ07696.1	fadE	NP_414756.2	Yes	No	No	No	61.615	805	297	5	1	801	1	797	0	1013
ALQ07069.1	ruvX	NP_417424.1	Yes	No	No	No	60.606	132	52	0	13	144	4	135	1.01e-60	180
ALQ08813.1	fabZ	NP_414722.1	Yes	No	No	No	60.544	147	58	0	1	147	1	147	2.62e-66	195
ALQ06766.1	acnA	NP_415792.1	Yes	No	No	Yes	60.175	914	325	7	7	913	9	890	0	1069
ALQ10588.1	betB	NP_414846.1	Yes	No	No	No	59.504	484	192	4	7	487	8	490	0	560
ALQ09723.1		NP_415028.1	Yes	No	No	No	58.952	229	87	2	8	234	5	228	2.12e-89	260
ALQ07187.1	yhbH	NP_417670.1	Yes	No	No	No	58.947	95	39	0	1	95	1	95	5.85e-39	121
ALQ06826.1	astD	NP_416260.1	Yes	No	No	No	58.212	481	200	1	7	486	4	484	0	580
ALQ06924.1	phoU	NP_418180.1	No	No	No	Yes	57.826	230	97	0	4	233	5	234	1.57e-103	296
ALQ06848.1	cysN	NP_417231.1	Yes	No	No	No	57.391	460	194	2	14	471	12	471	0	536
ALQ06591.1	fadB	NP_418288.1	Yes	Yes	No	No	56.425	716	309	2	1	715	1	714	0	801
ALQ08109.1	htpX	NP_416343.1	No	Yes	No	No	56.357	291	118	3	1	286	1	287	8.19e-116	331
ALQ10497.1	katG	NP_418377.1	No	Yes	No	No	54.897	725	308	7	7	725	14	725	0	784
ALQ08292.1	frmB	NP_416659.1	Yes	No	No	No	54.874	277	124	1	2	278	1	276	4.83e-114	326
ALQ06574.1	tsaC	NP_417741.1	No	Yes	No	No	54.802	177	79	1	10	186	13	188	2.44e-67	200
ALQ08962.1	flrC	NP_416986.4	Yes	Yes	No	No	54.077	233	101	2	138	367	357	586	2.37e-78	254
ALQ08977.1	flgG	NP_415596.1	Yes	No	No	No	53.846	260	119	1	1	260	1	259	1.26e-99	288
ALQ08808.1	cydB	NP_415262.1	Yes	Yes	No	No	53.826	379	174	1	2	379	1	379	1.56e-150	426
ALQ06919.1	ppk	NP_416996.1	No	Yes	No	Yes	53.824	680	310	3	13	689	7	685	0	775
ALQ10261.1	glgC	NP_417888.1	Yes	Yes	Yes	Yes	53.333	420	185	5	12	424	16	431	9.13e-163	462
ALQ10113.1		NP_418344.3	Yes	No	No	No	53.14	207	87	5	1	200	1	204	1.41e-72	215
ALQ07649.1	deaD	NP_417631.2	Yes	No	No	No	53.076	569	254	4	5	569	6	565	0	586
ALQ08919.1	comEA	NP_414976.1	Yes	No	No	No	52.727	55	25	1	38	91	62	116	1.95e-12	55.1
ALQ08834.1	pspA	NP_415820.1	No	No	No	Yes	52.535	217	102	1	1	216	1	217	3.19e-77	228
ALQ10493.1	fpr	NP_418359.1	Yes	Yes	No	No	52.016	248	118	1	1	247	1	248	1.28e-88	259
ALQ09174.1	lacZ	NP_414878.1	Yes	No	No	No	51.748	1030	481	9	3	1028	7	1024	0	1031
ALQ09533.1	cheA	NP_416402.2	Yes	No	No	No	51.699	412	191	4	265	670	134	543	1.11e-137	412
ALQ09147.1	phoR	NP_414934.1	Yes	Yes	No	No	51.232	406	190	4	20	423	20	419	9.15e-141	406
ALQ09842.1	mcp	NP_418775.1	Yes	No	No	No	50.888	338	151	3	433	768	227	551	5.06e-83	271
ALQ09244.1	mraZ	NP_414623.1	Yes	No	No	No	50.658	152	75	0	1	152	1	152	2.17e-57	172
ALQ10389.1	ppsR	NP_416218.1	Yes	No	No	No	50.554	271	131	1	2	269	7	277	2.5e-99	288
ALQ07721.1		NP_414756.2	Yes	No	No	No	50.529	756	366	4	5	758	48	797	0	775
ALQ09529.1	cheB	NP_416397.1	Yes	No	No	No	50.43	349	163	3	2	343	4	349	2.09e-125	360
ALQ07790.1	uspE	NP_415849.1	Yes	Yes	No	No	50.325	308	150	2	1	305	1	308	9.22e-114	328
ALQ06576.1	smg	NP_417743.1	Yes	No	No	No	50.318	157	78	0	1	157	1	157	5.44e-56	169
ALQ07508.1	yahK	NP_414859.1	Yes	No	No	No	50.286	350	169	4	1	347	1	348	3.65e-107	314
ALQ07203.1	degQ	NP_414703.1	Yes	No	No	No	50.11	453	199	4	23	450	24	474	5.67e-149	429
ALQ08315.1	gapA	NP_416293.1	No	Yes	No	No	49.695	328	159	4	2	327	3	326	8.34e-103	301
ALQ10258.1	glgB	NP_417890.1	Yes	Yes	No	Yes	49.589	730	347	9	18	738	8	725	0	719
ALQ06825.1	astA	NP_416261.1	Yes	No	No	No	49.254	335	165	4	1	333	1	332	7.72e-115	333
ALQ08159.1	acuI	NP_417719.1	Yes	Yes	No	No	49.226	323	163	1	5	327	1	322	4.73e-115	332
ALQ06725.1	gppA	YP_026252.1	No	Yes	No	No	48.884	493	244	4	9	497	6	494	2.66e-163	468
ALQ09035.1	lrp	NP_415409.1	Yes	No	No	No	48.667	150	76	1	10	158	12	161	5.33e-48	149
ALQ09937.1	csgG	NP_415555.1	No	Yes	No	No	48.249	257	123	4	1	252	1	252	7.42e-83	246
ALQ07462.1	rsmC	NP_417555.4	Yes	No	No	No	47.978	371	186	5	8	375	7	373	3.04e-121	352
ALQ09607.1	tatD	YP_026271.1	Yes	No	No	No	47.287	258	132	3	5	258	1	258	9.31e-85	250
ALQ09240.1	murE	NP_414627.1	Yes	No	No	No	47.082	497	239	3	2	483	4	491	9.22e-137	400
ALQ09765.1	fadH	NP_417552.1	Yes	No	No	No	47.059	663	336	4	6	653	10	672	0	624
ALQ08964.1	tag	NP_418005.1	Yes	No	No	No	46.629	178	94	1	8	185	3	179	7.73e-60	182
ALQ06817.1	galK	NP_415278.1	Yes	No	No	No	46.561	378	200	2	1	376	1	378	6.11e-116	338
ALQ07017.1	radC	NP_418095.4	Yes	No	No	No	46.512	215	115	0	10	224	8	222	3.32e-72	215
ALQ10247.1	betI	NP_414847.3	Yes	No	No	No	46.386	166	87	1	1	164	6	171	1.35e-48	153
ALQ08077.1	ybfF	NP_415212.1	No	Yes	No	No	46.25	240	122	3	14	252	19	252	3.94e-68	207
ALQ07589.1	gshA	NP_417173.1	Yes	Yes	No	No	46.199	513	263	5	15	521	12	517	7.7e-163	469
ALQ08021.1	ycfD	NP_415646.4	Yes	Yes	No	No	46.174	379	193	5	2	380	3	370	3.27e-119	347
ALQ10582.1		NP_414756.2	Yes	No	No	No	46.006	726	381	5	7	729	76	793	0	628
ALQ07341.1	glrR	NP_414864.1	Yes	No	No	No	45.935	246	112	6	139	367	217	458	4.46e-62	206
ALQ09590.1		NP_414754.1	Yes	No	No	No	45.703	256	138	1	1	256	1	255	1.5e-76	229
ALQ07070.1	algH	NP_417423.4	Yes	No	No	No	45.699	186	98	2	3	185	2	187	4.43e-65	194
ALQ09239.1	murF	NP_414628.1	Yes	No	No	No	45.695	453	238	5	1	452	1	446	3.27e-115	342
ALQ09642.1	fumC	NP_416128.1	Yes	No	No	No	45.534	459	244	2	1	453	1	459	2.1e-136	397
ALQ10260.1	glgP	NP_417886.1	Yes	No	No	No	45.443	812	436	4	18	828	10	815	0	724
ALQ09036.1	putA	NP_415534.1	No	Yes	No	No	44.782	1284	618	26	14	1262	92	1319	0	1029
ALQ06834.1	psuG	NP_416670.1	Yes	No	No	No	44.737	304	164	2	1	300	1	304	3.89e-88	263
ALQ09241.1	ftsI	NP_414626.1	Yes	No	No	No	44.538	595	292	5	11	604	18	575	0	523
ALQ09186.1	prpE	NP_414869.1	Yes	Yes	No	No	44.532	631	336	9	5	626	3	628	1.4e-172	501
ALQ09675.1	fieF	NP_418350.1	Yes	No	No	No	44.528	265	146	1	5	269	27	290	1.21e-83	249
ALQ09744.1	sufS	NP_416195.1	Yes	No	No	No	44.444	405	220	5	6	407	3	405	6.5e-121	353
ALQ07867.1	nirD	NP_417825.1	Yes	No	No	No	44.118	102	56	1	3	104	4	104	4.95e-27	92.8
ALQ07893.1		NP_417211.1	Yes	Yes	No	No	44.043	277	142	3	106	371	337	611	1.4e-68	228
ALQ09978.1	katE	YP_025308.1	Yes	No	No	No	43.928	387	210	3	29	408	80	466	1.15e-105	328
ALQ08270.1		NP_416279.1	Yes	Yes	No	Yes	43.716	183	102	1	1	182	1	183	3.88e-58	177
ALQ08574.1	metR	NP_418272.1	Yes	Yes	No	No	43.299	291	159	3	1	290	1	286	1.12e-88	263
ALQ09431.1	mutT	NP_414641.1	Yes	No	No	No	42.276	123	70	1	6	127	4	126	5.41e-30	101
ALQ09531.1	cheR	NP_416398.1	Yes	No	No	No	42.007	269	140	6	6	267	22	281	1.38e-71	218
ALQ09532.1	cheW	NP_416401.1	Yes	No	No	No	41.935	155	86	1	6	160	2	152	2.07e-43	138
ALQ06577.1	dprA	YP_026211.1	Yes	Yes	No	No	41.796	323	180	2	45	359	39	361	6.92e-72	225
ALQ09284.1		NP_415028.1	Yes	No	No	No	41.667	204	111	2	24	227	30	225	4.53e-42	139
ALQ08660.1	fbp	NP_418653.1	Yes	No	No	Yes	41.558	308	162	7	16	313	21	320	7.09e-70	217
ALQ10259.1	glgX	NP_417889.1	Yes	No	No	No	41.417	635	349	11	10	639	7	623	6.36e-157	464
ALQ09821.1		NP_415073.1	Yes	No	No	No	41.264	269	155	2	1	267	18	285	2.31e-68	210
ALQ10531.1		NP_417032.1	Yes	No	No	No	41.25	80	44	1	9	88	2	78	4.83e-09	52.4
ALQ08862.1		NP_416822.1	No	Yes	No	No	41.003	339	196	3	1	338	1	336	2.43e-95	283
ALQ07048.1	phoH2	NP_415539.1	Yes	No	No	No	40.761	184	93	6	273	454	165	334	3.88e-31	119
ALQ09492.1		NP_417153.1	Yes	No	No	No	40.625	96	54	2	3	96	4	98	2.73e-17	67.4
ALQ09416.1		NP_418368.1	No	Yes	No	No	40.58	69	37	1	101	169	248	312	2.37e-11	57
ALQ09350.1		NP_414933.1	Yes	No	No	No	40.164	122	66	3	1	118	1	119	1.41e-23	94.4
ALQ09543.1	coxA	NP_414965.1	Yes	Yes	No	Yes	40.156	513	296	7	24	527	46	556	4.27e-117	357
ALQ09858.1		NP_416300.2	Yes	No	No	No	40	85	51	0	132	216	347	431	1.86e-12	63.2
ALQ08186.1		NP_417751.1	Yes	No	No	No	40	60	34	1	23	80	2	61	2.56e-08	46.2

## Sheet: S6C
Data Set S6C. Possible specific targets
gene_id	product_accession	symbol	Description	ko_paths_class2
D172_RS20115	ALQ10373.1	zot	zona occludens toxin-like protein
D172_RS19135	ALQ10195.1		zinc-binding dehydrogenase
D172_RS10825	ALQ08515.1		zinc-binding alcohol dehydrogenase family protein
D172_RS06590	ALQ07756.1		zinc dependent phospholipase C family protein
D172_RS11865	ALQ08688.1		YnfA family protein
D172_RS12875	ALQ08854.1		YIP1 family protein
D172_RS16765	ALQ09571.1		YheV family putative metal-binding protein
D172_RS17120	ALQ09629.1		YggN family protein
D172_RS20990	ALQ10538.1		YeiH family putative sulfate export transporter
D172_RS13230	ALQ08920.1		YebG family protein
D172_RS11150	ALQ08575.1		YdcF family protein
D172_RS12735	ALQ09802.1		YcjX family protein
D172_RS00920	ALQ09667.1		YacL family protein
D172_RS19100	ALQ10188.1		xanthine dehydrogenase family protein molybdopterin-binding subunit
D172_RS02035	ALQ06938.1		VOC family protein	Biosynthesis of other secondary metabolites;Signal transduction;Carbohydrate metabolism
D172_RS19820	ALQ10318.1	hap	virulence metalloprotease
D172_RS05215	ALQ07522.1		VCBS repeat-containing protein
D172_RS01490	WP_007376278.1	upp	uracil phosphoribosyltransferase	Xenobiotics biodegradation and metabolism
D172_RS18470	ALQ10066.1	uspA	universal stress protein
D172_RS14950	ALQ09234.1	murC	UDP-N-acetylmuramate--L-alanine ligase
D172_RS08470	ALQ08089.1		UDP-2%2C3-diacylglucosamine diphosphatase	Membrane transport;Signal transduction
D172_RS19150	ALQ10197.1		tyrosine-type recombinase/integrase
D172_RS18425	ALQ10057.1		tyrosine-type recombinase/integrase
D172_RS17535	ALQ09897.1	tagH	type VI secretion system-associated FHA domain protein TagH
D172_RS17615	ALQ09913.1	hcp	type VI secretion system tube protein Hcp	Membrane transport;Cellular community - prokaryotes
D172_RS17620	ALQ09914.1	tssI	type VI secretion system tip protein VgrG	Membrane transport;Cellular community - prokaryotes
D172_RS17570	ALQ09904.1	tssA	type VI secretion system protein TssA
D172_RS17575	ALQ09905.1	tssB	type VI secretion system contractile sheath small subunit	Cellular community - prokaryotes
D172_RS17585	ALQ09907.1	tssC	type VI secretion system contractile sheath large subunit	Cellular community - prokaryotes
D172_RS17580	ALQ09906.1	tssC	type VI secretion system contractile sheath large subunit	Cellular community - prokaryotes
D172_RS17605	ALQ09911.1	tssG	type VI secretion system baseplate subunit TssG
D172_RS17600	ALQ09910.1	tssF	type VI secretion system baseplate subunit TssF
D172_RS17595	ALQ09909.1	tssE	type VI secretion system baseplate subunit TssE
D172_RS17610	ALQ09912.1	tssH	type VI secretion system ATPase TssH	Cellular community - prokaryotes
D172_RS17630	ALQ09916.1		type VI secretion protein
D172_RS15860	ALQ09404.1	pilQ	type IV pilus secretin PilQ family protein
D172_RS05510	ALQ07581.1		type IV pilus biogenesis protein
D172_RS19235	ALQ10213.1	rpmE	type B 50S ribosomal protein L31	Carbohydrate metabolism
D172_RS05240	ALQ07527.1		type 1 glutamine amidotransferase domain-containing protein
D172_RS13095	ALQ08896.1		two-component sensor histidine kinase
D172_RS04615	ALQ07413.1	truD	tRNA pseudouridine(13) synthase TruD
D172_RS08310	ALQ08061.1	tcdA	tRNA cyclic N6-threonylcarbamoyladenosine(37) synthase TcdA
D172_RS21060	ALQ10552.1		tRNA 5-hydroxyuridine modification protein YegQ	Nucleotide metabolism;Signal transduction;Nucleotide metabolism
D172_RS08110	ALQ08024.1	mnmA	tRNA 2-thiouridine(34) synthase MnmA
D172_RS03660	ALQ07237.1	trmB	tRNA (guanosine(46)-N7)-methyltransferase TrmB
D172_RS05585	ALQ07595.1	trmD	tRNA (guanosine(37)-N1)-methyltransferase TrmD
D172_RS21130	ALQ09656.1		transposase
D172_RS20700	ALQ10601.1		transporter substrate-binding domain-containing protein
D172_RS19930	ALQ10338.1		transporter substrate-binding domain-containing protein
D172_RS12865	ALQ08852.1		transporter substrate-binding domain-containing protein
D172_RS04075	ALQ07311.1		transporter substrate-binding domain-containing protein
D172_RS02255	ALQ06979.1		transporter substrate-binding domain-containing protein	Cell motility;Signal transduction
D172_RS02025	ALQ06936.1		transporter substrate-binding domain-containing protein
D172_RS12425	ALQ08782.1	infB	translation initiation factor IF-2
D172_RS02395	ALQ07006.1	argR	transcriptional regulator ArgR
D172_RS20220	ALQ10394.1	parB	transcriptional regulator
D172_RS16160	ALQ09461.1		TraB/GumN family protein	Drug resistance: Antimicrobial
D172_RS15100	ALQ09264.1	fiu	TonB-dependent siderophore receptor
D172_RS17735	ALQ09933.1		TonB-dependent receptor plug domain-containing protein
D172_RS21075	ALQ10554.1		TonB-dependent receptor	Infectious diseases: Bacterial
D172_RS20610	ALQ10470.1		TonB-dependent receptor	Membrane transport
D172_RS19580	ALQ10271.1		TonB-dependent receptor
D172_RS18750	ALQ10121.1		TonB-dependent receptor
D172_RS18060	ALQ09993.1		TonB-dependent receptor
D172_RS16645	ALQ09549.1		TonB-dependent receptor	Energy metabolism
D172_RS16370	ALQ09498.1		TonB-dependent receptor
D172_RS09390	ALQ08250.1		TonB-dependent receptor
D172_RS06880	ALQ07800.1		TonB-dependent receptor
D172_RS06775	ALQ07780.1		TonB-dependent receptor
D172_RS06740	ALQ07773.1		TonB-dependent receptor	Replication and repair
D172_RS01310	ALQ06803.1		TonB-dependent receptor
D172_RS12975	ALQ08874.1		Tim44 domain-containing protein	Energy metabolism;Carbohydrate metabolism;Lipid metabolism;Carbohydrate metabolism
D172_RS12730	ALQ08831.1	ycjF	TIGR01620 family protein
D172_RS19015	ALQ10171.1		thioesterase family protein
D172_RS02860	ALQ09678.1		thioesterase family protein
D172_RS13930	ALQ09052.1		TetR/AcrR family transcriptional regulator	Infectious diseases: Bacterial
D172_RS11170	ALQ08579.1		TetR/AcrR family transcriptional regulator
D172_RS08855	ALQ08158.1	nemR	TetR family transcriptional regulator
D172_RS10595	ALQ08472.1		terminase ATPase subunit
D172_RS18330	ALQ10575.1	uxaB	tagaturonate reductase
D172_RS02545	ALQ07036.1	apaH	symmetrical bis(5'-nucleosyl)-tetraphosphatase
D172_RS16600	ALQ09540.1		SURF1 family protein	Metabolism of cofactors and vitamins;Energy metabolism
D172_RS10515	ALQ08457.1		SUMF1/EgtB/PvdO family nonheme iron enzyme
D172_RS08145	ALQ08031.1	tusD	sulfurtransferase complex subunit TusD	Folding, sorting and degradation
D172_RS08755	ALQ08138.1		sulfotransferase family protein
D172_RS11885	ALQ08691.1	cysZ	sulfate transporter CysZ
D172_RS01555	ALQ06849.1	cysD	sulfate adenylyltransferase subunit CysD	Nucleotide metabolism;Energy metabolism
D172_RS00405	ALQ06639.1	maa	sugar O-acetyltransferase
D172_RS08790	ALQ08145.1	smoF	sugar ABC transporter permease
D172_RS19215	ALQ10209.1		sucrose phosphorylase
D172_RS02835	ALQ07092.1		succinylglutamate desuccinylase/aspartoacylase family protein
D172_RS05410	ALQ07561.1	dapE	succinyl-diaminopimelate desuccinylase	Metabolism of cofactors and vitamins;Amino acid metabolism;Amino acid metabolism
D172_RS14640	ALQ09180.1		sterol desaturase family protein
D172_RS05615	ALQ07599.1	hsbA	STAS domain-containing protein
D172_RS07370	ALQ07892.1		SpoIIE family protein phosphatase
D172_RS04280	ALQ07349.1	pdsO	sortase-associated OmpA-like protein PdsO
D172_RS10465	ALQ08448.1		sodium:proton antiporter
D172_RS01760	ALQ06887.1		sodium:proton antiporter	Amino acid metabolism;Nucleotide metabolism
D172_RS13235	ALQ08921.1	putP	sodium/proline symporter PutP
D172_RS07475	ALQ07911.1		SMP-30/gluconolactonase/LRE family protein
D172_RS19065	ALQ10181.1		SLC13/DASS family transporter
D172_RS13635	ALQ08997.1	yhdJ	site-specific DNA-methyltransferase
D172_RS11925	ALQ08699.1		SirB2 family protein
D172_RS09525	ALQ08272.1	sppA	signal peptide peptidase SppA
D172_RS20480	ALQ10443.1		short chain dehydrogenase
D172_RS13455	ALQ08963.1	flrB	sensor histidine kinase	Cell motility
D172_RS04395	ALQ07371.1		sensor domain-containing diguanylate cyclase
D172_RS18335	WP_007377227.1	kduD	SDR family oxidoreductase	Carbohydrate metabolism
D172_RS15325	ALQ09304.1	idnO	SDR family oxidoreductase	Lipid metabolism
D172_RS05700	ALQ07614.1		SDR family oxidoreductase
D172_RS19635	ALQ10282.1		SDR family NAD(P)-dependent oxidoreductase
D172_RS01395	ALQ06820.1		SDR family NAD(P)-dependent oxidoreductase
D172_RS16580	ALQ09536.1		SCO family protein	Cell motility;Signal transduction
D172_RS11295	ALQ08600.1		SapC family protein
D172_RS20545	ALQ10457.1		S9 family peptidase	Carbohydrate metabolism
D172_RS02435	ALQ07014.1		S9 family peptidase
D172_RS00990	ALQ06740.1		S9 family peptidase
D172_RS17780	ALQ09941.1		S8 family serine peptidase
D172_RS00595	ALQ06673.1		S8 family serine peptidase
D172_RS02215	ALQ06971.1	prc	S41 family peptidase
D172_RS09630	ALQ08291.1	frmA	S-(hydroxymethyl)glutathione dehydrogenase/class III alcohol dehydrogenase	Membrane transport
D172_RS05055	ALQ07495.1	rpiB	RpiB/LacA/LacB family sugar-phosphate isomerase
D172_RS03055	ALQ07128.1		RNA-directed DNA polymerase
D172_RS01125	ALQ06767.1	ybcJ	RNA-binding S4 domain-containing protein	Translation
D172_RS06940	ALQ07811.1	rpoE	RNA polymerase sigma factor
D172_RS06580	ALQ07754.1		RloB domain-containing protein
D172_RS04550	ALQ07401.1	raiA	ribosome-associated translation inhibitor RaiA
D172_RS04445	ALQ07380.1	rimI	ribosomal protein S18-alanine N-acetyltransferase
D172_RS05650	ALQ07604.1	rnt	ribonuclease T	Cellular community - prokaryotes;Signal transduction
D172_RS13750	ALQ09018.1	rnc	ribonuclease III
D172_RS19865	ALQ10325.1	rnd	ribonuclease D
D172_RS09135	ALQ08207.1		rhodanese-related sulfurtransferase
D172_RS14830	ALQ09213.1	desR	response regulator transcription factor
D172_RS10210	ALQ08398.1	phoP	response regulator transcription factor	Amino acid metabolism;Cellular community - prokaryotes;Cellular community - prokaryotes;Biosynthesis of other secondary metabolites
D172_RS20880	ALQ10517.1		response regulator
D172_RS16570	ALQ09534.1	cheY	response regulator
D172_RS14865	ALQ09219.1		response regulator
D172_RS14860	ALQ09824.1		response regulator	Signal transduction
D172_RS11280	ALQ08598.1		response regulator	Amino acid metabolism;Amino acid metabolism
D172_RS07220	ALQ07863.1		response regulator	Energy metabolism
D172_RS03870	ALQ07272.1		response regulator
D172_RS00795	ALQ06710.1		response regulator
D172_RS00660	ALQ09662.1		response regulator
D172_RS20905	ALQ10522.1	recQ	RecQ family ATP-dependent DNA helicase
D172_RS12100	ALQ08720.1		RDD family protein
D172_RS06330	ALQ07720.1		putative porin
D172_RS09960	ALQ08351.1	bglF	PTS beta-glucosides IIA component
D172_RS03335	ALQ07174.1		PspC domain-containing protein
D172_RS16585	ALQ09537.1	cyoE	protoheme IX farnesyltransferase
D172_RS05985	ALQ07665.1	priC	primosomal replication protein N prime prime
D172_RS03910	ALQ07280.1	priB	primosomal replication protein N
D172_RS05915	ALQ07653.1		porin family protein
D172_RS19060	ALQ10180.1		porin
D172_RS05320	ALQ07543.1		polymer-forming cytoskeletal protein
D172_RS14125	ALQ09089.1		PKD domain-containing protein
D172_RS14095	ALQ09083.1		PKD domain-containing protein
D172_RS00490	ALQ06653.1		PKD domain-containing protein	Metabolism of cofactors and vitamins;Xenobiotics biodegradation and metabolism;Signal transduction;Metabolism of cofactors and vitamins
D172_RS05020	ALQ07489.1		PilZ domain-containing protein
D172_RS04485	ALQ07388.1		PilZ domain-containing protein
D172_RS15865	ALQ09405.1	pilP	pilus assembly protein PilP
D172_RS16005	ALQ09432.1		phosphotransferase
D172_RS01495	ALQ06839.1		phosphoribosylanthranilate isomerase	Nucleotide metabolism
D172_RS16135	ALQ09456.1	eptA	phosphoethanolamine--lipid A transferase
D172_RS02780	ALQ07081.1	cpdA	phosphoesterase	Membrane transport;Drug resistance: Antimicrobial;Drug resistance: Antimicrobial;Signal transduction;Environmental adaptation;Infectious diseases: Bacterial
D172_RS04785	ALQ07443.1	phnD	phosphate/phosphite/phosphonate ABC transporter substrate-binding protein
D172_RS14460	ALQ09146.1	pstS	phosphate ABC transporter substrate-binding protein PstS family protein
D172_RS20910	ALQ10523.1		phosphate ABC transporter substrate-binding protein	Folding, sorting and degradation
D172_RS13005	ALQ08880.1		phosphate ABC transporter substrate-binding protein
D172_RS10565	ALQ08466.1		phage virion morphogenesis protein
D172_RS10540	ALQ08461.1		phage tail tape measure protein
D172_RS15650	ALQ09366.1		phage tail protein
D172_RS10520	ALQ08458.1		phage tail fiber protein
D172_RS17225	ALQ09648.1		phage shock protein A
D172_RS03330	ALQ07173.1	pspA	phage shock protein A
D172_RS00140	ALQ06594.1		phage protein
D172_RS10600	ALQ08473.1		phage portal protein
D172_RS10585	ALQ08470.1		phage major capsid protein%2C P2 family
D172_RS10590	ALQ08471.1		phage capsid scaffolding protein
D172_RS06325	ALQ07719.1		PH domain-containing protein
D172_RS12460	ALQ08788.1		peptidyl-prolyl cis-trans isomerase
D172_RS04635	ALQ07417.1	nlpD	peptidoglycan DD-metalloendopeptidase family protein
D172_RS02220	ALQ06972.1		peptidoglycan DD-metalloendopeptidase family protein
D172_RS18985	ALQ10166.1		peptidase M16
D172_RS05805	ALQ07632.1		peptidase M16
D172_RS12620	ALQ08811.1		pectate trisaccharide-lyase
D172_RS18590	ALQ10090.1		paraslipin
D172_RS03670	ALQ07238.1		oxidative damage protection protein
D172_RS02765	ALQ07078.1	tolC	outer membrane channel protein TolC
D172_RS06275	ALQ07710.1	yhfA	OsmC family protein
D172_RS17480	ALQ09886.1		organic hydroperoxide resistance protein
D172_RS16395			OmpA family protein
D172_RS15540	ALQ09344.1	lacY	oligosaccharide MFS transporter
D172_RS07315	ALQ07881.1		oligosaccharide flippase family protein
D172_RS21055	ALQ10551.1	ndk	nucleoside-diphosphate kinase
D172_RS07625	ALQ07939.1		nuclear transport factor 2 family protein	Drug resistance: Antimicrobial
D172_RS05080	ALQ07500.1		nuclear transport factor 2 family protein	Carbohydrate metabolism;Carbohydrate metabolism;Energy metabolism
D172_RS03270	ALQ07162.1		non-ribosomal peptide synthetase
D172_RS16660	ALQ09551.1		NnrS family protein
D172_RS16330	ALQ09491.1		nitroreductase family protein
D172_RS07155	ALQ07850.1	narK	NarK family nitrate/nitrite MFS transporter	Carbohydrate metabolism
D172_RS10850	ALQ08520.1	nfnB	NAD(P)H-dependent oxidoreductase	Membrane transport
D172_RS18065	ALQ09994.1		MFS transporter
D172_RS17745	ALQ09935.1		MFS transporter
D172_RS15940	ALQ09420.1	mcp	methyl-accepting chemotaxis protein
D172_RS05135	ALQ07510.1	mcp	methyl-accepting chemotaxis protein
D172_RS04745	ALQ07437.1	mcp	methyl-accepting chemotaxis protein
D172_RS03215	WP_237113689.1	mcp	methyl-accepting chemotaxis protein
D172_RS02250	ALQ06978.1	mcp	methyl-accepting chemotaxis protein
D172_RS00820	ALQ06715.1		methyl-accepting chemotaxis protein
D172_RS08920	ALQ08171.1	metE	methionine synthase
D172_RS20640	ALQ10475.1		Metalloprotease MEP2
D172_RS21370	WP_083503357.1		MerR family transcriptional regulator
D172_RS12355	ALQ08768.1		MerR family transcriptional regulator
D172_RS20750	ALQ10494.1		membrane protein
D172_RS08750	ALQ08137.1		membrane protein	Metabolism of other amino acids;Metabolism of other amino acids;Metabolism of other amino acids
D172_RS07490	ALQ07914.1	bla2	MBL fold metallo-hydrolase
D172_RS00675	ALQ06687.1		MBL fold metallo-hydrolase
D172_RS04750	ALQ07438.1		MarR family transcriptional regulator	Cell motility;Signal transduction
D172_RS01475	ALQ06836.1		MarR family transcriptional regulator
D172_RS00530	ALQ06661.1		MarR family transcriptional regulator
D172_RS04285	ALQ07350.1	yfbK	marine proteobacterial sortase target protein
D172_RS08685	ALQ08126.1	marC	MarC family protein
D172_RS06240	ALQ07704.1		M48 family metallopeptidase
D172_RS01445	ALQ06830.1		M24 family metallopeptidase
D172_RS08835	ALQ08154.1		M23 family metallopeptidase	Membrane transport
D172_RS19825	ALQ10594.1		M20/M25/M40 family metallo-hydrolase	Cellular community - prokaryotes;Infectious diseases: Bacterial
D172_RS14895	ALQ09224.1		M1 family metallopeptidase	Lipid metabolism;Endocrine system;Metabolism of other amino acids
D172_RS19250	ALQ10216.1		LysR family transcriptional regulator	Translation
D172_RS17310	ALQ09859.1		LysR family transcriptional regulator
D172_RS14765	ALQ09201.1		LysR family transcriptional regulator
D172_RS14075	ALQ09080.1		LysR family transcriptional regulator
D172_RS10080	ALQ08374.1		LysR family transcriptional regulator
D172_RS09065	ALQ08194.1		LysR family transcriptional regulator
D172_RS05415	ALQ07562.1		lysophospholipid acyltransferase family protein	Amino acid metabolism
D172_RS02795	ALQ07084.1		L-sorbosone dehydrogenase	Cellular community - prokaryotes;Nucleotide metabolism
D172_RS07290	ALQ07876.1		LruC domain-containing protein
D172_RS09560	ALQ08279.1	ybaO	Lrp/AsnC family transcriptional regulator
D172_RS09620	ALQ09767.1	lolC_E	lipoprotein-releasing ABC transporter permease subunit
D172_RS17695	ALQ09925.1		lipase family protein
D172_RS12705	ALQ08827.1		lipase family protein
D172_RS09110	ALQ08202.1	egtD	L-histidine N(alpha)-methyltransferase
D172_RS09165	ALQ08213.1	lapA	LapA family protein
D172_RS20320	ALQ10414.1		lactoylglutathione lyase family protein
D172_RS15535	ALQ09343.1	lacI	LacI family DNA-binding transcriptional regulator
D172_RS05200	ALQ07519.1		kinase
D172_RS18770	ALQ10124.1	fabH	ketoacyl-ACP synthase III
D172_RS20540	ALQ10456.1	aceA	isocitrate lyase
D172_RS19690	ALQ10293.1		isocitrate dehydrogenase
D172_RS19155	ALQ10198.1		IS91 family transposase
D172_RS18430	ALQ10058.1		IS91 family transposase
D172_RS20275	ALQ10405.1		IS481 family transposase
D172_RS20240	ALQ10398.1		IS481 family transposase
D172_RS08970			IS481 family transposase
D172_RS05150	ALQ07512.1		IS481 family transposase
D172_RS03575	ALQ07220.1		IS481 family transposase
D172_RS08615			IS30 family transposase
D172_RS18135	ALQ10005.1		IS3 family transposase
D172_RS17020	ALQ09614.1		IS3 family transposase
D172_RS12510	ALQ08793.1		IS3 family transposase
D172_RS03240	ALQ07157.1		IS3 family transposase
D172_RS17880	ALQ09960.1		IS110 family transposase
D172_RS17380	ALQ09869.1		IS110 family transposase
D172_RS08965	ALQ08177.1		IS110 family transposase
D172_RS07955	ALQ07999.1		IS110 family transposase
D172_RS04330	ALQ07359.1		IS110 family transposase
D172_RS20595	ALQ10467.1	ABC.FEV.P	iron ABC transporter permease
D172_RS11695	ALQ08671.1	pqqL	insulinase family protein
D172_RS04405	ALQ07373.1	pqqL	insulinase family protein
D172_RS02030	ALQ06937.1	suhB	inositol-1-monophosphatase
D172_RS21330			hypothetical protein
D172_RS21305			hypothetical protein
D172_RS21180			hypothetical protein
D172_RS20970	ALQ10534.1		hypothetical protein
D172_RS20845	ALQ10511.1		hypothetical protein
D172_RS20840	ALQ07218.1		hypothetical protein
D172_RS20805	ALQ10504.1		hypothetical protein
D172_RS20635	ALQ10474.1		hypothetical protein
D172_RS20370	ALQ10421.1		hypothetical protein
D172_RS20210	ALQ10392.1		hypothetical protein
D172_RS20160	ALQ10382.1		hypothetical protein
D172_RS20155	ALQ10381.1		hypothetical protein
D172_RS20150	ALQ10380.1		hypothetical protein
D172_RS20145	ALQ10379.1		hypothetical protein
D172_RS20140	ALQ10378.1		hypothetical protein
D172_RS20135	ALQ10377.1		hypothetical protein
D172_RS20130	ALQ10376.1		hypothetical protein
D172_RS20125	ALQ10375.1		hypothetical protein
D172_RS20110	ALQ10372.1		hypothetical protein
D172_RS20105	ALQ10371.1		hypothetical protein
D172_RS20100	ALQ10370.1		hypothetical protein
D172_RS20015	ALQ10355.1		hypothetical protein
D172_RS19600	ALQ10275.1		hypothetical protein
D172_RS19585	ALQ10272.1		hypothetical protein
D172_RS19570	ALQ10269.1		hypothetical protein	Carbohydrate metabolism
D172_RS19445	ALQ10248.1		hypothetical protein	Amino acid metabolism
D172_RS19290	ALQ10221.1		hypothetical protein
D172_RS18970	ALQ10163.1		hypothetical protein
D172_RS18955	ALQ10160.1		hypothetical protein
D172_RS18440	ALQ10579.1		hypothetical protein
D172_RS18420	ALQ10578.1		hypothetical protein	Carbohydrate metabolism
D172_RS18310	ALQ10038.1		hypothetical protein
D172_RS18260	ALQ10029.1		hypothetical protein
D172_RS18195	ALQ10016.1		hypothetical protein
D172_RS18095	ALQ09999.1		hypothetical protein
D172_RS17865	ALQ09957.1		hypothetical protein
D172_RS17690	ALQ10566.1		hypothetical protein
D172_RS17675	ALQ09922.1		hypothetical protein
D172_RS17665	ALQ09920.1		hypothetical protein
D172_RS17625	ALQ09915.1		hypothetical protein	Membrane transport
D172_RS17590	ALQ09908.1	impE	hypothetical protein
D172_RS17525	ALQ09895.1		hypothetical protein
D172_RS17515	ALQ09893.1		hypothetical protein
D172_RS17215	ALQ09646.1		hypothetical protein
D172_RS17210	ALQ09645.1		hypothetical protein
D172_RS17200	ALQ09643.1		hypothetical protein
D172_RS17090	ALQ09851.1		hypothetical protein
D172_RS17080	ALQ09624.1		hypothetical protein
D172_RS17025	ALQ09848.1		hypothetical protein
D172_RS16450	ALQ09512.1		hypothetical protein	Carbohydrate metabolism;Carbohydrate metabolism
D172_RS16320	ALQ09489.1		hypothetical protein
D172_RS16305	ALQ09486.1		hypothetical protein	Membrane transport
D172_RS15835	ALQ09399.1		hypothetical protein
D172_RS15690	ALQ09374.1		hypothetical protein
D172_RS15675	ALQ09371.1		hypothetical protein
D172_RS15610	ALQ09358.1		hypothetical protein
D172_RS15160	ALQ09275.1		hypothetical protein
D172_RS14775	ALQ09203.1		hypothetical protein
D172_RS14735	ALQ09196.1		hypothetical protein
D172_RS14300	ALQ09117.1		hypothetical protein
D172_RS14120	ALQ09088.1		hypothetical protein
D172_RS13655	ALQ08999.1		hypothetical protein
D172_RS13220	ALQ08918.1		hypothetical protein
D172_RS12990	ALQ08877.1		hypothetical protein
D172_RS12455	ALQ08787.1		hypothetical protein
D172_RS12315	ALQ08760.1		hypothetical protein
D172_RS12145	ALQ08729.1		hypothetical protein
D172_RS12130	ALQ08726.1		hypothetical protein
D172_RS12070	ALQ08714.1		hypothetical protein
D172_RS11080	ALQ08562.1		hypothetical protein
D172_RS10695	ALQ08491.1		hypothetical protein
D172_RS10680	ALQ08489.1		hypothetical protein
D172_RS10675	ALQ08488.1		hypothetical protein
D172_RS10670	ALQ08487.1		hypothetical protein
D172_RS10665	ALQ08486.1		hypothetical protein
D172_RS10660	ALQ08485.1		hypothetical protein
D172_RS10610	ALQ08475.1		hypothetical protein
D172_RS10605	ALQ08474.1		hypothetical protein
D172_RS10575	ALQ08468.1		hypothetical protein
D172_RS10570	ALQ08467.1		hypothetical protein
D172_RS10550	ALQ08463.1		hypothetical protein
D172_RS10545	ALQ08462.1		hypothetical protein
D172_RS10455	ALQ08446.1		hypothetical protein
D172_RS10450	ALQ08445.1		hypothetical protein	Metabolism of other amino acids;Biosynthesis of other secondary metabolites;Carbohydrate metabolism
D172_RS10095	ALQ08377.1		hypothetical protein
D172_RS09995	ALQ08358.1		hypothetical protein
D172_RS09920	ALQ08344.1		hypothetical protein
D172_RS09800	ALQ08321.1		hypothetical protein
D172_RS09705	ALQ08304.1		hypothetical protein
D172_RS09695	ALQ08302.1		hypothetical protein	Cancers: Overview;Lipid metabolism;Xenobiotics biodegradation and metabolism;Xenobiotics biodegradation and metabolism;Xenobiotics biodegradation and metabolism;Energy metabolism;Carbohydrate metabolism;Metabolism of cofactors and vitamins;Amino acid metabolism;Xenobiotics biodegradation and metabolism
D172_RS09405	ALQ08253.1		hypothetical protein
D172_RS08925	ALQ08172.1		hypothetical protein	Amino acid metabolism;Metabolism of other amino acids
D172_RS08625	ALQ08116.1		hypothetical protein
D172_RS08620	ALQ08115.1		hypothetical protein
D172_RS08605	ALQ08113.1		hypothetical protein
D172_RS07960			hypothetical protein
D172_RS07830	ALQ07976.1		hypothetical protein
D172_RS07470	ALQ07910.1	rexA	hypothetical protein
D172_RS07415	ALQ07901.1		hypothetical protein
D172_RS06875	ALQ07799.1		hypothetical protein	Energy metabolism;Signal transduction
D172_RS05755	ALQ07623.1		hypothetical protein
D172_RS05740	ALQ07621.1		hypothetical protein
D172_RS05730	ALQ07619.1		hypothetical protein
D172_RS05685	ALQ07611.1		hypothetical protein
D172_RS05660	ALQ07606.1		hypothetical protein
D172_RS05210	ALQ07521.1		hypothetical protein	Translation
D172_RS04990	ALQ07483.1		hypothetical protein	Membrane transport
D172_RS04535	ALQ07398.1		hypothetical protein
D172_RS04530	ALQ07397.1		hypothetical protein
D172_RS04440	ALQ07379.1		hypothetical protein
D172_RS04415	ALQ07375.1		hypothetical protein
D172_RS04315	ALQ07356.1		hypothetical protein
D172_RS03970	ALQ07292.1		hypothetical protein
D172_RS03900	ALQ07278.1		hypothetical protein
D172_RS03340	ALQ07175.1		hypothetical protein
D172_RS03265	ALQ07161.1		hypothetical protein
D172_RS03230	ALQ07156.1		hypothetical protein	Cell motility;Signal transduction
D172_RS03210	ALQ07152.1		hypothetical protein
D172_RS03095	ALQ07136.1		hypothetical protein
D172_RS03045	ALQ07126.1		hypothetical protein
D172_RS02260	ALQ06980.1		hypothetical protein
D172_RS02065	ALQ06943.1		hypothetical protein
D172_RS01985	ALQ06928.1		hypothetical protein	Membrane transport
D172_RS01665	ALQ06868.1		hypothetical protein	Metabolism of other amino acids;Nucleotide metabolism;Energy metabolism;Biosynthesis of other secondary metabolites
D172_RS01175	ALQ06776.1		hypothetical protein
D172_RS00915	ALQ06729.1		hypothetical protein
D172_RS00900	ALQ06726.1		hypothetical protein	Folding, sorting and degradation
D172_RS00620	ALQ06678.1		hypothetical protein
D172_RS00615	ALQ06677.1		hypothetical protein
D172_RS00550	ALQ06665.1		hypothetical protein
D172_RS00495	ALQ06654.1		hypothetical protein
D172_RS00460	ALQ06649.1		hypothetical protein
D172_RS00395	ALQ09657.1		hypothetical protein
D172_RS00390	ALQ06637.1		hypothetical protein
D172_RS00385	ALQ06636.1		hypothetical protein
D172_RS01185	ALQ06778.1		hydrolase
D172_RS06020	ALQ07671.1	hns	H-NS histone family protein	Replication and repair
D172_RS06235	ALQ09715.1		histidinol-phosphatase
D172_RS05910	ALQ07652.1		helix-turn-helix transcriptional regulator
D172_RS21275	ALQ09776.1		helix-turn-helix domain-containing protein
D172_RS01410	ALQ06823.1		HDOD domain-containing protein
D172_RS03650	ALQ07235.1		HAMP domain-containing protein
D172_RS01735	ALQ06882.1	hflX	GTPase HflX	Drug resistance: Antimicrobial
D172_RS12500	WP_033023943.1		group II intron reverse transcriptase/maturase
D172_RS12285	WP_007378764.1		gp48
D172_RS09340	ALQ08242.1		GntR family transcriptional regulator
D172_RS09145	ALQ08209.1		GntR family transcriptional regulator
D172_RS07090	ALQ07838.1		GntR family transcriptional regulator
D172_RS01210	ALQ06783.1		GNAT family N-acetyltransferase
D172_RS07345	ALQ07887.1		glycosyltransferase
D172_RS07340	ALQ07886.1		glycosyltransferase
D172_RS15945	ALQ09421.1		glycosyl transferase	Cell motility;Signal transduction
D172_RS16445	ALQ09511.1	malZ	glycoside hydrolase family 97 protein
D172_RS10845	ALQ08519.1	proX	glycine/betaine ABC transporter substrate-binding protein
D172_RS06460	ALQ07734.1	gapA	glyceraldehyde-3-phosphate dehydrogenase
D172_RS14875	ALQ09220.1	gpx	glutathione peroxidase
D172_RS10730	ALQ08498.1	gpx	glutathione peroxidase
D172_RS04300	ALQ07353.1		glutaredoxin
D172_RS18385	ALQ10577.1	uxaC	glucuronate isomerase	Carbohydrate metabolism
D172_RS11190	ALQ08583.1		Glu/Leu/Phe/Val dehydrogenase
D172_RS12445	ALQ08785.1		globin
D172_RS10215	ALQ08399.1	phoQ	GHKL domain-containing protein	Signal transduction;Drug resistance: Antimicrobial
D172_RS05100	ALQ07503.1		GHKL domain-containing protein
D172_RS19715	ALQ10298.1		GGDEF domain-containing protein
D172_RS14545	ALQ09163.1		GGDEF domain-containing protein
D172_RS12560	ALQ08800.1		GGDEF domain-containing protein
D172_RS08730	ALQ09752.1	ggt	gamma-glutamyltransferase
D172_RS01680	ALQ06871.1	fxsA	FxsA family protein
D172_RS05620	ALQ09704.1	hsbR	fused response regulator/phosphatase	Cellular community - prokaryotes;Signal transduction
D172_RS06625	ALQ07760.1		FtsX-like permease family protein	Lipid metabolism
D172_RS06830	ALQ07791.1	fnr	FNR family transcription factor
D172_RS19705	ALQ10296.1	xni	flap endonuclease Xni	Carbohydrate metabolism
D172_RS13500	ALQ08971.1	fliC	flagellin	Cell motility;Signal transduction;Infectious diseases: Bacterial;Immune system;Environmental adaptation;Infectious diseases: Bacterial
D172_RS13490	ALQ08969.1	fliC	flagellin	Cellular community - prokaryotes;Signal transduction
D172_RS13445	ALQ08961.1	fliE	flagellar hook-basal body complex protein FliE	Cell motility
D172_RS13540	ALQ08979.1	flgE	flagellar hook protein FlgE	Cell motility
D172_RS13420	ALQ08956.1	fliJ	flagellar export protein FliJ	Cell motility
D172_RS13385	ALQ08950.1	fliQ	flagellar biosynthetic protein FliQ
D172_RS13365	ALQ08946.1	flhF	flagellar biosynthesis protein FlhF	Cell motility;Signal transduction
D172_RS13535	ALQ08978.1	flgF	flagellar basal body rod protein FlgF	Cell motility
D172_RS13525	ALQ08976.1	flgH	flagellar basal body L-ring protein FlgH	Cell motility;Signal transduction;Infectious diseases: Bacterial;Immune system;Environmental adaptation;Infectious diseases: Bacterial
D172_RS16750	ALQ09568.1	fkpA	FKBP-type peptidyl-prolyl cis-trans isomerase
D172_RS13205	ALQ08915.1	fadR	fatty acid metabolism transcriptional regulator FadR
D172_RS09285	ALQ08233.1		family 43 glycosylhydrolase
D172_RS01785	ALQ06892.1		extracellular solute-binding protein
D172_RS13615	ALQ08994.1		exopolyphosphatase	Cell motility
D172_RS16985	ALQ09610.1		ExeM/NucH family extracellular endonuclease
D172_RS09115	ALQ08203.1		ergothioneine biosynthesis protein EgtB
D172_RS12740	ALQ08832.1	pspC	envelope stress response membrane protein PspC
D172_RS12745	ALQ08833.1	pspB	envelope stress response membrane protein PspB
D172_RS19970	ALQ10346.1	tonB	energy transducer TonB
D172_RS15080	ALQ09260.1		energy transducer TonB	Metabolism of other amino acids;Glycan biosynthesis and metabolism
D172_RS07300	ALQ07878.1		endonuclease/exonuclease/phosphatase family protein
D172_RS13760	ALQ09020.1	lepA	elongation factor 4	Cancers: Overview;Translation
D172_RS10800	ALQ08511.1		efflux RND transporter permease subunit
D172_RS01455	ALQ06832.1		efflux RND transporter permease subunit
D172_RS00580	ALQ06670.1		efflux RND transporter permease subunit
D172_RS10795	ALQ08510.1		efflux RND transporter periplasmic adaptor subunit	Carbohydrate metabolism
D172_RS01460	ALQ06833.1		efflux RND transporter periplasmic adaptor subunit
D172_RS00575	ALQ06669.1		efflux RND transporter periplasmic adaptor subunit
D172_RS02480	ALQ07023.1		EamA family transporter
D172_RS19415	ALQ10243.1		EAL domain-containing protein
D172_RS03370	ALQ07180.1		EAL domain-containing protein
D172_RS02130	ALQ06955.1		EAL domain-containing protein
D172_RS01000	ALQ06742.1		EAL domain-containing protein
D172_RS02020	ALQ06935.1		EAL and GGDEF domain-containing protein
D172_RS15935	ALQ09419.1		DUF971 domain-containing protein
D172_RS21000	ALQ10540.1		DUF885 domain-containing protein
D172_RS11075	ALQ08561.1		DUF692 domain-containing protein
D172_RS09990	ALQ08357.1		DUF692 domain-containing protein
D172_RS21095	ALQ10557.1		DUF4974 domain-containing protein
D172_RS05315	ALQ07542.1		DUF4442 domain-containing protein
D172_RS18780	ALQ10125.1		DUF4440 domain-containing protein	Lipid metabolism
D172_RS02055	ALQ06941.1		DUF4297 domain-containing protein
D172_RS14515	ALQ09157.1		DUF4212 domain-containing protein
D172_RS17220	ALQ09647.1		DUF4178 domain-containing protein
D172_RS03935	ALQ07285.1		DUF4097 family beta strand repeat protein	Replication and repair
D172_RS11425	WP_205986632.1		DUF4071 domain-containing protein	Membrane transport
D172_RS07835	ALQ07977.1		DUF3718 domain-containing protein
D172_RS02920	ALQ07106.1		DUF3545 family protein
D172_RS19950	ALQ10342.1		DUF3450 domain-containing protein
D172_RS02620	ALQ07051.1		DUF3192 domain-containing protein	Nucleotide metabolism
D172_RS08370	ALQ08071.1		DUF3083 family protein
D172_RS03085	ALQ07134.1		DUF3016 domain-containing protein
D172_RS20090	ALQ10368.1		DUF2971 domain-containing protein
D172_RS20355	ALQ10599.1		DUF2955 domain-containing protein
D172_RS13305	ALQ08935.1		DUF2802 domain-containing protein
D172_RS03630	ALQ07231.1		DUF2726 domain-containing protein
D172_RS10555	ALQ08464.1		DUF2597 family protein
D172_RS10535	ALQ08460.1		DUF2590 family protein
D172_RS10560	ALQ08465.1		DUF2586 family protein
D172_RS20120	ALQ10374.1		DUF2523 domain-containing protein	Infectious diseases: Bacterial
D172_RS10345	ALQ08424.1	yjdF	DUF2238 domain-containing protein	Signal transduction;Drug resistance: Antimicrobial
D172_RS05680	ALQ07610.1		DUF2235 domain-containing protein
D172_RS17230	ALQ09649.1		DUF2170 family protein
D172_RS18910	ALQ10151.1		DUF2132 domain-containing protein	Amino acid metabolism
D172_RS05560	ALQ09701.1		DUF21 domain-containing protein
D172_RS09985	ALQ08356.1		DUF2063 domain-containing protein	Membrane transport
D172_RS12360	ALQ08769.1		DUF2059 domain-containing protein
D172_RS04030	ALQ07302.1		DUF1842 domain-containing protein
D172_RS19035	ALQ10175.1		DUF1761 domain-containing protein
D172_RS02040	ALQ06939.1		DUF1707 and DUF2154 domain-containing protein
D172_RS11835	ALQ08682.1		DUF1656 domain-containing protein
D172_RS04585	ALQ07407.1		DUF1653 domain-containing protein
D172_RS17455	ALQ09881.1		DUF1552 domain-containing protein
D172_RS06490	ALQ07740.1		DUF1439 domain-containing protein	Carbohydrate metabolism;Neurodegenerative diseases;Signal transduction;Energy metabolism
D172_RS08225	ALQ08045.1		DUF1329 domain-containing protein
D172_RS08220	ALQ08044.1		DUF1302 domain-containing protein
D172_RS19755	ALQ10306.1		DUF1289 domain-containing protein
D172_RS05960	ALQ07660.1		dual specificity protein phosphatase
D172_RS18830	ALQ10135.1		DsbA family oxidoreductase
D172_RS09515	ALQ08271.1		DoxX family protein
D172_RS02150	ALQ06959.1	fis	DNA-binding transcriptional regulator Fis
D172_RS01240	ALQ06789.1		DNA-3-methyladenine glycosylase
D172_RS20205	ALQ10391.1	tus	DNA replication terminus site-binding protein
D172_RS02210	ALQ09674.1		divergent polysaccharide deacetylase family protein	Cellular community - prokaryotes
D172_RS16110	ALQ09837.1		diguanylate cyclase (GGDEF domain) with PAS/PAC sensor
D172_RS16455	ALQ09513.1		dehydrogenase
D172_RS06025	ALQ07672.1	radD	DEAD/DEAH box helicase
D172_RS04390	ALQ07370.1		DEAD/DEAH box helicase
D172_RS06855	ALQ07796.1	ccoP	cytochrome-c oxidase%2C cbb3-type subunit III
D172_RS16075	ALQ09446.1		cytochrome c5 family protein
D172_RS16620	ALQ09544.1	coxB	cytochrome c oxidase subunit II	Energy metabolism
D172_RS16605	ALQ09541.1	coxC	cytochrome c oxidase subunit 3
D172_RS16610	ALQ09542.1		cytochrome c oxidase assembly protein	Energy metabolism
D172_RS00585	ALQ06671.1		cytochrome c
D172_RS19030	ALQ10174.1	ybaK	Cys-tRNA(Pro) deacylase
D172_RS09130	ALQ08206.1		cyclic nucleotide-binding/CBS domain-containing protein
D172_RS17775	ALQ09940.1		curlin
D172_RS17765	ALQ09938.1	csgF	curli production assembly protein CsgF
D172_RS17770	ALQ09939.1	csgE	curli production assembly protein CsgE
D172_RS01815	ALQ06897.1		c-type cytochrome	Cellular community - prokaryotes
D172_RS06630	ALQ09724.1	ruvC	crossover junction endodeoxyribonuclease RuvC
D172_RS07820	ALQ07974.1		CPXCG motif-containing cysteine-rich protein
D172_RS03345	ALQ07176.1	pccA	copper chaperone PCu(A)C
D172_RS07645	ALQ09735.1		ClbS/DfsB family four-helix bundle protein
D172_RS15565	ALQ09349.1	rsmJ	class I SAM-dependent methyltransferase
D172_RS11430	ALQ08625.1		class I SAM-dependent methyltransferase
D172_RS02140	ALQ06957.1		class I SAM-dependent methyltransferase
D172_RS21185	WP_081824594.1	srtA	class GN sortase
D172_RS05840	ALQ07638.1	aroC	chorismate synthase
D172_RS19425	ALQ10245.1		Choline transporter BetT%2C short form
D172_RS19430	ALQ10246.1	betA	choline dehydrogenase
D172_RS13310	ALQ08936.1	cheW	chemotaxis protein CheW
D172_RS01880	ALQ06908.1	zapA	cell division protein ZapA
D172_RS14505	ALQ09155.1		CBS domain-containing protein
D172_RS00805	ALQ06712.1		CBS domain-containing protein
D172_RS14510	ALQ09156.1	actP	cation acetate symporter
D172_RS00680	ALQ06688.1		carbon-nitrogen hydrolase
D172_RS18010	ALQ09984.1		carbon starvation protein A
D172_RS05145	WP_237113691.1		C4-dicarboxylate ABC transporter	Cell motility;Signal transduction
D172_RS19965	ALQ10345.1	exbD	biopolymer transporter ExbD
D172_RS06970	ALQ07817.1	aceK	bifunctional isocitrate dehydrogenase kinase/phosphatase
D172_RS14490	ALQ09152.1		bifunctional diguanylate cyclase/phosphodiesterase	Infectious diseases: Bacterial;Membrane transport;Signal transduction
D172_RS12035	ALQ08708.1		bifunctional diguanylate cyclase/phosphodiesterase
D172_RS10395	ALQ08434.1	bglB	beta-glucosidase
D172_RS08150	ALQ08032.1	yccA	Bax inhibitor-1/YccA family protein	Folding, sorting and degradation
D172_RS10530	ALQ09775.1		bacteriophage protein
D172_RS02825	ALQ07090.1		ATP-dependent zinc protease	Lipid metabolism;Lipid metabolism
D172_RS00875	ALQ06724.1	rhlB	ATP-dependent RNA helicase RhlB
D172_RS00850	ALQ09666.1	dbpA	ATP-dependent RNA helicase DbpA
D172_RS15925	ALQ09417.1	hslV	ATP-dependent protease subunit HslV	Translation
D172_RS19605	ALQ10276.1		ATP-dependent protease La (LON) domain protein
D172_RS16165		modF	ATP-binding cassette domain-containing protein
D172_RS08455	ALQ08087.1	natA	ATP-binding cassette domain-containing protein
D172_RS15890	ALQ09410.1	metL	aspartate kinase
D172_RS06615	ALQ07759.1	tesA	arylesterase
D172_RS07880	ALQ07986.1	bpt	arginyltransferase
D172_RS10830	ALQ08516.1		antibiotic biosynthesis monooxygenase
D172_RS10145	ALQ08386.1	trpE	anthranilate synthase component 1
D172_RS09595	ALQ08285.1		AMP-binding protein
D172_RS05885	ALQ07647.1		aminobenzoyl-glutamate transporter	Amino acid metabolism
D172_RS01470	ALQ06835.1		amino acid adenylation domain-containing protein
D172_RS01715	ALQ06878.1	amiA	AMIN domain-containing protein
D172_RS12085	ALQ08717.1		alpha/beta hydrolase
D172_RS10895	ALQ08528.1		alpha/beta hydrolase	Xenobiotics biodegradation and metabolism
D172_RS08770	ALQ08141.1		alpha/beta hydrolase
D172_RS06745	ALQ07774.1		alpha/beta hydrolase
D172_RS18740	ALQ10119.1		alpha/beta fold hydrolase
D172_RS18540	ALQ10080.1	ahpF	alkyl hydroperoxide reductase subunit F
D172_RS01480	ALQ06837.1	nemA	alkene reductase
D172_RS20855	ALQ10513.1		alkaline phosphatase family protein
D172_RS00465	ALQ06650.1	phoA	alkaline phosphatase
D172_RS11320	ALQ08605.1	perM	AI-2E family transporter
D172_RS18870	ALQ10143.1	speB	agmatinase
D172_RS09410	WP_007378077.1		agarase
D172_RS15230	ALQ09288.1	tagD	adenylyltransferase/cytidyltransferase family protein
D172_RS01540	ALQ06846.1	cysC	adenylyl-sulfate kinase
D172_RS01750	ALQ06885.1	purA	adenylosuccinate synthase
D172_RS00315	ALQ09655.1		acyltransferase family protein
D172_RS03830	ALQ07264.1		acyltransferase
D172_RS01025	ALQ06747.1	tesB	acyl-CoA thioesterase II
D172_RS19350	ALQ10231.1	ybgC	acyl-CoA thioesterase
D172_RS12900	ALQ08859.1	accD	acetyl-CoA carboxylase carboxyltransferase subunit beta
D172_RS11360	ALQ08613.1	mlaC	ABC transporter substrate-binding protein
D172_RS18215	ALQ10020.1		ABC transporter permease subunit
D172_RS06315	ALQ07717.1		ABC transporter permease subunit
D172_RS01950	ALQ06921.1	pstC	ABC transporter permease subunit
D172_RS08460	ALQ08088.1	natB	ABC transporter permease	Membrane transport;Signal transduction
D172_RS16325	ALQ09490.1		ABC transporter ATP-binding protein
D172_RS06320	ALQ07718.1		ABC transporter ATP-binding protein
D172_RS08975	ALQ08178.1		AAA family ATPase
D172_RS03795	ALQ07257.1		AAA family ATPase
D172_RS09075	ALQ08196.1	pxpB	5-oxoprolinase subunit PxpB
D172_RS15910	ALQ09414.1	rpmE	50S ribosomal protein L31	Amino acid metabolism;Amino acid metabolism;Amino acid metabolism;Biosynthesis of other secondary metabolites
D172_RS01040	ALQ06750.1	rplC	50S ribosomal protein L3	Lipid metabolism
D172_RS05335	ALQ07546.1	hppD	4-hydroxyphenylpyruvate dioxygenase
D172_RS19500	ALQ10257.1	malQ	4-alpha-glucanotransferase
D172_RS12715	ALQ08829.1	phhB	4a-hydroxytetrahydrobiopterin dehydratase
D172_RS01275	ALQ06796.1		2OG-Fe dioxygenase family protein
D172_RS07100	ALQ07840.1	prpC	2-methylcitrate synthase
D172_RS10735	ALQ08499.1	ldhA	2-hydroxyacid dehydrogenase	Lipid metabolism;Endocrine system;Metabolism of other amino acids
D172_RS05530	ALQ07585.1	rluD	23S rRNA pseudouridine(1911/1915/1917) synthase RluD
D172_RS07015	ALQ07825.1	yceD	23S rRNA accumulation protein YceD
D172_RS13055	ALQ08888.1	rlmE	23S rRNA (uridine(2552)-2'-O)-methyltransferase RlmE
D172_RS18735	ALQ10118.1	rlmF	23S rRNA (adenine(1618)-N(6))-methyltransferase RlmF
D172_RS02805	ALQ07086.1	plsC	1-acylglycerol-3-phosphate O-acyltransferase
D172_RS19095	ALQ10187.1	iorA	(2Fe-2S)-binding protein
D172_RS21735	ALQ08970.1
